# Supplementary material for: Comparative transcriptome analysis revealed resistance differences of Cavendish bananas to Fusarium oxysporum f.sp. cubense race1 and race4
Source: BMC Genet. 2020 Nov 11;21:122. doi: 10.1186/s12863-020-00926-3 (PMC7657330; doi:10.1186/s12863-020-00926-3)
Supplement: Supplementary file 1 — Additional file 1: Table S1. Gene-FPKM identified in the current study. Table S2. Expression profiles and function annotation of the significantly DEGs identified in the study. Table S3. Primers used for RT-qPCR analysis. Table S4. Expression profiles of the DEGs related to hypersensitive cell death. Table S5. TFs identified in the study. [file 12863_2020_926_MOESM1_ESM.zip › Additional file 1 Table_S1 .XLSX]

## Sheet: gene_fpkm
Additional file 1: Table S1. Gene-FPKM identified in the current study.
Gene ID	CK-1	CK-2	CK-3	Foc1-1	Foc1-2	Foc1-3	Foc4-1	Foc4-2	Foc4-3	gene_name	gene_chr	gene_start	gene_end	gene_strand	gene_length	gene_biotype	gene_description
103997576	14544.4	22731.1	11756.5	13891.1	35042.2	35125	26227.8	20968	15317.1	LOC103997576	NC_025210.1	6983290	6984787	-	731	protein_coding	horcolin-like%2C transcript variant X2
103970024	4204.43	4426.02	3986.63	3693.94	4274.98	3492.62	4337.73	5722.41	4631.7	GSTF1	NC_025203.1	8178675	8179708	-	885	protein_coding	probable glutathione S-transferase GSTF1
103988030	2261.63	2784.92	2286.36	4344.94	4810.19	8360.52	2471.71	3179.75	2238.7	LOC103988030	NC_025207.1	11499160	11500308	+	900	protein_coding	pathogen-related protein-like
103997618	1028.43	1113.65	1611.03	4518.63	2489.95	5084.02	1265.57	2093.12	1355.59	LOC103997618	NC_025210.1	7305914	7306783	-	870	protein_coding	dirigent protein 21-like
103997619	1177.8	1097.29	1640.54	3957.5	2268.61	4555.11	1189.71	1877.94	1289.84	LOC103997619	NC_025210.1	7307481	7308202	+	722	protein_coding	dirigent protein 11-like
103997954	1198.11	1385.51	1719.18	2490.79	2825.74	2522.28	2155.78	2424.86	1995.36	LOC103997954	NC_025202.1	19876110	19884747	+	704	protein_coding	glutathione S-transferase U17-like
103983387	1654.32	2001.3	1866.74	2050.69	1866.65	4040.23	1529.83	1829.59	1056.01	LOC103983387	NC_025202.1	15334	19013	+	1463	protein_coding	alpha-galactosidase-like
103987527	1033.21	2540.73	1350.09	2522.98	1764.18	2570.82	1734.48	2299.31	1127.74	LOC103987527	NC_025207.1	7437089	7437799	+	643	protein_coding	basic blue protein-like
103998106	1539.24	1370.01	1283.38	1989.07	1824.11	3849.38	1664.61	1235.11	1077.28	LOC103998106	NC_025210.1	11391917	11393795	-	508	protein_coding	hydrophobic protein LTI6B
103972307	2283	1415.8	1248.61	1008.8	2031.67	1025.02	1863.95	1823.88	2355.82	MWMT2A	NC_025212.1	23961679	23962557	-	622	protein_coding	metallothionein-like protein type 2
novel.4139	1237.52	2501.74	1424.03	1692.32	1497.88	1470.03	1459.69	1861.62	1170.94	-	NC_025203.1	21996272	21996895	+	624	-	-
103984090	1966.51	1429.78	1620.4	1076.72	1543.61	1276.56	1779.84	1390.34	1096.83	LOC103984090	NC_025206.1	4673678	4674291	-	614	protein_coding	uncharacterized LOC103984090
103968967	1579.45	1626.79	1385.68	694.266	1869.52	633.16	1695.83	992.21	2107.66	LOC103968967	NC_025211.1	27674783	27675369	+	511	protein_coding	putative lipid-transfer protein DIR1
103979771	905.273	1045.5	965.248	2152.03	1699.78	2342.52	943.157	1106.36	865.709	LOC103979771	NC_025204.1	29504048	29513286	+	1023	protein_coding	stem-specific protein TSJT1-like
103969165	1144.6	1479.24	1541.77	1471.13	1531.41	1241.68	1048.51	1328.06	1188.89	LOC103969165	NC_025211.1	29216482	29217984	-	1503	protein_coding	mitochondrial uncoupling protein 5-like
103997239	1415.43	808.45	1422.84	1583.75	1142.22	1539.88	1089.05	1337.52	802.06	LOC103997239	NC_025202.1	19572596	19573744	+	1083	protein_coding	germin-like protein 5-1
103982994	1122.97	1000.26	1024.88	1631.61	1262.47	1415.12	1159.68	1100.65	1190.08	LOC103982994	NC_025205.1	22715437	22718663	+	642	protein_coding	thioredoxin H1-like
103970319	925.304	1022.47	1278.91	1990.87	1385.49	1746.04	655.922	855.1	1020.07	LOC103970319	NC_025203.1	8418063	8418759	-	510	protein_coding	cysteine-rich and transmembrane domain-containing protein B-like
103971849	904.277	983.915	915.87	1455.49	1074.23	1326.51	1268.93	1380.94	1495.82	LOC103971849	NC_025212.1	20339120	20343360	-	1387	protein_coding	glyceraldehyde-3-phosphate dehydrogenase 2%2C cytosolic
103989729	1157.56	1244.7	1201.14	1005.23	1241.5	858.158	1307.26	1386.28	1121.25	LOC103989729	NC_025207.1	32278401	32281418	-	982	protein_coding	L-ascorbate peroxidase%2C cytosolic-like
103978007	1634.26	879.961	1067.38	1070.61	858.064	817.897	1059.97	1099.63	1085.65	LOC103978007	NC_025204.1	9363235	9364128	+	894	protein_coding	peptidyl-prolyl cis-trans isomerase-like
103999480	618.263	1057.83	744.386	1045.26	1368.06	2010.43	1056.51	962.129	535.222	LOC103999480	NC_025210.1	34029865	34031455	+	850	protein_coding	CASP-like protein 1D1
103987243	754.088	1150.72	900.702	1395.49	920.354	1669.38	821.784	1034.84	657.567	LOC103987243	NC_025202.1	9930286	9932487	-	1549	protein_coding	S-adenosylmethionine synthase 1
103969141	610.659	677.564	809.012	1344.56	1253.83	2137.85	675.578	942.618	568.275	LOC103969141	NC_025211.1	29031498	29034932	-	1910	protein_coding	phospho-2-dehydro-3-deoxyheptonate aldolase 2%2C chloroplastic-like
103976154	357.187	547.581	518.363	1632.14	1150.76	2724.79	423.806	1155.09	434.865	LOC103976154	NC_025202.1	3135705	3136696	+	884	protein_coding	glutathione S-transferase U18-like
103998084	726.885	525.306	873.692	1396.07	1007.92	1683.4	704.072	775.571	856.26	LOC103998084	NC_025210.1	11200534	11201416	+	803	protein_coding	pathogenesis-related protein 1-like
103976865	694.497	999.117	830.663	855.579	999.304	1600.41	1041.15	947.531	570.644	LOC103976865	NC_025202.1	2441170	2444220	-	947	protein_coding	remorin-like
103978775	728.061	970.408	965.3	1105.3	1015.39	1262.14	733.779	921.526	807.086	LOC103978775	NC_025204.1	26014378	26017192	-	1557	protein_coding	B2 protein-like
103970058	654.906	678.185	785.626	1289.43	992.673	1708.89	648.062	907.987	742.599	CS1	NC_025212.1	310923	317405	+	1921	protein_coding	chorismate synthase%2C chloroplastic
103976736	944.655	783.426	790.036	1286.22	780.554	800.937	1018.42	970.624	1032.9	LOC103976736	NC_025203.1	21185528	21191447	+	2934	protein_coding	sucrose synthase 2-like%2C transcript variant X1
103976474	744.335	1036.21	825.722	883.291	961.581	1526.98	930.467	818.422	552.777	LOC103976474	NC_025203.1	19815664	19816760	+	858	protein_coding	plasma membrane-associated cation-binding protein 1-like
novel.5446	1057.59	1270.63	730.921	947.379	692.618	712.839	854.39	961.447	1051.5	-	NC_025204.1	17440803	17441735	-	643	-	-
103992627	831.191	955.808	972.16	902.225	776.336	1192.02	773.149	946.011	858.465	LOC103992627	NC_025208.1	25584954	25588972	-	2337	protein_coding	NAC domain-containing protein 82-like%2C transcript variant X2
103971764	743.007	965.323	856.067	1064.07	825.132	1501.44	671.267	859.751	678.774	LOC103971764	NC_025212.1	19574001	19574775	+	625	protein_coding	late embryogenesis abundant protein Lea5-like
103971552	386.773	510.925	754.589	1296.3	1039.91	2148.96	559.151	987.886	457.16	LOC103971552	NC_025212.1	17315786	17317690	-	1742	protein_coding	flavonoid 3'%2C5'-hydroxylase 1-like
103990508	677.218	1073.19	1150.34	980.523	1064.88	1126.36	531.076	780.137	665.724	LOC103990508	NC_025208.1	4373157	4374270	+	1114	protein_coding	dehydration-responsive element-binding protein 1G-like
103999704	510.999	836.822	791.73	1232.6	933.791	1948.36	576.722	887.514	250.662	LOC103999704	NC_025211.1	2522478	2524304	+	1336	protein_coding	glucan endo-1%2C3-beta-glucosidase-like
103984516	568.011	660.498	630.916	1453.57	1001.3	1693.48	643.229	733.47	535.285	LOC103984516	NC_025206.1	8676528	8677596	+	939	protein_coding	glutathione S-transferase U10-like
novel.8859	770.331	761.469	715.455	797.633	947.542	1233.65	671.949	591.236	1385.9	-	NC_025205.1	24745011	24745559	+	549	-	-
103968531	606.041	856.541	550.945	1118.86	1098.66	1640.93	748.916	656.526	558.889	LOC103968531	NC_025211.1	24813446	24814055	+	610	protein_coding	uncharacterized LOC103968531
103986917	905.091	797.528	736.113	820.034	768.989	792.8	941.244	956.693	993.654	LOC103986917	NC_025207.1	2806207	2809811	-	1791	protein_coding	elongation factor 1-alpha-like
103992292	637.036	793.528	737.731	1076.85	966.135	834.72	756.474	1005.93	844.148	LOC103992292	NC_025208.1	22330960	22334294	-	1130	protein_coding	protein STAR1
103987304	901.776	860.189	866.901	844.168	720.903	995.157	778.799	832.081	790.793	LOC103987304	NC_025207.1	5703856	5707706	+	925	protein_coding	ADP-ribosylation factor 1-like
103977890	654.364	971.026	923.5	981.64	842.249	1177.01	611.283	785.162	638.662	LOC103977890	NC_025204.1	8212989	8213946	+	958	protein_coding	zinc finger A20 and AN1 domain-containing stress-associated protein 11-like
103985321	656.398	1066.5	845.982	697.006	672.072	1123.99	785.571	948.145	612.387	LOC103985321	NC_025206.1	19421663	19423339	+	1202	protein_coding	uncharacterized LOC103985321
103971271	804.514	823.99	769.427	850.586	806.502	1153.83	753.761	731.399	710.326	LOC103971271	NC_025203.1	9296365	9297920	+	787	protein_coding	HMG1/2-like protein
103991714	571.169	737.559	718.195	838.269	948.044	1195.3	798.306	753.409	770.287	LOC103991714	NC_025208.1	12147388	12151292	-	2239	protein_coding	heat shock cognate 70 kDa protein 2
103970943	525.276	948.278	636.357	721.769	885.415	1206.22	951.703	807.992	509.586	LOC103970943	NC_025203.1	8940305	8941112	+	712	protein_coding	histone H3.3
103976773	698.593	697.989	705.95	1013.83	694.769	1129.55	644.154	870.189	685.226	LOC103976773	NC_025203.1	20892965	20896951	-	1633	protein_coding	transaldolase
103990713	779.249	752.681	711.074	866.163	714.333	1013.35	679.738	812.868	804.332	LOC103990713	NC_025208.1	2948266	2950908	-	793	protein_coding	translationally-controlled tumor protein homolog
103977515	536.066	561.72	760.302	1025.5	925.207	1336.23	580.542	759.651	615.575	LOC103977515	NC_025204.1	4521603	4523227	-	1034	protein_coding	esterase AGAP003155-like
103990854	461.469	450.077	537.275	1096.46	502.884	391.154	1039.46	1221.07	1332.72	LOC103990854	NC_025202.1	16741451	16744509	+	1591	protein_coding	glutamine synthetase nodule isozyme-like
103990022	747.842	594.766	630.16	902.713	802.19	678.545	907.054	759.198	967.139	LOC103990022	NC_025207.1	33885880	33886663	-	574	protein_coding	40S ribosomal protein S30
103991044	589.763	538.003	754.816	952.621	647.852	1061.25	611.596	975.658	772.633	LOC103991044	NC_025208.1	51280	53254	-	1213	protein_coding	isoflavone reductase-like protein
103977228	819.597	713.638	745.915	748.82	763.721	705.466	698.244	822.807	883.077	LOC103977228	NC_025204.1	886377	890459	+	1627	protein_coding	formate dehydrogenase 1%2C mitochondrial
103975026	319.94	913.101	630.573	1008.46	741.372	1522.39	552.026	906.609	274.076	LOC103975026	NW_008995559.1	2553	3196	+	565	protein_coding	chitinase 6-like
103978344	557.874	677.364	424.596	812.532	948.571	1559.74	733.697	602.815	484.222	LOC103978344	NC_025204.1	15698163	15703109	-	1774	protein_coding	branched-chain-amino-acid aminotransferase 3%2C chloroplastic-like
103998556	572.62	838.005	714.774	818.043	948.121	1012.78	619.841	733.136	500.326	LOC103998556	NC_025210.1	25313675	25316525	+	2851	protein_coding	arginine decarboxylase-like
103993650	496.114	848.102	679.019	696.356	1005.14	1115.08	604.684	728.366	569.785	LOC103993650	NC_025209.1	4472806	4473766	+	961	protein_coding	ethylene-responsive transcription factor 11-like
novel.15742	711.398	592.82	837.123	919.189	601.811	747.271	665.164	831.74	824.139	-	NC_025208.1	8040406	8041130	+	612	-	-
103986719	733.073	664.562	706.371	1209.2	961.846	1091.85	477.903	450.981	429.3	LOC103986719	NC_025207.1	1442094	1444044	+	1527	protein_coding	patatin-like protein 2
103974221	395.162	425.845	491.988	1229.16	793.439	1493.87	480.006	849.013	534.559	LOC103974221	NW_008992685.1	23199	26798	+	1561	protein_coding	fructose-bisphosphate aldolase 1%2C chloroplastic-like
103977653	259.396	289.854	403.087	1739.33	710.491	1697.41	409.852	781.969	391.82	LOC103977653	NC_025204.1	5831051	5831856	-	728	protein_coding	pathogenesis-related protein 1-like
103996857	510.845	454.091	681.028	1054.97	982.239	1025	620.144	808.36	534.286	LOC103996857	NC_025210.1	2383418	2384954	+	1194	protein_coding	tropinone reductase homolog At5g06060-like
103978692	781.159	672.7	600.853	807.767	803.059	464.495	822.987	930.393	747.326	LOC103978692	NC_025204.1	26635331	26636758	-	1289	protein_coding	glutelin type-B 2-like
103987550	502.677	666.653	719.602	1077.77	869.396	1192.88	455.176	585.517	506.488	LOC103987550	NC_025207.1	7609101	7609626	-	526	protein_coding	uncharacterized LOC103987550
103981114	632.13	568.783	536.873	734.131	883.573	713.691	928.891	753.936	802.98	LOC103981114	NC_025205.1	7643643	7644283	-	641	protein_coding	60S ribosomal protein L27-3
103972370	1200.83	608.577	595.169	453.923	832.612	286.456	904.818	748.149	919.414	LOC103972370	NC_025212.1	24324695	24326707	+	1308	protein_coding	uncharacterized LOC103972370
103992287	595.477	850.916	883.688	913.374	792.315	991.518	456.299	554.312	505.536	LOC103992287	NC_025208.1	22280897	22283016	+	1105	protein_coding	tetraspanin-8-like
103992635	391.057	375.43	569.381	1239.94	794.652	1582.45	421.369	656.484	400.089	LOC103992635	NC_025208.1	25619358	25620149	+	792	protein_coding	dirigent protein 1-like
103974198	385.356	420.045	513.416	989.193	1022.78	1698.11	502.327	540.452	351.201	LOC103974198	NW_008992674.1	4322	5419	-	999	protein_coding	momilactone A synthase-like
103994672	260.722	215.581	293.077	1344.76	814.253	2412.09	323.679	522.085	236.332	LOC103994672	NC_025209.1	13372790	13373559	+	770	protein_coding	dirigent protein 11-like
103992844	454.404	934.576	750.657	744.359	701.053	1204.43	484.738	612.195	479.738	LOC103992844	NC_025202.1	15188239	15189954	+	1599	protein_coding	L-lactate dehydrogenase A-like
103984165	692.265	546.758	712.531	761.923	730.366	650.249	759.452	735.716	763.429	APX	NC_025206.1	5259746	5263231	+	1113	protein_coding	L-ascorbate peroxidase%2C cytosolic
103994187	536.755	805.688	643.268	892.948	698.936	1327.19	493.966	529.92	359.987	LOC103994187	NC_025209.1	320172	323008	+	1100	protein_coding	stem-specific protein TSJT1-like
103985804	623.807	599.927	544.964	807.877	607.498	919.323	637	779.407	763.539	LOC103985804	NC_025206.1	20317329	20322957	-	1658	protein_coding	enolase-like
103973778	742.533	636.328	674.63	732.973	736.625	676.939	633.149	707.835	731.603	LOC103973778	NW_008991789.1	272560	285087	+	2477	protein_coding	polyadenylate-binding protein 2-like%2C transcript variant X1
103998555	573.293	872.539	714.308	645.472	654.696	890.053	701.63	622.369	589.013	LOC103998555	NC_025210.1	25319245	25320035	+	702	protein_coding	histone H3.3
103974205	749.253	460.554	623.42	650.626	1430.81	582.675	491.065	458.27	814.886	LOC103974205	NW_008992678.1	54311	55754	+	1102	protein_coding	aquaporin PIP2-5
103989655	450.721	704.636	583.619	799.144	796.256	1215.09	649.074	593.45	441.209	LOC103989655	NC_025207.1	31760374	31767039	-	2046	protein_coding	uncharacterized LOC103989655
103972343	544.338	535.245	633.299	907.698	600.974	1077.4	541.373	754.08	569.963	LOC103972343	NC_025202.1	4224080	4229859	+	1554	protein_coding	cytosolic isocitrate dehydrogenase [NADP]-like%2C transcript variant X2
103978636	676.852	797.976	660.969	531.575	632.058	634.469	738.692	799.981	668.534	LOC103978636	NC_025204.1	27228482	27229154	-	673	protein_coding	uncharacterized LOC103978636
103970064	599.723	488.562	771.23	860.109	1152.67	892.373	464.241	406.975	474.674	LOC103970064	NC_025212.1	351859	353410	-	1179	protein_coding	probable aquaporin PIP2-2
103990187	288.518	364.796	603.301	798.312	779.307	1923.7	356.818	599.874	338.834	LOC103990187	NC_025207.1	32797938	32800829	-	2038	protein_coding	laccase-24-like
103979677	559.243	797.352	714.354	659.704	649.501	850.313	520.906	677.598	573.039	LOC103979677	NC_025204.1	30157469	30159800	+	1461	protein_coding	B2 protein-like
103969668	465.345	619.273	655.527	889.607	729.099	918.02	565.579	630.57	527.191	LOC103969668	NC_025211.1	32947415	32948686	-	1272	protein_coding	vegetative cell wall protein gp1-like
103977235	295.967	339.983	490.013	1051.8	781.545	1529.14	424.362	635.833	401.283	LOC103977235	NC_025204.1	853749	855251	-	1426	protein_coding	phenylpropanoylacetyl-CoA synthase-like
103982322	686.824	602.019	527.269	638.992	712.384	474.05	779.057	770.078	741.161	LOC103982322	NC_025205.1	28092330	28094515	-	621	protein_coding	60S ribosomal protein L35
103988043	729.034	562.743	587.673	718.994	733.472	639.259	599.884	635.479	719.936	LOC103988043	NC_025207.1	11640821	11643851	-	673	protein_coding	copper transport protein ATX1
103990007	566.415	515.136	690.267	768.29	838.741	1048.27	474.006	549.435	427.501	LOC103990007	NC_025207.1	34029101	34031467	+	1170	protein_coding	hypersensitive-induced response protein 1-like
103995036	381.446	648.398	454.947	676.693	851.437	1336.54	594.855	597.884	322.128	LOC103995036	NC_025209.1	24834527	24838213	+	2090	protein_coding	non-specific phospholipase C1-like
103999579	531.007	501.107	497.293	862.527	727.085	900.257	602.919	646.36	529.055	LOC103999579	NC_025210.1	33548731	33549398	-	668	protein_coding	ubiquitin-like
103987127	490.007	574.662	570.542	871.256	631.395	826.431	597.507	697.133	536.402	LOC103987127	NC_025207.1	4406591	4409920	+	1905	protein_coding	adenosylhomocysteinase-like
103983874	350.911	353.705	619.489	826.561	890.598	1547.5	345.858	506.8	306.091	LOC103983874	NC_025206.1	2790310	2793331	-	2468	protein_coding	phenylalanine ammonia-lyase
103995197	491.872	558.364	534.461	1005.75	635.453	1116.01	481.927	522.29	391.688	LOC103995197	NC_025209.1	28032236	28041539	+	1740	protein_coding	aldehyde dehydrogenase family 7 member B4
103973161	590.978	777.961	718.833	599.328	633.455	589.349	620.202	636.392	561.018	LOC103973161	NW_008991501.1	262303	263623	+	1321	protein_coding	E3 ubiquitin-protein ligase RHA1B-like
103986374	564.284	467.001	460.448	819.949	617.375	680.715	669.75	686.778	757.457	LOC103986374	NC_025206.1	26967907	26970573	-	519	protein_coding	cytochrome b-c1 complex subunit 8
103978532	555.264	663.283	534.798	775.438	618.235	885.778	596.804	597.71	445.65	LOC103978532	NC_025204.1	18497606	18501525	+	1403	protein_coding	cysteine proteinase 1-like
103994126	451.454	546.431	517.76	724.371	607.643	877.767	665.788	648.169	632.548	LOC103994126	NC_025209.1	1024969	1027615	+	1536	protein_coding	fructose-bisphosphate aldolase 1%2C cytoplasmic
103989706	532.804	807.62	714.672	558.134	647.256	654.428	576.54	721.007	444.113	LOC103989706	NC_025207.1	32109773	32112252	-	2373	protein_coding	zinc finger CCCH domain-containing protein 33-like
103997341	405.508	400.322	469.371	970.21	767.707	1261.39	459.756	442.131	472.562	LOC103997341	NC_025210.1	6290761	6294700	+	896	protein_coding	cold-regulated 413 plasma membrane protein 2-like
103975470	455.687	442.691	434.047	909.955	717.13	1378.61	448.69	510.344	340.96	LOC103975470	NC_025203.1	16714936	16718200	-	1862	protein_coding	uncharacterized LOC103975470
104001039	426.669	711.926	590.483	755.794	693.063	954.638	502.422	555.482	428.741	LOC104001039	NC_025211.1	23296670	23299072	+	1989	protein_coding	probable WRKY transcription factor 31
103992467	595.588	570.454	553.539	740.016	552.973	796.438	577.174	629.439	599.827	LOC103992467	NC_025208.1	24251054	24254625	+	818	protein_coding	calmodulin-3-like
103976375	341.209	514.375	306.024	676.11	946.346	1460.7	495.372	535.15	332.972	LOC103976375	NC_025203.1	12607447	12618991	+	3762	protein_coding	L-gulonolactone oxidase 2-like%2C transcript variant X2
103970127	582.352	413.72	666.95	804.194	958.583	654.643	397.402	400.067	716.349	LOC103970127	NC_025212.1	865896	867129	-	1140	protein_coding	dehydrin COR410
103999383	443.897	702.173	638.575	791.005	663.239	969.97	424.608	457.67	425.991	LOC103999383	NC_025210.1	33278710	33279634	+	925	protein_coding	protein YLS9
103985629	372.995	493.673	580.306	1004.43	673.197	1086.67	391.472	500.382	388.211	LOC103985629	NC_025206.1	22887300	22889391	+	1551	protein_coding	S-adenosylmethionine synthase 1-like
103968336	347.839	402.855	563.046	849.397	663.856	1062.18	475.056	622.243	490.697	LOC103968336	NC_025202.1	7964	9051	+	997	protein_coding	glutathione transferase GST 23-like
103975481	798.085	605.54	474.256	354.68	864.509	261.648	730.187	745.567	621.645	LOC103975481	NC_025202.1	3768716	3775489	+	569	protein_coding	uncharacterized LOC103975481
103976001	282.61	636.494	518.433	608.514	646.908	1419.47	417.339	535.629	386.133	LOC103976001	NC_025203.1	12623625	12624702	+	770	protein_coding	non-symbiotic hemoglobin 2-like
103985827	285.646	484.064	567.81	770.753	786.446	1399.96	348.474	542.415	265.58	LOC103985827	NC_025206.1	20056698	20060164	+	2609	protein_coding	phenylalanine ammonia-lyase-like
103972328	584.931	466.914	485.919	677.495	600.541	627.222	701.577	654.699	647.855	LOC103972328	NC_025203.1	10225445	10228624	-	485	protein_coding	ATP synthase subunit epsilon%2C mitochondrial-like
103985036	647.139	558.618	558.192	588.487	550.71	463.553	644.963	660.649	766.633	LOC103985036	NC_025206.1	11698839	11700715	-	783	protein_coding	60S ribosomal protein L21-1-like
103975406	545.499	470.769	477.094	651.485	680.938	623.627	696.646	639.555	605.812	LOC103975406	NC_025203.1	17150644	17153498	+	680	protein_coding	60S ribosomal protein L35-like
103979145	339.989	362.413	533.252	716.001	788.893	1139.24	453.273	514.804	494.941	LOC103979145	NC_025204.1	22898522	22901444	-	1127	protein_coding	extradiol ring-cleavage dioxygenase-like
103982105	696.914	835.213	699.993	461.726	433.456	600.213	487.685	545.792	491.303	LOC103982105	NC_025205.1	29792487	29793408	-	666	protein_coding	dormancy-associated protein 1
104001009	655.668	510.526	528.002	562.03	519.976	568.921	590.473	635.832	668.132	LOC104001009	NC_025203.1	2817522	2820681	-	928	protein_coding	60S ribosomal protein L9-like
103991359	448.159	381.638	389.033	698.825	668.989	966.774	557.796	631.901	472.315	LOC103991359	NC_025208.1	8730774	8734179	+	2043	protein_coding	uncharacterized LOC103991359%2C transcript variant X1
103989016	430.533	413.63	555.118	787.189	747.22	890.081	496.549	485.504	391.186	LOC103989016	NC_025207.1	25610858	25612504	-	579	protein_coding	cysteine-rich and transmembrane domain-containing protein A-like
103975575	307.535	578.98	456.084	601.307	714.062	1216.6	510.611	518.845	290.828	LOC103975575	NC_025203.1	15973416	15976147	-	1887	protein_coding	sugar carrier protein C-like
103975269	558.875	486.483	530.747	626.453	637.978	660.053	535.017	618.04	524.079	LOC103975269	NC_025203.1	18148129	18149010	-	672	protein_coding	thioredoxin H2-2-like
103984282	325.458	641.553	515.416	742.809	759.391	938.515	376.64	487.54	367.524	LOC103984282	NC_025206.1	6325383	6326548	+	1166	protein_coding	zinc finger protein ZAT6-like
103999101	488.618	974.183	545.777	651.692	494.07	740.002	345.604	630.276	266.322	LOC103999101	NC_025210.1	30781245	30782003	+	759	protein_coding	glycine-rich cell wall structural protein-like
103984688	622.542	522.828	535.402	533.149	492.74	532.365	586.077	631.44	671.463	LOC103984688	NC_025206.1	7070496	7074232	+	1131	protein_coding	GTP-binding nuclear protein Ran1B-like
103969009	669.429	610.503	584.168	487.781	449.928	451.526	556.083	646.215	662.133	LOC103969009	NC_025211.1	27909411	27912680	+	1634	protein_coding	elongation factor 1-alpha-like%2C transcript variant X2
103994648	777.15	474.654	606.999	427.535	414.639	362.115	724.929	630.798	691.839	LOC103994648	NC_025209.1	13078695	13082268	-	1685	protein_coding	tubulin alpha-3 chain-like
103992910	487.286	591.547	632.237	787.147	592.855	659.116	396.518	501.378	457.736	LOC103992910	NC_025208.1	27776177	27776953	+	777	protein_coding	nodulin-related protein 1
103995028	343.701	449.754	384.598	828.126	704.829	1341.66	406.072	345.833	288.436	LOC103995028	NC_025209.1	24775985	24776890	-	814	protein_coding	Bowman-Birk type proteinase inhibitor DE-4-like
103985522	442.043	718.03	658.154	631.643	537.726	644.569	413.589	532.88	460.147	LOC103985522	NC_025206.1	24306754	24308576	-	1823	protein_coding	putative nuclease HARBI1
103993738	354.284	626.875	620.326	782.096	567.715	762.659	395.088	498.583	426.345	LOC103993738	NC_025209.1	3829580	3830859	+	1280	protein_coding	probable carboxylesterase 15
103985356	434.875	399.408	373.689	791.811	661.51	812.227	429.551	619.54	508.722	LOC103985356	NC_025206.1	25675115	25677636	+	1932	protein_coding	S-adenosylmethionine decarboxylase proenzyme-like%2C transcript variant X1
103971108	385.686	562.134	510.694	492.708	500.372	832.695	541.258	633.174	540.655	LOC103971108	NC_025212.1	8758727	8762649	-	1377	protein_coding	glyceraldehyde-3-phosphate dehydrogenase 2%2C cytosolic-like
103968786	359.757	601.38	518.071	634.804	593.227	1061.3	380.238	474.484	363.732	LOC103968786	NC_025211.1	26507239	26508973	+	1578	protein_coding	phenylpropanoylacetyl-CoA synthase-like
103968654	548.003	646.212	611.379	394.244	582.521	659.03	569.431	578.398	356.073	LOC103968654	NC_025211.1	25647487	25650329	+	1192	protein_coding	14-3-3-like protein
103974324	599.694	395.018	463.644	588.938	579.667	549.902	616.073	520.578	617.839	LOC103974324	NC_025203.1	19270805	19273933	+	546	protein_coding	uncharacterized LOC103974324
104000967	323.324	546.345	514.628	555.769	618.411	1071.21	444.901	543.858	310.347	LOC104000967	NC_025211.1	21785368	21787844	-	1798	protein_coding	trans-cinnamate 4-monooxygenase-like%2C transcript variant X1
103994968	432.732	204.134	484.776	666.583	1280.48	675.487	273.053	169.902	653.479	LOC103994968	NC_025209.1	23819449	23821052	-	1307	protein_coding	aquaporin PIP2-4-like%2C transcript variant X2
103994685	371.367	653.567	531.165	465.939	548.627	726.3	567.478	575.123	359.306	LOC103994685	NC_025209.1	13609983	13611018	-	1036	protein_coding	ethylene-responsive transcription factor 4-like
103993501	415.99	641.422	555.617	505.335	481.249	747.55	480.427	581.589	383.453	LOC103993501	NC_025209.1	5783519	5786998	-	1014	protein_coding	stem-specific protein TSJT1-like
103988748	475.254	474.892	471.697	582.411	587.838	532.751	523.033	583.443	549.768	LOC103988748	NC_025207.1	18844145	18849140	-	829	protein_coding	iron-sulfur cluster assembly protein 1-like
103992790	411.143	450.504	393.33	602.392	610.677	539.426	600.649	583.302	549.825	LOC103992790	NC_025208.1	26890290	26891020	-	731	protein_coding	60S ribosomal protein L27
103977748	565.564	463.845	496.46	598.296	506.111	685.369	445.014	477.675	499.609	LOC103977748	NC_025204.1	6729732	6731926	+	852	protein_coding	calmodulin
103991518	308.815	252.116	368.812	784.68	583.662	1426.35	355.366	366.43	285.422	LOC103991518	NC_025208.1	10229701	10233601	+	1917	protein_coding	phospho-2-dehydro-3-deoxyheptonate aldolase 2%2C chloroplastic-like
103984374	356.585	434.215	401.407	767.182	584.361	932.734	451.453	469.376	328.814	LOC103984374	NC_025206.1	4671783	4672479	-	583	protein_coding	uncharacterized LOC103984374
103974030	504.525	497.261	587.053	697.114	502.894	549.766	371.746	477.395	499.415	LOC103974030	NW_008991844.1	81663	82210	+	548	protein_coding	uncharacterized LOC103974030
103983149	376.87	467.874	506.9	838.748	576.535	699.125	362.752	458.376	395.854	LOC103983149	NC_025205.1	21312503	21314132	+	1149	protein_coding	probable aquaporin PIP2-2
103988682	358.575	443.03	431.787	750.101	560.341	1064.05	427.388	392.396	223.539	LOC103988682	NC_025207.1	17070310	17071380	+	956	protein_coding	chitinase 6
103989063	366.519	479.608	595.157	632.047	694.69	658.355	323.296	411.344	451.088	LOC103989063	NC_025207.1	26468003	26469390	+	1193	protein_coding	NAC domain-containing protein 2-like
103971635	517.85	399.371	398.644	581.772	545.665	450.561	594.78	525.685	597.683	LOC103971635	NC_025212.1	18166300	18168950	+	655	protein_coding	60S ribosomal protein L14-1
103990742	186.704	672.726	240.433	528.772	709.573	1534.42	275.526	293.59	147.458	LOC103990742	NC_025208.1	2750337	2752319	+	1983	protein_coding	polyphenol oxidase%2C chloroplastic-like
104000970	512.344	416.582	393.798	551.876	535.408	469.384	586.865	505.676	600.407	LOC104000970	NC_025211.1	21769849	21773265	-	920	protein_coding	60S ribosomal protein L10
103971257	1060.08	422.277	571.047	254.191	701.668	323.149	441.785	265.751	530.043	LOC103971257	NC_025212.1	10901459	10902302	+	755	protein_coding	abscisic stress-ripening protein 2
103998731	437.694	402.275	416.037	607.747	546.489	521.89	577.065	510.402	546.708	LOC103998731	NC_025210.1	27984566	27987473	-	682	protein_coding	uncharacterized LOC103998731
103970399	493.268	651.205	592.796	366.688	437.385	640.813	438.105	513.787	428.791	LOC103970399	NC_025212.1	3477974	3484873	-	1699	protein_coding	dnaJ protein homolog
103984579	486.6	555.095	681.93	583.445	593.835	491.135	301.811	426.738	437.925	LOC103984579	NC_025206.1	8050498	8051114	+	617	protein_coding	uncharacterized LOC103984579
103978398	511.188	342.507	421.239	608.853	540.05	497.129	568.405	481.771	582.377	LOC103978398	NC_025204.1	16766158	16766873	-	568	protein_coding	uncharacterized LOC103978398
103997675	434.461	386.934	254.653	609.732	599.991	666.267	642.941	535.693	402.79	LOC103997675	NC_025210.1	7675972	7678765	-	1984	protein_coding	isocitrate lyase
103984953	431.855	419.891	429.701	581.632	583.968	581.009	480.221	488.753	533.643	LOC103984953	NC_025206.1	10544973	10549740	+	715	protein_coding	ubiquitin-like protein 5
103993494	441.081	412.224	423.789	627.625	588.902	600.786	511.975	482.637	439.001	LOC103993494	NC_025209.1	5827068	5830145	-	560	protein_coding	small ubiquitin-related modifier 2-like
103968936	400.632	500.379	344.137	475.355	571.838	949.349	462.446	504.756	299.655	LOC103968936	NC_025211.1	27491937	27493153	+	1011	protein_coding	probable aquaporin TIP2-2
103987315	341.395	606.488	526.76	504.237	538.033	808.117	391.561	482.202	290.908	LOC103987315	NC_025207.1	5758327	5760851	-	1408	protein_coding	trans-cinnamate 4-monooxygenase-like
103991893	365.025	325.79	286.296	620.646	735.839	1155.05	340.114	345.81	279.294	LOC103991893	NC_025202.1	15987214	15989060	-	1549	protein_coding	gamma-glutamyl-gamma-aminobutyrate hydrolase-like
103998492	637.649	540.999	525.163	361.544	436.453	452.662	481.639	452.429	550.222	LOC103998492	NC_025210.1	24196522	24199600	-	774	protein_coding	translationally-controlled tumor protein homolog
103997164	460.787	419.745	407.442	499.141	518.224	446.591	577.03	545.038	540.732	LOC103997164	NC_025210.1	4633323	4637040	-	985	protein_coding	40S ribosomal protein S8
103975054	253.773	85.6718	395.137	825.086	408.827	833.916	280.982	985.007	338.547	LOC103975054	NW_008995838.1	1496	2304	+	809	protein_coding	dirigent protein 11-like
103987068	1196.78	372.264	388.324	265.16	629.412	238.065	527.147	396.554	352.247	LOC103987068	NC_025207.1	3923127	3924338	+	1071	protein_coding	probable aquaporin TIP2-2
104000131	224.735	684.206	362.314	429.998	250.252	722.66	536.394	702.676	450.616	LOC104000131	NC_025211.1	16465383	16466948	+	1157	protein_coding	peroxidase P7-like
103992170	362.08	577.295	571.603	509.441	546.848	592.179	380.814	467.388	340.34	LOC103992170	NC_025208.1	21238541	21239994	-	1454	protein_coding	probable galacturonosyltransferase-like 6
103989267	482.608	421.791	424.526	510.346	479.951	433.317	515.744	519.42	559.6	LOC103989267	NC_025207.1	28209231	28212678	-	1003	protein_coding	40S ribosomal protein S8-like
103978571	563.33	411.467	407.007	469.141	444.438	394.293	559.095	514.351	575.163	LOC103978571	NC_025204.1	19115118	19118652	-	773	protein_coding	profilin
103970087	420.774	342.699	466.254	624.038	460.518	471.754	503.893	486.653	553.174	LOC103970087	NC_025203.1	8256859	8260572	+	998	protein_coding	superoxide dismutase [Cu-Zn]%2C transcript variant X1
103992610	477.739	488.854	497.093	482.118	450.279	585.679	464.066	467.811	410.661	LOC103992610	NC_025208.1	25463637	25465839	+	646	protein_coding	subtilisin-like protease SBT3.17
103983038	468.454	382.42	367.055	601.491	443.359	401.426	511.107	511.1	601.566	LOC103983038	NC_025205.1	22306444	22310887	-	1332	protein_coding	malate dehydrogenase
103997113	389.633	428.206	485.893	613.781	497.583	645.573	329.016	492.676	399.408	LOC103997113	NC_025210.1	4240192	4240970	+	779	protein_coding	monothiol glutaredoxin-S9-like
103971107	515.956	438.892	477.644	533.971	480.734	543.285	409.043	446.435	409.277	LOC103971107	NC_025212.1	8746817	8755893	+	1751	protein_coding	basic leucine zipper and W2 domain-containing protein 2-like
104000186	441.767	555.566	512.937	424.102	440.661	540.937	424.28	462.25	423.221	LOC104000186	NC_025211.1	16972974	16977697	+	2302	protein_coding	ABC transporter F family member 1-like
103971427	226.539	490.429	313.137	307.444	666.353	1480.34	275.412	245.948	203.288	LOC103971427	NC_025212.1	15210035	15210954	+	654	protein_coding	uncharacterized LOC103971427
103968856	433.568	450.578	395.134	520.55	419.386	503.083	433.636	530.079	522.845	LOC103968856	NC_025211.1	27021661	27026959	-	2876	protein_coding	elongation factor 2
103979305	328.142	404.721	414.487	580.365	454.305	684.337	403.598	513.29	425.334	LOC103979305	NC_025204.1	21445695	21450822	+	1419	protein_coding	glutamine synthetase nodule isozyme
103977191	389.684	410.112	344.961	482.619	549.956	448.445	555.915	515.143	487.834	LOC103977191	NC_025204.1	1100321	1101082	+	762	protein_coding	40S ribosomal protein S16-like
103991982	102.822	194.859	230.486	649.239	399.343	1269.41	284.702	750.527	295.719	LOC103991982	NC_025208.1	14555851	14556835	+	985	protein_coding	protein P21-like
103968921	350.004	541.938	476.439	532.346	496.323	556.445	373.379	468.845	376.164	LOC103968921	NC_025203.1	6335302	6336071	+	770	protein_coding	calmodulin-binding protein 25-like
103995320	439.237	401.664	407.678	468.43	504.315	392.812	537.007	514.702	497.836	LOC103995320	NC_025209.1	26900383	26901118	-	736	protein_coding	ubiquitin-40S ribosomal protein S27a
103977651	246.938	343.3	355.111	750.955	558.135	965.382	287.663	317.362	326.782	LOC103977651	NC_025204.1	5823770	5824576	+	726	protein_coding	pathogenesis-related protein 1-like
103973724	394.851	390.045	358.445	510.657	549.229	597.529	439.502	482.437	428.852	LOC103973724	NW_008991780.1	106821	107630	-	810	protein_coding	eukaryotic translation initiation factor 1A-like
103978596	433.95	375.751	363.513	512.231	491.782	448.416	533.322	476.29	504.264	LOC103978596	NC_025204.1	19353828	19356896	+	698	protein_coding	40S ribosomal protein S26-1-like
103980352	312.255	334.272	376.849	616.683	456.369	658.384	399.303	485.014	478.571	LOC103980352	NC_025205.1	1194149	1197578	+	722	protein_coding	glutaredoxin-like
103977945	509.111	656.024	549.965	355.123	337.643	588.885	383.404	388.637	343.664	LOC103977945	NC_025204.1	8767348	8769220	-	1118	protein_coding	zinc finger A20 and AN1 domain-containing stress-associated protein 8-like
103982470	485.705	414.995	425.911	512.816	463.753	465.424	451.003	399.217	471.208	LOC103982470	NC_025205.1	27010757	27012907	+	505	protein_coding	ubiquitin-like protein 5
103996820	360.633	470.338	493.509	576.988	514.549	572.714	328.421	409.002	358.321	LOC103996820	NC_025210.1	2192039	2196236	-	1507	protein_coding	glycine-rich protein A3-like%2C transcript variant X1
103981796	297.645	341.528	172.704	359.225	676.186	938.183	509.181	407.97	366.07	LOC103981796	NC_025202.1	7678877	7680613	-	867	protein_coding	chaperone protein dnaJ 8%2C chloroplastic-like
103983090	514.067	630.878	552.227	294.407	331.964	400.243	429.746	495.61	419.511	LOC103983090	NC_025205.1	21879687	21884176	+	2610	protein_coding	YTH domain-containing family protein 2-like
103978737	319.754	355.405	380.854	540.247	586.468	752.397	410.959	419.911	301.652	LOC103978737	NC_025204.1	26292712	26295974	-	1708	protein_coding	aldehyde dehydrogenase family 2 member C4-like
103992433	330.848	531.79	395.857	524.846	501.177	676.38	401.677	379.155	292.315	LOC103992433	NC_025208.1	23965090	23966159	+	1070	protein_coding	probable calcium-binding protein CML30
103985214	480.522	420.729	440.234	466.145	383.358	486.517	428.163	481.627	426.016	LOC103985214	NC_025206.1	15861644	15865229	+	862	protein_coding	V-type proton ATPase subunit c1
103978811	357.827	337.61	346.206	461.352	409.777	390.001	497.849	621.264	561.883	LOC103978811	NC_025202.1	6359966	6366379	+	1684	protein_coding	enolase-like
103995832	428.275	380.77	331.179	441.055	459.557	296.442	592.077	521.025	521.172	LOC103995832	NC_025209.1	32587136	32587873	+	738	protein_coding	60S ribosomal protein L27a-3-like
103976990	449.261	378.609	375.132	456.059	469.533	399.28	486.787	471.635	481.971	LOC103976990	NC_025204.1	2482413	2484514	-	636	protein_coding	60S ribosomal protein L31-like
103986371	262.478	254.637	276.535	677.452	507.522	948.218	282.729	439.178	310.925	LOC103986371	NC_025206.1	26985578	26990280	-	1794	protein_coding	bifunctional aspartate aminotransferase and glutamate/aspartate-prephenate aminotransferase
103987519	132.21	476.257	341.557	650.632	351.894	1150.73	232.863	403.879	207.78	LOC103987519	NC_025207.1	7381604	7384498	+	1892	protein_coding	UDP-glucose 6-dehydrogenase 5-like
103978985	220.355	409.881	202.072	427.906	704.708	1009.91	398.499	341.127	209.635	LOC103978985	NC_025204.1	24514691	24517912	-	1741	protein_coding	probable aminotransferase TAT2%2C transcript variant X2
103992690	414.398	452.052	546.405	425.007	475.403	477.731	343.557	366.048	414.019	LOC103992690	NC_025208.1	26044351	26046452	+	2102	protein_coding	uncharacterized LOC103992690
103996147	453.115	480.66	441.033	431.429	367.574	534.954	371.285	437.007	389.176	LOC103996147	NC_025209.1	30332876	30339392	-	2030	protein_coding	aspartic proteinase oryzasin-1-like
104000197	554.846	343.052	445.599	511.159	607.531	411.386	315.809	308.861	393.504	LOC104000197	NC_025211.1	17047451	17048982	-	1153	protein_coding	probable aquaporin PIP1-2
103979755	424.63	355.886	341.357	468.998	450.302	297.124	556.661	511.092	469.543	LOC103979755	NC_025204.1	29602007	29602816	-	650	protein_coding	60S acidic ribosomal protein P2A-like
novel.10433	359.563	430.457	481.895	536.865	465.893	497.873	331.341	386.255	382.786	-	NC_025206.1	8158085	8158929	+	777	-	-
103982767	440.479	474.782	452.902	362.439	405.654	511.659	391.552	415.829	417.145	LOC103982767	NC_025205.1	24636632	24640568	-	911	protein_coding	eukaryotic translation initiation factor-like
104000725	192.147	552.835	303.234	441.512	302.042	966.988	375.878	451.204	282.518	LOC104000725	NC_025211.1	20806657	20807441	-	676	protein_coding	basic blue protein-like
103987715	132.192	245.626	242.441	613.366	676.217	855.449	270.767	553.676	262.855	LOC103987715	NC_025207.1	8877998	8879521	-	1524	protein_coding	sialyltransferase-like protein 1
103980695	303.367	601.054	417.335	395.041	389.915	336.539	481.385	561.664	365.195	LOC103980695	NC_025205.1	4298777	4301682	-	1746	protein_coding	probable polygalacturonase%2C transcript variant X2
103977073	372.835	426.487	465.362	478.461	530.469	662.658	287.564	433.239	192.894	LOC103977073	NC_025204.1	1937743	1939139	+	1214	protein_coding	cationic peroxidase SPC4-like
103990149	396.216	411.564	373.633	444.604	393.007	510.871	418.713	490.383	408.697	LOC103990149	NC_025207.1	33001973	33005156	-	1616	protein_coding	actin-7-like
103976117	356.443	428.081	406.631	557.414	448.973	678.212	271.193	380.008	320.477	LOC103976117	NC_025203.1	11835240	11837742	-	1402	protein_coding	ethylene-responsive transcription factor 1-like
103969475	249.155	493.549	302.056	469.344	502.938	909.397	347.654	330.108	241.078	LOC103969475	NC_025211.1	31377247	31377969	+	723	protein_coding	uncharacterized LOC103969475
103990529	381.295	301.388	316.687	545.003	442.312	437.302	461.919	451.158	499.26	LOC103990529	NC_025208.1	4217401	4219056	-	574	lncRNA	uncharacterized LOC103990529
103983672	417.283	393.552	386.413	502.58	346.538	466.715	393.885	455.874	456.136	LOC103983672	NC_025202.1	12651202	12661648	+	1940	protein_coding	protein disulfide-isomerase-like
103998167	469.704	480.772	447.266	324.7	390.084	390.459	431.368	472.92	402.57	LOC103998167	NC_025210.1	10773729	10775894	-	990	protein_coding	oryzain gamma chain
103999891	245.689	290.842	257.509	484.636	561.878	628.084	430.401	420.665	460.214	LOC103999891	NC_025211.1	11527025	11530527	-	2459	protein_coding	heat shock protein 81-1-like
103968462	244.386	280.321	301.098	720.794	467.56	685.607	348.195	392.641	329.295	LOC103968462	NC_025211.1	24328494	24329661	-	1012	protein_coding	NAC domain-containing protein 83-like
103982802	1222.68	217.199	331.957	88.6199	370.301	103.514	577.209	412.531	444.957	LOC103982802	NC_025205.1	24385332	24386203	-	872	protein_coding	21 kDa protein-like
103997894	475.973	392.335	345.258	365.588	440.151	277.742	511.798	458.276	501.039	LOC103997894	NC_025210.1	9074159	9076518	-	612	protein_coding	60S acidic ribosomal protein P3-like
103986867	359.815	310.964	305.162	478.827	465.176	347.411	531.344	446.897	512.51	LOC103986867	NC_025207.1	2376416	2378645	-	666	protein_coding	60S ribosomal protein L31
103990723	247.69	441.306	395.928	468.626	492.264	541.27	356.316	514.652	299.467	LOC103990723	NC_025208.1	2883409	2884610	-	1202	protein_coding	ethylene-responsive transcription factor 11-like
103981889	393.952	455.788	445.266	418.603	366.535	484.762	394.679	416.023	354.707	LOC103981889	NC_025205.1	16806663	16809438	+	743	protein_coding	uncharacterized LOC103981889
103997094	336.319	395.006	306.822	518.128	414.965	763.142	334.552	364.081	289.59	LOC103997094	NC_025210.1	4108085	4112463	+	1202	protein_coding	14-3-3 protein 9-like%2C transcript variant X1
103988004	441.546	341.401	369.794	470.396	428.135	420.866	378.705	396.082	444.655	LOC103988004	NC_025207.1	11180156	11183750	+	923	protein_coding	eukaryotic translation initiation factor 5A-like
103989094	491.188	285.348	425.033	524.144	371.256	425.785	369.74	378.163	419.732	LOC103989094	NC_025207.1	26768748	26769443	+	594	protein_coding	abscisic stress-ripening protein 1-like
103988085	320.475	272.182	317.287	551.588	423.595	470.178	444.873	430.336	456.697	LOC103988085	NC_025207.1	11977711	11980614	+	714	protein_coding	uncharacterized LOC103988085
103978127	433.411	311.721	336.832	494.875	372.812	425.96	379.203	430.171	492.457	LOC103978127	NC_025202.1	7015982	7020172	-	881	protein_coding	actin-depolymerizing factor
103991598	394.855	321.787	383.324	460.612	416.464	507.619	378.951	420.307	377.328	LOC103991598	NC_025208.1	10992517	10995688	+	782	protein_coding	profilin-like
103971198	373.053	573.001	620.378	250.909	362.2	314.93	567.309	268.643	318.939	LOC103971198	NC_025202.1	4305611	4306396	-	697	protein_coding	Bowman-Birk type proteinase inhibitor-like
103998624	324.796	444.875	410.437	498.812	432.008	514.846	318.73	367.468	329.776	LOC103998624	NC_025210.1	26834955	26835805	+	851	protein_coding	uncharacterized LOC103998624
103970395	212.559	116.151	327.943	177.721	1326.33	219.215	384.393	82.2262	791.004	LOC103970395	NC_025212.1	3457813	3458975	+	1002	protein_coding	probable aquaporin TIP2-1
103974142	347.186	406.26	480.796	460.66	475.532	522.131	282.164	339.316	320.984	LOC103974142	NW_008991879.1	2001	3028	-	1028	protein_coding	ethylene-responsive transcription factor 11-like
103972282	259.349	467.862	425.829	480.824	437.872	556.597	314.351	396.879	282.142	LOC103972282	NC_025212.1	23792124	23793919	-	1796	protein_coding	nematode resistance protein-like HSPRO2
103998627	404.039	351.817	333.401	471.647	355.993	406.997	409.752	428.918	452.625	LOC103998627	NC_025210.1	26842387	26846228	-	2081	protein_coding	ATP synthase subunit beta%2C mitochondrial-like
103975227	242.396	363.369	311.455	438.977	407.274	894.137	312.701	372.674	228.56	LOC103975227	NC_025203.1	18553520	18555048	+	1128	protein_coding	uncharacterized LOC103975227%2C transcript variant X1
103986704	409.441	431.806	399.44	374.212	316.174	409.358	379.225	455.593	388.958	LOC103986704	NC_025207.1	1306874	1309554	-	1788	protein_coding	elongation factor 1-alpha
103984280	364.611	295.251	308.29	477.628	419.262	396.417	425.581	412.55	452.122	LOC103984280	NC_025206.1	6314682	6317442	+	1018	protein_coding	40S ribosomal protein S3a-like
103986429	385.496	398.289	336.362	463.366	432.487	357.635	360.023	412.517	404.995	LOC103986429	NC_025206.1	26430417	26435498	-	1373	protein_coding	glyceraldehyde-3-phosphate dehydrogenase 2%2C cytosolic
103975306	262.698	451.286	381.84	494.157	409.607	638.284	268.064	368.022	276.26	LOC103975306	NC_025203.1	17835053	17835687	+	635	protein_coding	uncharacterized LOC103975306
103972007	426.987	112.928	450.183	221.626	990.137	312.38	444.181	178.685	408.318	LOC103972007	NC_025212.1	21805623	21806849	-	1047	protein_coding	probable aquaporin TIP2-1
103990202	499.184	389.359	343.919	427.192	671.791	356.235	344.145	294.402	213.427	LOC103990202	NC_025202.1	17260544	17264633	+	2837	protein_coding	probable linoleate 9S-lipoxygenase 5
103998463	155.96	255.125	110.804	347.439	777.298	1102.44	275.722	340.907	167.404	LOC103998463	NC_025210.1	22632713	22637373	-	2105	protein_coding	alpha-dioxygenase 1-like
104000602	355.664	299.76	334.677	512.609	410.074	511.45	337.968	380.312	389.611	LOC104000602	NC_025211.1	21672505	21677876	+	983	protein_coding	ADP-ribosylation factor 1-like%2C transcript variant X2
103994674	440.261	178.618	622.6	274.726	330.664	445.489	343.08	489.946	402.911	LOC103994674	NC_025209.1	13405286	13406106	-	821	protein_coding	dirigent protein 1-like
103983418	390.192	273.65	265.997	590.74	431.81	265.908	338.222	458.8	506.322	LOC103983418	NC_025202.1	12821013	12821772	-	491	protein_coding	metallothionein-like protein 2A
103976712	248.464	330.736	207.132	494.183	514.109	751.163	362.705	341.979	267.934	LOC103976712	NC_025203.1	21330471	21334146	-	2329	protein_coding	acyl-coenzyme A oxidase 2%2C peroxisomal
103990193	253.437	293.696	339.085	471.44	419.252	679.906	342.515	397.265	320.044	LOC103990193	NC_025202.1	17278942	17279752	+	811	protein_coding	uncharacterized LOC103990193
103990813	263.109	406.635	399.334	479.628	413.743	581.866	389.815	333.947	239.018	LOC103990813	NC_025208.1	2132414	2133409	+	996	protein_coding	auxin-responsive protein SAUR71-like
103979015	417.01	322.31	316.284	405.592	372.905	347.584	428.648	465.989	428.008	LOC103979015	NC_025204.1	24319411	24323294	-	1567	protein_coding	tubulin beta chain-like
103993130	518.189	249.931	383.8	488.064	438.306	375.278	319.916	299.366	387.455	LOC103993130	NC_025209.1	9684369	9685524	+	1073	protein_coding	probable aquaporin TIP1-1
103992223	389.989	347.738	348.539	420.246	453.973	432.483	300.227	377.861	362.056	LOC103992223	NC_025202.1	15698240	15702210	-	2121	protein_coding	2-hydroxyacyl-CoA lyase
103978252	197.805	450.085	434.789	350.76	403.89	980.265	219.134	237.975	154.192	LOC103978252	NC_025204.1	13462573	13464041	-	1070	protein_coding	stem-specific protein TSJT1-like
103984211	324.406	303.144	347.517	496.599	385.581	611.524	279.18	316.94	341.531	LOC103984211	NC_025206.1	5601206	5603532	-	831	protein_coding	calmodulin
103997389	507.406	196.446	286.538	588.676	486.537	343.98	258.101	415.4	316.239	LOC103997389	NC_025210.1	5888574	5889265	-	590	protein_coding	stress-response A/B barrel domain-containing protein At5g22580-like
103995996	308.942	263.404	289.685	425.191	433.899	742.64	394.441	315.524	216.861	LOC103995996	NC_025209.1	31475209	31477481	-	1851	protein_coding	malate synthase%2C glyoxysomal
103978612	214.782	388.266	218.136	452.576	476.906	699.258	387.426	321.774	224.398	LOC103978612	NC_025204.1	19447856	19449575	+	1465	protein_coding	NAC domain-containing protein 67-like
103992685	261.272	357.572	367.566	444.071	379.604	776.363	229.209	348.57	210.699	LOC103992685	NC_025208.1	26005118	26006123	-	1006	protein_coding	uncharacterized LOC103992685
103995455	330.894	406.094	372.28	366.854	319.75	407.902	363.775	405.728	380.39	LOC103995455	NC_025209.1	25871040	25872694	+	1655	protein_coding	E3 ubiquitin-protein ligase RDUF1-like
103991365	566.881	381.505	312.424	335.607	299.903	177.562	337.248	500.779	436.575	LOC103991365	NC_025208.1	8791830	8795251	+	1412	protein_coding	auxin-responsive protein IAA17-like
103995544	246.559	318.331	146.278	288.962	533.2	690.866	429.722	335.726	353.08	LOC103995544	NC_025209.1	34989475	34991076	+	936	protein_coding	thiosulfate sulfurtransferase 16%2C chloroplastic-like
103983666	274.17	283.109	276.363	535.616	379.534	574.402	310.747	361.999	339.313	LOC103983666	NC_025206.1	547935	551942	+	812	protein_coding	ferredoxin%2C root R-B2-like%2C transcript variant X2
103998272	258.147	335.673	436.3	171.607	408.629	1228.64	220.209	140.975	133.131	LOC103998272	NC_025210.1	12502609	12503332	-	655	protein_coding	protein EARLY RESPONSIVE TO DEHYDRATION 15-like
103994911	314.567	337.812	290.437	373.162	389.372	315.697	464.31	429.413	401.227	LOC103994911	NC_025209.1	22123988	22124764	+	777	protein_coding	60S ribosomal protein L26-2-like
103990024	334.961	369.522	364.778	462.064	367.791	551.106	284.62	347.684	231.069	LOC103990024	NC_025207.1	33870710	33877639	+	1824	protein_coding	vacuolar-processing enzyme-like
103978601	301.391	303.271	297.409	421.226	416.337	361.471	413.943	397.131	386.11	LOC103978601	NC_025204.1	19385190	19387086	+	844	protein_coding	60S ribosomal protein L13a-4
103984908	336.422	299.555	296.436	430.645	372.668	382.818	390.347	400.231	385.654	LOC103984908	NC_025206.1	10116850	10122234	-	720	protein_coding	NADH dehydrogenase [ubiquinone] 1 beta subcomplex subunit 10-B-like
103996862	345	274.112	283.486	474.503	372.206	351.572	373.594	379.23	422.14	LOC103996862	NC_025210.1	2405065	2407296	-	546	protein_coding	uncharacterized LOC103996862
103985655	309.987	290.442	263.178	435.217	262.649	235.72	376.959	536.736	564.829	LOC103985655	NC_025206.1	22529797	22531511	+	856	protein_coding	nucleolar protein 58-like
103999385	328.908	414.277	383.338	399.864	342.288	441.131	292.193	347.36	321.541	LOC103999385	NC_025210.1	33284562	33285613	-	1052	protein_coding	probable CCR4-associated factor 1 homolog 11
103980882	265.42	413.86	355.591	431.013	416.018	564.875	299.622	285.645	231.653	LOC103980882	NC_025205.1	5769494	5770352	+	710	protein_coding	E3 ubiquitin-protein ligase RING1-like
103988928	325.337	263.585	293.324	465.843	387.643	370.002	390.461	359.279	402.676	LOC103988928	NC_025207.1	24405339	24408164	+	579	protein_coding	40S ribosomal protein S29
103990700	161.719	136.828	214.779	836.257	624.274	470.753	202.329	288.796	305.025	LOC103990700	NC_025208.1	3010271	3012294	-	1317	protein_coding	FAD-dependent urate hydroxylase-like
103974823	154.363	283.159	129.123	885.728	487.744	779.177	196.984	162.798	146.82	LOC103974823	NW_008994369.1	518	2344	-	1298	protein_coding	alpha carbonic anhydrase 7-like
103986160	341.73	289.841	299.251	443.363	461.889	337.566	324.538	346.919	372.795	LOC103986160	NC_025202.1	10778635	10781602	-	1113	protein_coding	stem-specific protein TSJT1
103976725	163.348	405.216	332.54	445.191	286.77	699.375	289.335	330.31	253.489	LOC103976725	NC_025203.1	21248436	21249189	-	537	lncRNA	uncharacterized LOC103976725
103975164	209.694	212.755	567.515	600.987	453.842	548.074	226.329	241.076	141.387	LOC103975164	NW_008996904.1	22	818	-	797	protein_coding	germin-like protein 3-8
103970073	332.108	333.735	290.542	370.438	366.365	345.876	396.924	386.667	376.358	LOC103970073	NC_025212.1	457344	460580	+	1010	protein_coding	60S ribosomal protein L8-like
103970826	53.6578	833.279	212.123	406.128	276.805	976.662	199.59	170.44	70.2465	LOC103970826	NC_025212.1	855919	857071	-	1084	protein_coding	uncharacterized LOC103970826
103982307	513.239	321.301	461.883	186.644	334.194	315.557	405.454	326.869	333.386	LOC103982307	NC_025205.1	28203700	28204443	+	645	misc_RNA	uncharacterized LOC103982307
103986288	319.455	305.904	285.343	381.92	364.908	337.295	386.198	402.742	407.891	LOC103986288	NC_025206.1	27625543	27628011	-	1090	protein_coding	40S ribosomal protein S4-3-like
103991315	347.628	310.254	322.483	368.658	413.562	402.338	353.442	336.09	334.64	LOC103991315	NC_025208.1	8336892	8340134	+	1109	protein_coding	14-3-3-like protein GF14-C
103995448	160.054	211.936	208.363	513.805	429.73	827.814	251.511	304.033	276.386	LOC103995448	NC_025209.1	25919852	25924484	-	2250	protein_coding	probable mediator of RNA polymerase II transcription subunit 37c
novel.19778	230.202	309.178	261.886	425.913	398.818	758.5	268.793	288.853	236.698	-	NC_025209.1	33750480	33754677	-	726	-	-
103972390	215.029	177.839	250.564	609.55	393.065	805.642	225.434	267.045	227.486	LOC103972390	NC_025212.1	24446134	24450725	-	1518	protein_coding	ATP-citrate synthase alpha chain protein 2
103995003	366.718	308.081	329.542	426.563	367.478	332.112	342.011	340.954	355.461	LOC103995003	NC_025209.1	24289494	24292905	+	668	protein_coding	peptidyl-prolyl cis-trans isomerase Pin1-like
103986181	269.426	451.898	403.536	384.262	354.8	425.255	265.324	353.505	254.539	LOC103986181	NC_025206.1	28542987	28545494	-	2421	protein_coding	zinc finger CCCH domain-containing protein 33-like
103975990	280.976	283.843	264.404	432.426	378.408	598.903	302.863	343.487	272.395	LOC103975990	NC_025203.1	12732432	12735729	+	895	protein_coding	1%2C2-dihydroxy-3-keto-5-methylthiopentene dioxygenase 2-like
103998305	239.692	329.083	315.394	444.062	363.113	561.035	321.078	318.239	265.704	LOC103998305	NC_025210.1	12955459	12958440	-	1629	protein_coding	homeobox-leucine zipper protein HOX16-like
103971055	241.233	325.603	195.966	420.159	435.072	618.936	378.836	348.762	192.145	LOC103971055	NC_025203.1	9081008	9082511	-	1215	protein_coding	protein STAY-GREEN%2C chloroplastic-like
103979251	328.974	265.042	292.839	445.233	362.058	368.278	358.91	351.742	382.221	LOC103979251	NC_025204.1	21917032	21921725	-	1017	protein_coding	ATP synthase subunit O%2C mitochondrial
103999748	303.511	322.256	294.888	405.671	369.228	580.397	288.542	322.499	265.022	LOC103999748	NC_025211.1	4222040	4226868	-	1303	protein_coding	proactivator polypeptide-like 1
103980534	286.016	260.781	250.69	464.478	390.503	642.524	310.63	301.384	241.078	LOC103980534	NC_025205.1	1072308	1078280	+	1702	protein_coding	serine carboxypeptidase-like 12
103980401	284.367	449.141	343.897	370.796	304.882	550.572	304.551	322.337	211.181	LOC103980401	NC_025205.1	704764	708480	-	1673	protein_coding	tryptophan aminotransferase-related protein 4-like
103988038	218.648	398.732	381.439	329.691	428.552	527.02	249.714	375.335	219.948	LOC103988038	NC_025207.1	11589689	11591567	+	1879	protein_coding	arogenate dehydratase/prephenate dehydratase 6%2C chloroplastic-like
103999057	362.707	307.166	293.183	375.562	339.767	277.117	379.876	369.833	416.588	LOC103999057	NC_025210.1	30460437	30464036	-	882	protein_coding	60S ribosomal protein L15-1
103987382	290.322	298.213	266.658	427.347	354.735	381.223	350.896	379.618	371.937	LOC103987382	NC_025207.1	6432183	6436370	+	1481	protein_coding	fructose-bisphosphate aldolase 1%2C chloroplastic-like
103972868	250.976	376.519	426.847	374.828	383.223	418.871	243.462	356.453	288.023	LOC103972868	NW_008991483.1	244748	246076	+	1329	protein_coding	transcription factor MYB44-like
103971974	382.875	373.808	363.287	345.347	328.66	334.606	287.667	374.833	318.624	LOC103971974	NC_025212.1	21538990	21539758	-	769	protein_coding	uncharacterized LOC103971974
novel.12134	319.286	226.496	241.847	402.656	397.327	396.465	378.984	324.08	415.163	-	NC_025207.1	2007990	2010929	+	479	-	-
103968832	291.913	328.516	269.209	406.305	334.327	368.52	415.85	396.533	287.95	LOC103968832	NC_025211.1	26877604	26878407	-	804	protein_coding	uncharacterized LOC103968832
103999482	304.675	305.339	289.135	409.594	327.363	457.482	343.176	320.798	335.851	LOC103999482	NC_025210.1	34023274	34027234	-	803	protein_coding	acyl carrier protein 1%2C chloroplastic-like
104000860	294.92	314.056	305.877	412.687	349.056	557.995	281.736	321.24	255.435	LOC104000860	NC_025211.1	22525514	22530890	+	1880	protein_coding	citrate synthase 3%2C peroxisomal
103969373	291.655	269.987	266.486	426.489	342.675	382.246	359.121	379.161	363.545	LOC103969373	NC_025211.1	30544868	30550694	-	884	protein_coding	ATP synthase subunit d%2C mitochondrial-like
103989280	273.267	292.148	289.75	427.925	360.635	507.947	311.062	344.405	268.325	LOC103989280	NC_025207.1	28453329	28456933	-	1430	protein_coding	cysteine proteinase 1-like
103996666	261.633	324.775	369.15	445.522	369.971	493.758	246.193	297.28	262.012	LOC103996666	NC_025210.1	1099377	1100001	+	625	protein_coding	uncharacterized LOC103996666
103984975	359.492	249.493	279.448	378.807	334.565	322.24	354.921	341.227	446.906	LOC103984975	NC_025206.1	10769450	10771148	+	442	protein_coding	40S ribosomal protein S28
103975557	169.75	382.899	258.29	476.595	431.182	808.08	178.719	237.956	117.217	LOC103975557	NC_025203.1	16120509	16122157	-	1535	protein_coding	phenylpropanoylacetyl-CoA synthase
103969480	251.976	355.935	473.857	394.401	528.909	327.746	212.123	287.342	225.922	LOC103969480	NC_025211.1	31422496	31424383	-	1707	protein_coding	uncharacterized LOC103969480
103990082	250.571	270.464	271.663	453.859	343.886	672.183	273.759	301.548	219.779	LOC103990082	NC_025207.1	33381273	33384046	+	1364	protein_coding	UDP-arabinopyranose mutase 1
103974934	335.607	309.207	285.991	301.827	367.781	266.837	396.865	417.681	360.977	LOC103974934	NW_008994821.1	14498	16358	-	1095	protein_coding	reticulon-like protein B1
103997964	333.32	349.454	352.744	332.742	312.934	380.845	377.076	311.364	288.246	LOC103997964	NC_025210.1	9774141	9777443	-	833	protein_coding	histone H3.3
103972338	268.875	430.303	392.962	345.012	345.475	362.209	302.945	344.16	246.355	LOC103972338	NC_025212.1	24129114	24131426	+	2221	protein_coding	zinc finger CCCH domain-containing protein 33-like
103972276	196.945	155.645	304.287	482.095	419.919	626.591	218.057	356.964	275.163	LOC103972276	NC_025212.1	23737723	23739178	-	1130	protein_coding	tropinone reductase homolog At5g06060-like
103991820	476.298	170.737	339.992	144.934	490.374	203.41	411.192	367.856	425.411	LOC103991820	NC_025208.1	9046974	9048742	-	1131	protein_coding	peroxidase A2-like
103989476	191.153	392.494	262.232	458.536	365.491	742.628	240.565	225.352	147.228	LOC103989476	NC_025207.1	30312162	30314184	+	1309	protein_coding	acidic mammalian chitinase-like
103990711	327.514	279.17	266.839	370.761	327.327	292.05	392.246	361.15	405.726	LOC103990711	NC_025208.1	2963760	2967524	-	865	protein_coding	60S ribosomal protein L19-2
103998667	325.235	296.295	288.901	362.345	335.751	319.113	359.929	359.218	375.548	LOC103998667	NC_025210.1	27386847	27389443	+	1007	protein_coding	60S ribosomal protein L6-like
103990294	197.381	341	272.513	296.808	394.737	711.249	337.545	287.883	181.34	LOC103990294	NC_025208.1	6275940	6276719	-	780	protein_coding	uncharacterized LOC103990294
104000348	308.912	330.737	282.985	310.868	349.452	280.686	415.043	370.166	367.318	LOC104000348	NC_025202.1	26780682	26784206	-	793	protein_coding	60S ribosomal protein L35a-1-like
103993452	343.712	241.161	220.848	466.864	425.293	497.331	213.037	276.993	328.16	LOC103993452	NC_025209.1	6301639	6303817	-	1396	protein_coding	glycerophosphodiester phosphodiesterase GDPD1%2C chloroplastic-like
103989029	381.447	361.348	376.242	331.296	290.604	374.52	284.261	326.99	286.59	LOC103989029	NC_025207.1	25869623	25886928	-	1396	protein_coding	DCN1-like protein 2
103996699	237.721	477.284	257.156	516.303	298.496	346.483	261.904	389.509	224.214	LOC103996699	NC_025210.1	1263546	1266305	+	1720	protein_coding	adenosylhomocysteinase
103977376	157.254	358.707	173.904	694.128	322.109	685.153	166.316	220.982	220.514	LOC103977376	NC_025204.1	1879233	1883321	+	330	protein_coding	1-aminocyclopropane-1-carboxylate oxidase
103993336	337.497	240.109	264.952	400.484	342.674	276.395	375.396	324.101	427.779	LOC103993336	NC_025209.1	7519636	7520627	+	501	protein_coding	60S ribosomal protein L29-1-like%2C transcript variant X1
103987003	356.864	288.021	281.126	339.72	291.182	313.97	348.577	337.168	412.256	LOC103987003	NC_025207.1	3458744	3461653	+	715	protein_coding	40S ribosomal protein S15a-like
103979758	317.573	344.924	312.355	342.392	324.645	427.592	299.684	335.819	253.25	LOC103979758	NC_025204.1	29578715	29584924	-	1855	protein_coding	aspartic proteinase oryzasin-1-like
103999983	177.055	319.057	253.362	333.241	387.021	626.416	334.222	333.882	186.831	LOC103999983	NC_025211.1	14196136	14197702	-	1415	protein_coding	NAC domain-containing protein 48-like
103983842	208.287	180.018	244.759	459.046	331.22	814.84	204.437	273.002	233.192	LOC103983842	NC_025206.1	2525007	2529097	-	2015	protein_coding	6-phosphogluconate dehydrogenase%2C decarboxylating 1%2C transcript variant X2
103989987	250.975	332.646	292.554	372.981	319.546	613.429	276.72	283.455	206.321	LOC103989987	NC_025207.1	34159091	34166896	-	1954	protein_coding	selenium-binding protein 1-like
103984313	251.016	301.121	244.933	425.609	410.336	602.638	255.273	247.185	208.271	LOC103984313	NC_025206.1	6607488	6612822	-	2033	protein_coding	sugar transporter ERD6-like 4
103986118	268.84	374.244	335.856	377.058	356.114	488.965	226.335	299.502	219.408	LOC103986118	NC_025206.1	28873841	28875621	+	1781	protein_coding	nematode resistance protein-like HSPRO2
103973383	441.784	507.288	225.205	182.553	195.163	59.9722	410.007	588.529	328.643	LOC103973383	NW_008991525.1	114109	117584	+	1488	protein_coding	protein WALLS ARE THIN 1-like
103988168	281.477	260.765	272.901	416.783	298.484	352.526	344.326	354.936	344.79	LOC103988168	NC_025207.1	13058718	13062757	+	865	protein_coding	V-type proton ATPase subunit c1
103991763	358.404	408.366	389.904	281.368	247.112	374.873	294.963	302.872	263.484	LOC103991763	NC_025208.1	12714925	12719111	+	1304	protein_coding	gamma-glutamylcyclotransferase 2-2-like
103984298	384.061	248.651	314.403	334.577	325.53	302.895	329.136	338.264	341.213	LOC103984298	NC_025206.1	6483758	6487992	+	656	protein_coding	protein SPIRAL1-like 3
103970421	214.244	295.731	352.606	328.302	404.317	455.705	276.6	319.279	259.935	LOC103970421	NC_025212.1	3641920	3644148	+	2229	protein_coding	uncharacterized LOC103970421
103999647	259.754	346.721	311.93	367.362	340.524	469.572	197.766	362.782	221.976	LOC103999647	NC_025211.1	1232805	1234344	-	1540	protein_coding	nematode resistance protein-like HSPRO2
103992065	337.901	253.627	267.062	352.84	344.269	350.025	326.269	325.428	316.713	LOC103992065	NC_025208.1	19416992	19425286	-	921	protein_coding	peptidyl-prolyl cis-trans isomerase CYP20-1-like%2C transcript variant X2
103997351	327.892	280.861	303.241	364.334	320.499	376.171	287.489	278.608	333.802	LOC103997351	NC_025210.1	6217791	6220723	+	700	protein_coding	uncharacterized protein At2g23090-like
novel.2606	247.369	217.081	311.903	383.107	383.662	450.147	271.503	279.069	321.183	-	NC_025203.1	9397196	9397709	+	514	-	-
103969410	317.799	252.958	272.701	380.524	311.148	400.644	314.591	298.703	315.904	LOC103969410	NC_025211.1	30788247	30791166	+	647	protein_coding	transcription elongation factor 1 homolog
103992644	235.628	186.447	214.995	488.507	315.923	439.384	322.939	323.133	337.359	LOC103992644	NC_025208.1	25698101	25700285	-	682	protein_coding	cytochrome c-like
103980607	247.035	290.543	235.076	351.428	348.596	467.158	338.319	332.398	250.824	LOC103980607	NC_025205.1	3650832	3651703	-	872	protein_coding	uncharacterized LOC103980607
103979835	343.748	352.648	365.011	359.008	310.006	268.118	241.256	298.024	315.286	LOC103979835	NC_025204.1	29117412	29120259	-	1950	protein_coding	UDP-glucose 6-dehydrogenase 4
103971273	191.846	329.708	290.088	308.882	323.337	546.301	314.781	339.528	208.29	LOC103971273	NC_025212.1	10627487	10629078	-	1111	protein_coding	stress-related protein-like
103980212	312.176	258.983	267.969	360.264	317.254	271.697	359.187	332.469	370.357	LOC103980212	NC_025205.1	2378177	2379001	+	624	protein_coding	60S acidic ribosomal protein P2A-like
103981934	272.137	310.053	288.554	310.257	344.55	400.514	306.015	339.286	273.725	LOC103981934	NC_025205.1	18806969	18807954	+	986	protein_coding	N-alpha-acetyltransferase daf-31-like
103984990	298.034	282.103	239.759	383.907	317.514	291.625	333.785	341.743	348.013	LOC103984990	NC_025206.1	10966773	10970353	-	712	protein_coding	uncharacterized LOC103984990
103997178	290.693	330.91	362.424	358.403	360.725	312.501	235.54	284.66	300.012	LOC103997178	NC_025210.1	4831221	4833463	+	2081	protein_coding	uncharacterized LOC103997178
103995578	334.884	264.539	267.507	324.734	322.348	277.296	349.691	338.286	351.564	LOC103995578	NC_025209.1	34708001	34710185	+	669	protein_coding	60S ribosomal protein L22-2-like
103979003	267.425	315.276	345.954	355.512	255.616	375.351	269.389	337.357	289.887	LOC103979003	NC_025204.1	24416460	24417312	+	853	protein_coding	uncharacterized LOC103979003
103993055	271.577	380.755	348.372	308.987	350.669	332.82	254.016	323.771	226.855	LOC103993055	NC_025208.1	28147293	28149135	+	1843	protein_coding	CBL-interacting protein kinase 6-like
103988798	292.363	272.904	226.795	344.055	306.771	241.103	369.853	351.746	383.806	LOC103988798	NC_025207.1	20440549	20442593	-	736	protein_coding	60S ribosomal protein L35a-1
103977205	273.217	264.634	239.531	336.31	326.048	283.908	371.386	354.93	339.165	LOC103977205	NC_025204.1	1017556	1018307	+	752	protein_coding	60S ribosomal protein L26-2-like
103992519	220.283	318.039	376.687	336.263	382.977	382.611	235.401	268.797	266.308	LOC103992519	NC_025208.1	24687879	24690511	-	2633	protein_coding	U-box domain-containing protein 16-like
103976173	295.033	256.305	249.382	350.12	308.114	279.062	319.966	329.471	381.739	LOC103976173	NC_025203.1	11359505	11363843	-	1151	protein_coding	elongation factor 1-delta 1-like
103970507	328.921	274.948	260.862	425.766	313.637	332.991	257.452	309.087	259.981	LOC103970507	NC_025212.1	4450039	4452822	+	1046	protein_coding	protein EARLY RESPONSIVE TO DEHYDRATION 15-like%2C transcript variant X1
104001011	418.777	348.089	317.092	211.159	269.133	203.598	296.323	343.61	352.237	LOC104001011	NC_025211.1	23052234	23056538	+	1420	protein_coding	auxin-responsive protein IAA21-like
103981194	292.481	256.038	252.084	276.607	338.933	236.976	414.276	323.661	360.185	LOC103981194	NC_025205.1	8251151	8254834	-	755	protein_coding	60S ribosomal protein L23
103972466	183.357	276.475	264.641	385.34	265.314	576.871	219.777	338.81	231.357	LOC103972466	NC_025212.1	25053665	25057327	+	1693	protein_coding	glucan endo-1%2C3-beta-glucosidase 14-like%2C transcript variant X1
103969460	185.721	190.628	181.507	342.382	426.248	567.167	348.103	278.491	218.78	LOC103969460	NC_025211.1	31229535	31230268	+	734	protein_coding	uncharacterized LOC103969460
103972182	273.631	245.263	228.792	321.18	363.908	262.774	364.198	328.591	345.41	LOC103972182	NC_025212.1	23131804	23133748	-	803	protein_coding	nucleoside diphosphate kinase 1
103988545	311.307	264.635	253.535	305.429	323.958	239.121	372.213	260.992	392.291	LOC103988545	NC_025207.1	14263790	14266039	+	383	lncRNA	uncharacterized LOC103988545
103998930	330.113	379.176	343	258.354	232.937	327.403	290.539	305.813	252.762	LOC103998930	NC_025210.1	29947147	29950088	-	1037	protein_coding	vesicle-associated membrane protein 721
103991664	287.208	278.458	272.554	393.107	277.019	387.518	241.218	297.991	274.368	LOC103991664	NC_025208.1	11542433	11557773	+	2490	protein_coding	peroxisomal fatty acid beta-oxidation multifunctional protein
103981064	242.59	353.851	253.671	335.121	309.149	517.646	267.817	261.611	165.765	LOC103981064	NC_025205.1	7304839	7307560	+	2345	protein_coding	F-box/kelch-repeat protein SKIP11-like%2C transcript variant X1
103998197	369.782	320.45	325.082	303.397	244.943	356.125	256.112	274.949	255.396	LOC103998197	NC_025210.1	11641842	11646655	-	969	protein_coding	ADP-ribosylation factor 1-like
103978595	256.698	244.648	217.287	373.482	338.716	296.248	330.804	319.533	327.347	LOC103978595	NC_025204.1	19343670	19347505	+	1704	protein_coding	elongation factor 1-alpha-like%2C transcript variant X2
103992355	265.337	276.281	265.947	345.506	343.907	443.682	267.411	271.374	224.079	LOC103992355	NC_025208.1	23033788	23037121	+	2297	protein_coding	sodium-coupled neutral amino acid transporter 2%2C transcript variant X1
103999732	300.143	359.595	272.792	312.631	274.057	296.994	298.398	328.507	253.128	LOC103999732	NC_025211.1	3662839	3669720	+	970	protein_coding	somatic embryogenesis receptor kinase 1-like
103993172	506.532	118.747	268.368	92.3615	461.965	75.9485	631.31	222.653	317.348	LOC103993172	NC_025209.1	9153980	9155558	+	1202	protein_coding	peroxidase 5-like
103989972	121.71	117.267	282.208	349.261	280.009	733.147	263.106	443.61	96.9616	LOC103989972	NC_025202.1	17453436	17454155	+	608	protein_coding	pathogenesis-related protein PR-4-like
103979313	291.933	265.024	244.242	315.969	309.184	259.14	332.014	329.039	340.422	LOC103979313	NC_025204.1	21367926	21371398	+	1015	protein_coding	40S ribosomal protein S3-3-like
103984994	265.096	212.881	242.52	365.074	313.846	293.247	347.209	298.669	347.758	LOC103984994	NC_025206.1	10983890	10988251	+	812	protein_coding	uncharacterized protein C6C3.02c-like
103992929	212.364	281.535	308.863	389.679	314.067	417.345	230.545	256.461	274.972	LOC103992929	NC_025208.1	27968422	27969618	-	935	protein_coding	protein PXR1
103973206	251.483	248.817	269.475	328.618	292.059	332.266	301.436	330.55	321.384	LOC103973206	NW_008991504.1	293353	298363	-	1970	protein_coding	pyruvate kinase%2C cytosolic isozyme-like
103986666	301.307	256.788	242.451	337.989	287.499	263.462	330.949	310.399	344.629	LOC103986666	NC_025207.1	1021694	1025597	+	787	protein_coding	40S ribosomal protein S13-like%2C transcript variant X1
103973798	298.959	240.132	260.385	329.38	278.256	252.33	323.465	291.342	391.3	LOC103973798	NW_008991792.1	239597	242072	+	741	protein_coding	60S ribosomal protein L30
103970446	261.44	266.823	276.546	357.64	282.839	337.06	293.664	288.161	297.993	LOC103970446	NC_025212.1	3856568	3857856	+	1289	protein_coding	bZIP transcription factor 53
103987645	294.682	263.701	301.886	190.517	238.682	164.737	454.034	403.461	350.057	LOC103987645	NC_025207.1	8344923	8346474	+	1304	protein_coding	fructokinase-1-like
103995659	257.114	218.786	228.514	342.096	316.569	290.558	331.373	310.404	356.217	LOC103995659	NC_025209.1	34129504	34133518	+	818	protein_coding	ubiquitin-60S ribosomal protein L40
103992234	302.185	307.459	328.769	253.481	334.606	318.146	282.495	304.589	211.81	LOC103992234	NC_025208.1	21911891	21914954	-	1151	protein_coding	14-3-3-like protein 16R
103996641	168.593	233.473	224.467	362.69	365.146	644.895	212.09	256.657	174.371	LOC103996641	NC_025210.1	892585	896321	+	783	protein_coding	uncharacterized LOC103996641
103996340	311.618	283.449	293.535	307.337	252.994	298.96	271.212	302.083	320.789	LOC103996340	NC_025209.1	28783268	28790555	-	1616	protein_coding	eukaryotic initiation factor 4A-15
103977652	166.758	262.065	270.435	508.721	268.247	592.972	174.261	188.023	210.343	LOC103977652	NC_025204.1	5826369	5827156	-	707	protein_coding	pathogenesis-related protein 1-like
103979736	448.735	320.323	203.046	158.627	338.615	82.1431	441.68	338.021	309.487	LOC103979736	NC_025204.1	29729385	29732721	+	1593	protein_coding	uncharacterized LOC103979736
103980605	321.933	247.08	246.171	302.319	302.318	240.602	330.98	281.52	365.755	LOC103980605	NC_025205.1	3636574	3640746	-	1039	protein_coding	60S ribosomal protein L13-1%2C transcript variant X2
103975821	343.209	312.899	275.4	165.286	405.123	142.269	453.542	275.135	264.256	LOC103975821	NC_025203.1	14157670	14159239	-	1306	protein_coding	probable aquaporin PIP2-6
103992934	176.595	266.581	232.399	370.923	348.814	554.647	240.829	247.772	194.804	LOC103992934	NC_025208.1	27996569	27997913	+	1345	protein_coding	uncharacterized LOC103992934
103984032	201.926	335.656	306.852	272.197	291.572	381.91	314.287	327.552	196.805	LOC103984032	NC_025206.1	4199470	4200582	-	856	protein_coding	uncharacterized LOC103984032
103990078	283.967	248.131	300.957	310.689	321.271	319.51	288.407	285.302	270.444	LOC103990078	NC_025207.1	33418119	33420392	-	604	protein_coding	transmembrane protein 256 homolog
103971697	117.778	238.879	261.909	286.511	226.417	256.574	403.263	500.182	327.425	LOC103971697	NC_025212.1	18882549	18884468	+	1823	protein_coding	ammonium transporter 1 member 1-like
103983526	268.414	272.395	275.279	317.076	308.984	388.232	247.922	294.408	242.577	LOC103983526	NC_025206.1	1621913	1626774	+	1278	protein_coding	peroxisomal membrane protein 13
103969569	211.505	239.065	256.938	351.979	328.032	494.639	229.685	283.902	218.182	LOC103969569	NC_025211.1	32114731	32120370	-	1017	protein_coding	uncharacterized endoplasmic reticulum membrane protein YGL010W-like
103973119	223.368	242.924	355.119	380.112	259.361	403.535	272.85	288.023	187.333	LOC103973119	NW_008991500.1	375819	376764	-	837	protein_coding	putative germin-like protein 2-1
103977809	278.348	318.737	267.093	329.642	244.907	427.561	224.608	302.028	219.154	LOC103977809	NC_025204.1	7355408	7358939	+	1692	protein_coding	ethylene-responsive transcription factor 1-like%2C transcript variant X2
103982242	172.447	226.262	175.997	465.276	268.471	368.567	242.2	357.236	329.295	LOC103982242	NC_025205.1	28779639	28783922	+	1541	protein_coding	ferredoxin--NADP reductase%2C embryo isozyme%2C chloroplastic-like
103985456	229.266	207.645	244.135	371.554	331.894	424.768	239.092	285.625	262.211	LOC103985456	NC_025206.1	24932042	24936189	+	1235	protein_coding	14-3-3-like protein%2C transcript variant X2
104000507	171.255	263.781	148.749	393.726	368.679	634.571	229.805	203.784	178.614	LOC104000507	NC_025211.1	17140325	17141668	+	1083	protein_coding	stem-specific protein TSJT1-like
103996657	305.314	266.905	217.402	232.805	301.935	341.127	337.138	294.443	292.632	LOC103996657	NC_025210.1	1037772	1038332	+	561	protein_coding	uncharacterized LOC103996657
103992160	174.351	177.417	244.978	415.979	366.862	569.071	186.859	266.164	184.372	LOC103992160	NC_025208.1	21152101	21155143	+	1838	protein_coding	trans-cinnamate 4-monooxygenase-like
103970171	276.25	240.117	246.308	318.186	333.116	331.201	260.888	280.715	297.376	LOC103970171	NC_025212.1	1225555	1228132	-	561	protein_coding	DNA-directed RNA polymerases II%2C IV and V subunit 12
103976516	306.772	252.954	274.561	304.554	299.487	328.51	251.921	294.701	270.627	LOC103976516	NC_025203.1	20156295	20161379	+	1571	protein_coding	monodehydroascorbate reductase-like
103972449	354.311	281.471	348.122	266.358	398.013	226.439	261.207	213.762	233.009	LOC103972449	NC_025212.1	24879892	24880520	+	629	protein_coding	calcium-binding protein PBP1-like
103993239	259.759	239.332	236.109	328.802	303.138	273.997	306.547	316.063	308.307	LOC103993239	NC_025202.1	14859857	14862753	-	730	protein_coding	40S ribosomal protein S20-1%2C transcript variant X1
103990375	260.851	264.163	264.77	296.921	312.169	399.547	254.367	283.231	234.914	LOC103990375	NC_025208.1	5591301	5595262	+	1050	protein_coding	bax inhibitor 1-like
103996660	195.877	225.57	208.629	412.593	300.611	475.688	239.655	277.013	235.224	LOC103996660	NC_025210.1	1069061	1070883	-	808	protein_coding	probable WRKY transcription factor 43
103996765	336.067	247.395	247.785	304.131	268.577	214.907	303.135	295.92	342.5	LOC103996765	NC_025210.1	1750491	1755487	+	1198	protein_coding	60S ribosomal protein L5-like
103981369	198.007	356.328	291.196	218.024	306.606	536.764	247.697	250.815	154.285	LOC103981369	NC_025202.1	7424252	7425928	-	1677	protein_coding	transcription factor MYB44-like
108952421	195.096	198.466	233.783	373.887	342.731	543.855	228.254	236.404	205.7	LOC108952421	NC_025202.1	2049957	2050755	-	714	lncRNA	uncharacterized LOC108952421
103982130	295.477	238.6	276.646	249.73	335.405	165.322	279.414	342.431	368.416	LOC103982130	NC_025205.1	29592257	29596502	+	2675	protein_coding	oligopeptide transporter 3-like
103982972	263.517	136.079	230.312	391.249	329.94	676.44	174.81	133.617	213.906	LOC103982972	NC_025205.1	22944926	22945614	+	589	protein_coding	protein SRC1-like
103984709	160.149	212.86	180.137	658.48	335.021	579.832	132.852	177.056	103.978	LOC103984709	NC_025206.1	6893060	6893794	-	628	protein_coding	Bowman-Birk type proteinase inhibitor-like
103996881	293.47	264.02	379.619	384.407	302.493	282.936	164.857	203.382	259.47	LOC103996881	NC_025202.1	19247925	19248763	-	839	protein_coding	uncharacterized LOC103996881
103971950	279.822	230.513	221.458	307.622	273.357	230.157	329.46	328.039	331.266	LOC103971950	NC_025212.1	21307980	21311887	+	955	protein_coding	elongation factor 1-beta 2-like
103982031	236.052	254.598	329.308	414.454	330.794	355.832	137.054	223.621	249.526	LOC103982031	NC_025205.1	19848529	19849149	+	621	protein_coding	putative calcium-binding protein CML19
103986206	215.562	301.991	259.662	338.547	271.538	480.495	192.423	272.206	195.356	LOC103986206	NC_025206.1	28297405	28302261	-	2071	protein_coding	serine/threonine-protein kinase AtPK2/AtPK19-like
103994490	185.549	229.071	220.703	408.282	307.662	483.106	207.132	289.691	192.668	LOC103994490	NC_025209.1	10638483	10642658	-	1455	protein_coding	bifunctional nitrilase/nitrile hydratase NIT4A-like
103994286	304.932	229.945	278.457	200.83	503.715	335.016	317.155	181.113	172.05	LOC103994286	NC_025202.1	1907097	1908643	-	1254	protein_coding	probable aquaporin PIP2-6
103971820	252.902	283.242	272.356	299.597	279.629	402.837	243.467	282.623	206.5	LOC103971820	NC_025212.1	20087940	20093153	-	1419	protein_coding	serine/threonine-protein kinase SAPK7-like
103997631	148.325	239.505	180.513	385.951	330.96	572.429	231.882	262.696	168.96	LOC103997631	NC_025202.1	19849281	19850606	+	1326	protein_coding	probable pyridoxal 5'-phosphate synthase subunit PDX1.1
103978137	196.927	319.01	278.451	256.423	318.419	424.246	245.139	285.392	196.203	LOC103978137	NC_025204.1	9572995	9574187	+	1193	protein_coding	ethylene-responsive transcription factor 3-like
104000932	307.345	225.979	251.933	287.245	280.162	219.867	308.639	327.849	310.913	LOC104000932	NC_025211.1	22033635	22035047	+	1085	protein_coding	UPF0014 membrane protein STAR2-like
103982539	173.583	197.232	220.268	428.433	298.532	520.617	202.399	265.107	210.281	LOC103982539	NC_025205.1	26505728	26508264	+	1796	protein_coding	protein DETOXIFICATION 18-like
103997660	186.115	216.286	200.463	500.863	344.534	562.534	157.648	200.069	137.354	LOC103997660	NC_025210.1	7551809	7552540	+	652	protein_coding	15.4 kDa class V heat shock protein
103996104	271.665	233.653	231.139	294.197	282.069	277.932	296.002	284.863	331.038	LOC103996104	NC_025202.1	18284404	18286739	-	610	protein_coding	uncharacterized LOC103996104
103996590	209.722	263.147	270.99	330.083	268.016	274.249	284.793	310.787	289.886	LOC103996590	NC_025210.1	499665	500505	+	841	protein_coding	uncharacterized LOC103996590
103986908	238.098	286.285	265.765	309.301	248.191	270.506	279.409	321.858	281.649	LOC103986908	NC_025207.1	2741441	2742109	+	669	protein_coding	probable steroid-binding protein 3
103999906	290.639	254.894	245.079	319.991	243.869	354.83	219.342	278.778	284.398	LOC103999906	NC_025211.1	12131549	12134759	-	1758	protein_coding	actin-2%2C transcript variant X1
103972208	175.081	155.733	243.867	366.147	366.767	636.94	160.021	232.704	150.536	LOC103972208	NC_025212.1	23334770	23338749	-	2587	protein_coding	probable 4-coumarate--CoA ligase 2%2C transcript variant X2
104000484	324.182	256.521	263.969	301.398	274.821	273.978	257.931	257.246	277.553	LOC104000484	NC_025211.1	17547000	17548309	-	760	protein_coding	DNA-binding protein MNB1B-like
103977229	203.521	230.466	243.147	384.965	344.785	444.93	214.481	251.707	168.916	LOC103977229	NC_025204.1	884196	885322	+	1127	protein_coding	uncharacterized LOC103977229
103994492	262.486	202.937	225.639	304.81	334.038	338.681	257.228	269.404	283.361	LOC103994492	NC_025209.1	10663756	10666643	-	726	protein_coding	thioredoxin-like protein YLS8
103987726	232.361	235.127	229.943	317.81	279.078	354.541	245.193	305.586	276.712	LOC103987726	NC_025207.1	8938775	8947202	+	2038	protein_coding	pyruvate kinase 1%2C cytosolic-like
104000740	228.328	340.427	250.113	243.417	263.088	412.556	245.462	282.677	204.799	LOC104000740	NC_025211.1	20675853	20677127	-	997	protein_coding	zinc finger A20 and AN1 domain-containing stress-associated protein 5-like
103998683	215.399	321.885	317.166	317.922	281.226	354.229	204.797	265.982	190.667	LOC103998683	NC_025210.1	27578959	27580096	-	1138	protein_coding	uncharacterized LOC103998683
103997927	260.978	193.108	231.256	426.934	305.838	343.771	205.118	227.726	268.062	LOC103997927	NC_025202.1	4853137	4857023	+	1549	protein_coding	actin-2-like
novel.18702	264.924	196.885	225.474	334.093	259.494	237.829	282.494	307.248	352.325	-	NC_025209.1	24296260	24298111	-	382	-	-
103986332	202.601	193.187	280.437	308.716	376.151	472.746	202.394	240.404	183.608	LOC103986332	NC_025206.1	27234046	27237074	-	893	protein_coding	NAD(P)H dehydrogenase (quinone) FQR1-like
103983766	244.593	235.775	208.464	309.357	288.648	228.863	325.117	281.389	336.862	LOC103983766	NC_025202.1	12543237	12547551	-	865	protein_coding	60S ribosomal protein L18a-like
103981749	309.005	241.742	239.515	288.476	257.394	316.771	267.736	287.125	250.917	LOC103981749	NC_025205.1	12231429	12237451	+	1601	protein_coding	IAA-amino acid hydrolase ILR1-like 1
103992144	315.034	24.8361	186.285	20.264	1352.06	41.3849	358.514	29.0353	127.4	LOC103992144	NC_025208.1	20977357	20978151	+	478	protein_coding	metallothionein-like protein 2C
103998054	290.618	271.41	262.742	274.794	282.132	251.942	263.528	275.199	281.365	LOC103998054	NC_025210.1	10814544	10826976	-	1917	protein_coding	betaine aldehyde dehydrogenase 2-like
103985616	188.916	294.944	265.338	348.633	298.635	421.026	202.796	226.298	204.071	LOC103985616	NC_025206.1	23028134	23029277	-	1144	protein_coding	bZIP transcription factor 53-like
103974511	216.564	209.916	256.743	359.266	280.454	358.86	249.155	260.383	258.792	LOC103974511	NW_008993297.1	6243	9448	+	1559	protein_coding	UDP-arabinopyranose mutase 1
103984287	220.047	220.662	233.325	330.346	309.278	328.4	279.934	266.164	260.589	LOC103984287	NC_025206.1	6350626	6353597	+	705	protein_coding	cytochrome c oxidase subunit 6a%2C mitochondrial
103993566	279.427	221.846	232.306	282.486	296.222	227.862	309.684	295.564	301.169	LOC103993566	NC_025209.1	5204435	5206829	-	627	protein_coding	ubiquitin-60S ribosomal protein L40
103997366	249.785	211.743	226.263	313.444	292.051	269.588	303.594	279.456	300.401	LOC103997366	NC_025210.1	6111963	6114808	+	724	protein_coding	40S ribosomal protein S19-like
103993841	245.89	252.748	256.21	284.636	312.118	270.57	250.771	303.543	263.335	LOC103993841	NC_025209.1	3149641	3153277	-	1433	protein_coding	protein STRICTOSIDINE SYNTHASE-LIKE 3
novel.14154	306.217	254.586	266.962	254.849	272.475	306.126	272.084	239.462	264.683	-	NC_025207.1	28418405	28419488	-	662	-	PF04419:4F5 protein family
103974669	291.692	380.899	197.913	232.071	177.282	73.2665	297.703	522.41	261.729	LOC103974669	NW_008993697.1	8095	10697	+	1520	protein_coding	protein WALLS ARE THIN 1
103998799	70.7841	75.0465	173.299	316.335	417.83	1005.65	153.82	146.248	74.1264	LOC103998799	NC_025210.1	28686123	28687464	+	1175	protein_coding	lignin-forming anionic peroxidase-like
103968360	271.348	229.136	214.787	319.325	261.109	228.886	298.163	285.131	324.398	LOC103968360	NC_025211.1	23524758	23527086	-	637	protein_coding	40S ribosomal protein S25-like
103997002	246.606	264.842	248.292	314.904	299.8	338.633	222.034	252.464	240.775	LOC103997002	NC_025210.1	3412103	3416279	-	939	protein_coding	ubiquitin-conjugating enzyme E2-17 kDa-like
103982885	237.557	224.681	213.242	333	301.963	379.045	255.425	253.85	229.369	LOC103982885	NC_025205.1	23721361	23723894	-	755	protein_coding	autophagy-related protein 8C-like%2C transcript variant X2
103986236	331.538	269.018	291.176	246.974	227.009	311.101	279.233	240.113	231.751	LOC103986236	NC_025206.1	28047821	28050496	+	715	protein_coding	calmodulin
103980620	214.074	279.847	200.821	366.976	233.497	464.549	229.54	236.609	191.861	LOC103980620	NC_025205.1	3725839	3727205	+	1204	protein_coding	glutelin type-B 2-like
103979431	246.143	221.574	221.72	320.744	295.692	342.236	239.118	240.495	286.575	LOC103979431	NC_025204.1	20176738	20180603	+	900	protein_coding	eukaryotic translation initiation factor 5A-2-like
103979442	145.35	316.657	188.449	306.261	272.36	522.16	265.651	245.101	147.284	LOC103979442	NC_025204.1	20091438	20093106	-	1214	protein_coding	NAC domain-containing protein 83-like
103978966	189.407	179.819	259.664	364.325	343.198	459.546	221.414	235.633	154.862	LOC103978966	NC_025204.1	24674916	24675679	+	764	protein_coding	rapid alkalinization factor-like
103986026	234.436	209.03	230.143	335.394	256.184	293.164	242.234	293.353	310.464	LOC103986026	NC_025206.1	26173323	26180177	-	1497	protein_coding	pyruvate dehydrogenase E1 component subunit beta-1%2C mitochondrial
103980457	163.936	337.165	272.755	219.142	295.756	507.736	194.403	255.291	155.878	LOC103980457	NC_025205.1	193101	195685	-	2585	protein_coding	U-box domain-containing protein 16-like
103992831	217.798	242.764	275.637	304.717	288.436	262.161	275.58	285.569	243.149	LOC103992831	NC_025208.1	27195976	27197753	+	1778	protein_coding	scopoletin glucosyltransferase-like
103998679	236.317	242.508	205.586	280.348	271.623	243.116	286.442	301.884	326.397	LOC103998679	NC_025210.1	27525049	27527013	+	751	protein_coding	60S ribosomal protein L23
103986984	244.134	290.067	369.441	303.297	312.37	211.547	184.228	212.411	263.459	LOC103986984	NC_025207.1	3308596	3310335	+	1740	protein_coding	putative nuclease HARBI1
103980389	274.656	233.905	248.376	321.013	224.797	274.066	255.001	267.69	290.91	LOC103980389	NC_025205.1	812049	817108	+	1072	protein_coding	V-type proton ATPase subunit E-like
103975469	212.415	224.935	213.628	308.398	285.586	226.672	314.728	305.563	297.988	LOC103975469	NC_025203.1	16726287	16727154	-	565	protein_coding	60S ribosomal protein L37-1-like
103972407	263.555	233.634	215.48	260.206	306.356	176.935	327.213	292.882	312.189	LOC103972407	NC_025212.1	24574636	24576352	+	776	protein_coding	60S ribosomal protein L22-2-like
103979370	243.224	200.352	246.789	322.971	263.848	324.149	276.553	261.073	247.713	LOC103979370	NC_025204.1	20761660	20766960	-	759	protein_coding	cytochrome b5
novel.26846	242.384	260.912	294.573	346.355	272.931	303.993	191.872	219.627	250.937	-	NC_025212.1	22851826	22855950	-	2977	-	PF00676:Dehydrogenase E1 component
103984948	253.527	217.438	223.771	280.437	279.494	216.883	283.149	296.286	330.775	LOC103984948	NC_025206.1	10506719	10510931	+	854	protein_coding	60S ribosomal protein L17-1
103978722	331.671	279.353	287.257	219.187	227.56	215.532	264.455	282.811	266.404	LOC103978722	NC_025204.1	26404837	26408569	-	1030	protein_coding	CBS domain-containing protein CBSX3%2C mitochondrial-like
103997903	57.0106	187.794	138.995	269.3	274.657	1134.88	70.8504	118.326	120.168	LOC103997903	NC_025210.1	9175269	9177174	-	1815	protein_coding	cytochrome P450 CYP73A100-like
103974855	315.942	348.108	340.713	260.365	222.103	182.592	178.309	255.536	267.332	LOC103974855	NW_008994403.1	3772	5647	-	1085	protein_coding	uncharacterized protein At1g66480-like
103983595	151.336	246.431	222.58	365.309	338.575	374.034	203.437	264.347	202.822	LOC103983595	NC_025206.1	1015118	1016154	-	1037	protein_coding	zinc finger protein 1-like
103995155	161.816	283.199	252.944	249.852	275.5	515.628	230.503	246.553	152.3	LOC103995155	NC_025209.1	28323196	28325550	+	1883	protein_coding	cytochrome P450 98A2
103975005	263.043	255.197	238.21	273.551	243.086	274.444	268.318	265.699	281.951	LOC103975005	NC_025202.1	3995365	3998107	+	779	protein_coding	multiprotein-bridging factor 1b-like
103971931	169.07	271.901	206.921	360.387	296.143	504.576	177.094	213.658	158.1	LOC103971931	NC_025212.1	21139898	21141753	+	1856	protein_coding	phospholipase A1-Igamma1%2C chloroplastic-like
103973492	308.498	230.674	238.77	252.361	243.463	204.321	277.278	280.315	320.379	LOC103973492	NC_025203.1	11191221	11195490	+	852	protein_coding	uncharacterized protein OsI_027940-like
103976038	215.589	219.678	202.845	330.61	263.066	381.012	238.619	255.234	244.146	LOC103976038	NC_025202.1	3234490	3239337	-	1113	protein_coding	peroxisomal membrane protein 11-5-like
103979903	98.6856	346.781	279.276	176.017	340.002	783.417	103.611	119.928	95.8321	LOC103979903	NC_025204.1	28629041	28630301	+	1178	protein_coding	LOB domain-containing protein 40
103968966	73.0467	161.142	125.232	465.894	298.68	668.528	171.208	197.016	181.589	LOC103968966	NC_025203.1	6660100	6661117	+	939	protein_coding	putative methyltransferase DDB_G0268948%2C transcript variant X2
103988491	265.198	190.981	196.897	292.796	245.74	229.268	285.537	291.771	336.018	LOC103988491	NC_025207.1	13541457	13546248	+	650	protein_coding	uncharacterized LOC103988491
103972304	238.152	198.09	189.336	308.46	249.311	279.503	283.261	281.758	305.894	LOC103972304	NC_025212.1	23947638	23953476	-	1156	protein_coding	triosephosphate isomerase%2C cytosolic
103995186	237.894	246.695	218.968	274.911	256.055	317.221	250.686	287.217	236.792	LOC103995186	NC_025209.1	28107845	28111152	-	1553	protein_coding	ethylene-responsive transcription factor 1-like%2C transcript variant X3
103979546	169.519	255.541	212.888	311.823	335.992	348.836	267.706	253.778	165.743	LOC103979546	NC_025204.1	25151863	25153068	+	1206	protein_coding	arogenate dehydratase/prephenate dehydratase 2%2C chloroplastic-like
103991323	287.813	274.489	294.643	203.23	255.375	225.726	313.556	258.764	207.958	LOC103991323	NC_025208.1	8436145	8437043	-	816	protein_coding	probable histone H2A.2
103999039	247.784	209.66	202.439	264.535	290.997	209.359	298.8	285.911	307.8	LOC103999039	NC_025210.1	30272077	30274875	+	814	protein_coding	40S ribosomal protein S18
103993311	188.903	210.082	269.112	319.076	308.029	487.798	185.833	198.191	149.066	LOC103993311	NC_025209.1	7759098	7760459	+	1286	protein_coding	peroxidase 5-like
104000260	205.755	270.989	213.841	233.629	236.973	261.838	331.145	296.933	262.116	LOC104000260	NC_025211.1	19684706	19685586	+	549	protein_coding	probable histone H2A.2
103970471	278.909	273.693	258.651	242.374	312.885	276.071	248.627	230.852	189.133	LOC103970471	NC_025212.1	4091405	4093160	-	776	protein_coding	dormancy-associated protein homolog 3-like%2C transcript variant X1
103968773	246.839	249.535	254.338	260.144	266.871	264.493	250.819	270.163	246.904	LOC103968773	NC_025211.1	26431642	26435749	-	759	protein_coding	iron-sulfur cluster assembly protein 1-like
103973409	249.119	226.101	232.167	306.961	226.768	306.705	228.749	263.732	267.112	LOC103973409	NW_008991525.1	409411	416871	+	1343	protein_coding	5'-methylthioadenosine/S-adenosylhomocysteine nucleosidase 1-like
103979922	269.516	264.832	292.45	200.968	235.816	301.502	240.361	305.418	195.204	LOC103979922	NC_025204.1	28488151	28489088	+	938	protein_coding	ethylene-responsive transcription factor 9-like
103976066	363.006	230.311	345.298	156.206	226.176	211.417	260.277	263.793	247.738	LOC103976066	NC_025203.1	12173119	12175706	-	1617	protein_coding	S-adenosylmethionine synthase 5%2C transcript variant X1
103980088	207.547	266.365	278.734	317.397	314.062	377.353	181.562	187.824	172.766	LOC103980088	NC_025204.1	28399981	28401082	-	718	protein_coding	uncharacterized LOC103980088
103997704	180.44	258.098	228.85	275.138	294.883	401.953	229.131	258.82	171.013	LOC103997704	NC_025210.1	8024479	8027461	-	2604	protein_coding	probable L-type lectin-domain containing receptor kinase S.5
103986053	153.8	87.5525	259.877	368.987	423.327	403.301	172.158	282.564	146.716	LOC103986053	NC_025206.1	29369572	29371064	-	1421	protein_coding	curcumin synthase 2-like
103991735	269.026	252.727	214.422	200.562	256.363	118.595	379.83	268.768	337.61	LOC103991735	NC_025208.1	12382373	12386095	+	1028	protein_coding	L-ascorbate peroxidase%2C cytosolic
103990292	216.121	246.419	273.341	280.986	243.214	399.153	181.4	226.879	230.307	LOC103990292	NC_025208.1	6278448	6281247	-	2210	protein_coding	3-ketoacyl-CoA synthase 11-like
103968687	201.313	226.156	217.506	278.626	308.522	350.908	247.493	254.086	212.143	LOC103968687	NC_025211.1	25823019	25826094	-	646	protein_coding	selenoprotein K-like
103990009	246.774	218.096	240.064	293.499	258.925	272.678	240.002	247.492	275.758	LOC103990009	NC_025207.1	34012101	34018366	-	1459	protein_coding	V-type proton ATPase subunit d2-like
103985618	254.894	213.379	213.089	288.54	259.436	257.869	264.275	251.816	284.301	LOC103985618	NC_025202.1	11076872	11080016	+	612	protein_coding	protein DELETION OF SUV3 SUPPRESSOR 1(I)-like%2C transcript variant X3
103981836	364.483	208.121	192.79	152.767	282.932	83.5613	413.84	265.927	316.757	LOC103981836	NC_025205.1	15371072	15372505	-	1096	protein_coding	chalcone--flavonone isomerase
103979070	228.761	216.822	213.058	273.105	292.386	218.77	291.102	290.776	255.152	LOC103979070	NC_025202.1	628976	629758	+	783	protein_coding	40S ribosomal protein S17-like
103972348	261.968	196.996	222.426	308.18	230.09	231.228	266.369	266.387	295.564	LOC103972348	NC_025212.1	24180844	24183909	+	936	protein_coding	40S ribosomal protein S7-like
103979646	254.068	242.167	237.573	281.967	260.222	287.551	230.706	238.96	244.054	LOC103979646	NC_025204.1	19899445	19904451	-	983	protein_coding	cysteine proteinase inhibitor 12-like
103994151	267.06	219.708	222.758	264.193	252.456	314.608	261.969	228.743	241.262	LOC103994151	NC_025209.1	724295	728445	+	585	protein_coding	small ubiquitin-related modifier 1
103996078	270.888	230.882	258.864	255.879	263.226	307.262	213.622	248.117	223.772	LOC103996078	NC_025209.1	30829677	30832466	+	1218	protein_coding	reticulon-like protein B2%2C transcript variant X2
103995246	196.092	208.14	168.615	310.187	227.17	350.002	300.68	301.567	200.689	LOC103995246	NC_025209.1	27655608	27656353	-	664	protein_coding	basic blue protein-like
103970000	242.732	213.177	227.291	249.576	248.15	274.657	265.497	265.749	275.055	LOC103970000	NC_025202.1	4372354	4375573	+	995	protein_coding	GTP-binding nuclear protein Ran1B-like
103990552	206.032	220.87	263.823	343.332	312.95	333.198	162.319	216.579	195.863	LOC103990552	NC_025208.1	4011144	4012012	+	869	protein_coding	ethylene-responsive transcription factor ERF010-like
103976078	188.71	225.833	180.907	284.066	284.459	219.996	325.275	271.413	273.234	LOC103976078	NC_025203.1	12094642	12097005	-	1117	protein_coding	40S ribosomal protein S2-4-like
103984969	252.32	242.747	212.031	253.678	251.538	216.895	258.912	256.813	292.166	LOC103984969	NC_025206.1	10713866	10715830	+	681	protein_coding	40S ribosomal protein S23
103988588	207.398	201.759	209.073	313.266	228.422	293.498	239.989	294.76	246.681	LOC103988588	NC_025207.1	15100740	15103162	+	1019	protein_coding	pyrrolidone-carboxylate peptidase-like
103982549	213.4	208.12	212.141	336.507	263.755	291.663	231.53	220.151	255.101	LOC103982549	NC_025205.1	26446827	26449243	-	731	protein_coding	protein translation factor SUI1 homolog 2
103987951	156.549	325.463	222.025	214.13	211.843	398.137	250.023	293.828	152.653	LOC103987951	NC_025207.1	10735090	10737417	+	1707	protein_coding	gibberellin receptor GID1C-like
103979104	62.5594	239.179	107.348	213.985	311.951	1036.83	86.6643	109.666	50.7436	LOC103979104	NC_025204.1	23428566	23430266	+	1545	protein_coding	ethylene-responsive transcription factor ABR1-like
103993364	148.084	249.17	196.663	345.262	238.261	489.117	163.402	252.431	134.876	LOC103993364	NC_025209.1	7289176	7292863	+	1740	protein_coding	UDP-glucuronic acid decarboxylase 2-like
103976634	155.692	223.094	280.268	342.355	218.756	460.126	157.822	214.971	158.988	LOC103976634	NC_025203.1	21851544	21853157	+	1442	protein_coding	curcumin synthase 2
103972709	173.606	210.127	220.76	327.902	232.472	331.587	212.312	264.413	237.213	LOC103972709	NC_025203.1	10523199	10527134	-	1514	protein_coding	uncharacterized LOC103972709
103975892	228.261	205.225	207.82	267.454	270.051	210.115	276.115	266.915	276.3	LOC103975892	NC_025203.1	13361171	13363296	-	749	protein_coding	60S ribosomal protein L21-1-like
103983510	199.163	169.536	228.396	334.451	302.11	343.339	225.143	234.898	170.542	LOC103983510	NC_025206.1	1777718	1784471	-	2667	protein_coding	5-methyltetrahydropteroyltriglutamate--homocysteine methyltransferase 2-like
103998530	243.43	243.458	257.634	248.494	240.966	269.183	228.641	251.39	221.253	LOC103998530	NC_025210.1	26209389	26210975	+	816	protein_coding	HMG1/2-like protein
103994848	157.641	226.569	201.067	338.431	252.729	407.272	214.631	236.354	168.013	LOC103994848	NC_025209.1	17362069	17365342	+	1727	protein_coding	adenosylhomocysteinase-like
novel.10014	183.259	256.748	219.431	322.051	235.711	457.469	162.534	210.247	154.271	-	NC_025206.1	4600724	4601543	.	820	-	-
103982264	130.358	155.121	145.32	326.624	323.918	479.095	202.603	222.803	215.198	LOC103982264	NC_025205.1	28601435	28604168	-	1881	protein_coding	dnaJ protein homolog
103971541	228.756	176.927	198.453	281.342	247.132	205.642	284.089	286.161	284.093	LOC103971541	NC_025212.1	17141147	17142192	+	709	protein_coding	40S ribosomal protein S27-2-like
103975277	187.309	311.664	171.886	261.662	256.959	159.191	320.395	235.74	285.317	LOC103975277	NC_025203.1	18081111	18082787	-	683	protein_coding	thioredoxin H1-like
103977590	249.659	244.337	276.599	270.458	205.301	254.324	200.396	237.756	246.954	LOC103977590	NC_025204.1	5242377	5249977	-	1320	protein_coding	annexin D5
103975581	236.236	185.059	183.992	317.744	275.768	207.649	242.937	229.057	302.992	LOC103975581	NC_025203.1	15940983	15943715	-	808	protein_coding	protein translation factor SUI1 homolog
103975338	206.021	200.648	188.828	310.03	271.96	376.033	187.798	236.38	203.64	LOC103975338	NC_025203.1	17615972	17623356	-	1065	protein_coding	ubiquitin-conjugating enzyme E2 2-like%2C transcript variant X1
103981216	259.215	351.905	183.135	148.76	368.663	114.89	318.384	217.602	216.78	LOC103981216	NC_025205.1	8529928	8531083	-	991	protein_coding	glutathione S-transferase F12
103998089	204.192	220.711	245.662	279.636	248.588	437.722	212.65	185.567	137.16	LOC103998089	NC_025210.1	11256125	11261653	+	2108	protein_coding	acetate/butyrate--CoA ligase AAE7%2C peroxisomal-like
104000736	196.976	268.35	188.934	299.091	212.1	483.372	222.645	167.113	131.614	LOC104000736	NC_025211.1	20718442	20719276	-	626	protein_coding	putative phytosulfokines 6
103988158	233.592	244.641	250.551	243.954	198.06	333.941	209.829	257.888	197.468	LOC103988158	NC_025207.1	12984065	13000080	-	2237	protein_coding	patellin-3-like%2C transcript variant X3
103977657	161.06	160.063	215.134	376.516	275.677	351.008	185.853	223.776	218.969	LOC103977657	NC_025204.1	5852781	5856708	-	2051	protein_coding	acetate/butyrate--CoA ligase AAE7%2C peroxisomal-like
103983662	208.198	190.607	188.775	275.259	271.529	177.274	301.977	260.085	293.446	LOC103983662	NC_025206.1	558975	560896	-	715	protein_coding	ubiquitin-60S ribosomal protein L40
103973817	215.999	203.408	196.476	288.652	270.689	234.407	251.237	239.299	258.741	LOC103973817	NW_008991795.1	156488	159214	-	642	protein_coding	40S ribosomal protein S25-like
103989635	226.87	232.321	253.654	254.896	256.63	201.841	211.95	250.09	270.063	LOC103989635	NC_025207.1	31614974	31615842	-	869	protein_coding	calmodulin-binding protein 25-like
104001044	230.928	215.743	230.013	221.441	211.721	296.775	228.561	263.129	257.166	LOC104001044	NC_025211.1	23349995	23359234	-	2015	protein_coding	pyruvate kinase 1%2C cytosolic
103982043	237.751	274.148	253.802	224.507	195.709	271.245	218.518	251.788	227.328	LOC103982043	NC_025205.1	20033890	20044005	+	2216	protein_coding	inactive poly [ADP-ribose] polymerase RCD1%2C transcript variant X1
103997089	200.849	209.884	171.116	273.633	265.554	221.765	294.889	255.545	259.491	LOC103997089	NC_025202.1	19375580	19376399	-	820	protein_coding	ubiquitin-40S ribosomal protein S27a
103970797	179.847	196.476	181.006	324.371	294.037	282.843	207.749	231.058	246.625	LOC103970797	NC_025212.1	7427724	7431403	-	1118	protein_coding	eukaryotic translation initiation factor 6-2
103970425	200.136	195.889	190.816	303.468	264.15	394.689	196.1	211.569	179.456	LOC103970425	NC_025212.1	3677715	3684007	-	1403	protein_coding	pyrrolidone-carboxylate peptidase-like%2C transcript variant X3
103986727	234.251	224.509	306.661	282.307	304.343	263.21	97.1771	208.358	211.888	LOC103986727	NC_025207.1	1475224	1476077	-	854	protein_coding	ethylene-responsive transcription factor ERF071-like
103986906	232.539	169.891	201.473	297.795	301.764	254.58	225.42	211.573	234.06	LOC103986906	NC_025207.1	2737902	2740511	+	1938	protein_coding	S-adenosylmethionine decarboxylase proenzyme-like
103993227	123.457	144.761	121.958	404.019	337.874	497.231	198.179	219.229	77.3131	LOC103993227	NC_025209.1	8526705	8528999	-	1762	protein_coding	methionine gamma-lyase-like
103976061	108.152	150.959	279.291	224.293	279.763	525.735	174.683	201.005	175.96	LOC103976061	NC_025203.1	12203222	12205676	+	1446	protein_coding	alcohol dehydrogenase 1
103986671	205.179	279.197	243.84	205.384	173.692	192.087	285.844	310.783	220.448	LOC103986671	NC_025207.1	1056199	1057816	-	1618	protein_coding	molybdate transporter 2
104000360	64.805	210.351	361.656	53.6744	98.4414	183.999	461.361	248.765	432.945	LOC104000360	NC_025211.1	18864079	18865073	-	704	protein_coding	salt stress-induced protein-like
103997644	197.599	235.356	227.688	255.395	226.942	298.993	242.264	236.05	195.486	LOC103997644	NC_025210.1	7452522	7453510	-	989	protein_coding	ethylene-responsive transcription factor 8-like
103983075	282.403	229.621	245.457	289.303	245.511	218.234	198.478	191.305	212.132	LOC103983075	NC_025205.1	21986789	21987256	-	468	protein_coding	uncharacterized LOC103983075
103983206	239.821	215.765	300.291	196.796	347.066	273.65	159.134	188.409	190.499	LOC103983206	NC_025205.1	20875625	20877073	-	1449	protein_coding	transcription factor MYB44-like
103988880	220.707	194.112	197.478	249.039	241.424	224.627	264.365	255.239	262.689	LOC103988880	NC_025207.1	23607873	23610643	-	683	protein_coding	40S ribosomal protein S26-1
103987944	192.909	199.784	215.269	299.679	237.53	308.346	205.699	232.392	215.262	LOC103987944	NC_025207.1	10676255	10680640	-	959	protein_coding	calmodulin-like
103981508	143.8	286.652	207.03	236.02	263.224	465.795	204.994	201.111	97.5143	LOC103981508	NC_025205.1	11541597	11544609	-	1969	protein_coding	O-acyltransferase WSD1-like
103978155	198.587	230.82	259.728	292.66	275.763	311.864	157.478	211.096	166.135	LOC103978155	NC_025204.1	9723077	9728102	-	990	protein_coding	ESCRT-related protein CHMP1-like%2C transcript variant X1
103998289	222	241.968	230.439	220.13	211.042	288.791	233.024	239.326	214.47	LOC103998289	NC_025210.1	12693058	12695764	+	1131	protein_coding	dnaJ homolog subfamily B member 6%2C transcript variant X2
103983645	268.809	228.894	240.942	214.97	218.485	251.339	221.699	239.923	213.819	LOC103983645	NC_025206.1	671889	675368	+	2244	protein_coding	zinc finger protein STOP1 homolog
103975081	213.343	208.57	179.603	220.602	210.52	348.951	212.92	270.839	233.01	LOC103975081	NW_008996162.1	3161	4635	-	1117	protein_coding	NAC domain-containing protein 83-like
103969265	197.63	202.967	244.225	327.677	265.613	369.134	155.599	182.079	153.42	LOC103969265	NC_025211.1	29865588	29866169	-	497	protein_coding	uncharacterized LOC103969265
103977268	204.718	187.135	183.376	264.288	256.537	236.145	260.966	248.991	256.14	LOC103977268	NC_025204.1	544840	547099	-	762	protein_coding	60S ribosomal protein L22-2-like
103984913	205.312	239.826	241.06	267.876	208.894	315.09	196.082	225.841	197.005	LOC103984913	NC_025206.1	10150484	10157182	-	2342	protein_coding	inactive poly [ADP-ribose] polymerase RCD1
103990753	196.976	182.855	172.889	286.832	248.39	223.435	264.61	250.084	270.877	LOC103990753	NC_025208.1	2640879	2643660	-	665	protein_coding	40S ribosomal protein S25
103979679	254.66	202.714	201.556	250.713	248.146	237.027	244.121	225.062	231.252	LOC103979679	NC_025204.1	30143893	30144632	-	740	protein_coding	eukaryotic translation initiation factor 1A-like
103970764	133.592	146.527	182.606	357.588	240.887	531.298	145.27	194.186	154.762	LOC103970764	NC_025203.1	8898526	8902206	-	1900	protein_coding	3-phosphoshikimate 1-carboxyvinyltransferase 2
104000467	192.666	234.548	253.785	267.511	309.551	292.323	143.79	222.688	168.962	LOC104000467	NC_025211.1	17696108	17698868	+	2761	protein_coding	arginine decarboxylase-like
103985021	205.019	208.609	183.246	267.646	260.604	312.975	224.174	217.752	202.243	LOC103985021	NC_025202.1	11567499	11571464	-	1001	protein_coding	protein CWC15 homolog A
103998535	197.725	183.7	191.705	273.419	256.22	265.623	254.663	219.722	231.427	LOC103998535	NC_025210.1	25875543	25880135	+	582	protein_coding	NADH dehydrogenase [ubiquinone] 1 beta subcomplex subunit 2-like
103996653	200.137	222.792	195.986	259.541	208.454	252.452	243.127	264.575	221.692	LOC103996653	NC_025210.1	992718	996379	+	819	protein_coding	nuclear transport factor 2-like
103988709	226.429	195.821	182.835	265.984	231.117	208.249	239.065	248.172	269.241	LOC103988709	NC_025207.1	18000109	18003381	-	888	protein_coding	60S ribosomal protein L11-like
103989031	181.723	203.926	177.347	312.288	223.272	387.954	171.622	229.204	179.099	LOC103989031	NC_025207.1	25911522	25917133	-	2511	protein_coding	sulfite reductase [ferredoxin]%2C chloroplastic-like
103992403	393.142	133.061	286.872	151.166	232.315	162.377	332.741	161.905	212.644	LOC103992403	NC_025208.1	23768781	23773571	-	1378	protein_coding	chitinase-like protein 1
103990876	202.93	209.035	168.285	243.295	245.251	205.95	273.176	267.184	248.265	LOC103990876	NC_025208.1	1576520	1577212	+	693	protein_coding	uncharacterized LOC103990876
103968911	407.959	237.929	281.725	104.539	179.628	151.272	335.094	212.68	148.601	LOC103968911	NC_025202.1	309855	311309	+	1175	protein_coding	aquaporin PIP1-1
103991091	187.597	186.252	270.302	335.333	246.583	310.464	141.549	213.579	163.469	LOC103991091	NC_025208.1	3820944	3822080	-	1137	protein_coding	uncharacterized LOC103991091
103993913	237.214	493.334	291.1	136.06	49.4574	89.5126	239.396	305.028	209.147	LOC103993913	NC_025209.1	2667816	2668335	-	460	lncRNA	uncharacterized LOC103993913
103990107	182.105	234.055	207.354	271.18	239.71	388.425	184.919	178.469	160.293	LOC103990107	NC_025207.1	33212159	33214701	-	650	protein_coding	uncharacterized protein At2g23090-like
103975685	230.149	251.605	243.323	184.111	202.846	260.069	223.325	242.329	202.849	LOC103975685	NC_025203.1	15122006	15130171	-	2327	protein_coding	cationic amino acid transporter 2%2C vacuolar-like
103998218	211.666	170.043	208.593	296.234	203.15	304.179	212.924	201.198	231.051	LOC103998218	NC_025210.1	11937429	11938072	-	567	protein_coding	uncharacterized LOC103998218
103992109	181.094	198.56	206.57	273.68	205.839	366.841	180.239	245.038	180.413	LOC103992109	NC_025208.1	20599377	20605737	-	1728	protein_coding	3-dehydroquinate synthase%2C chloroplastic
103996795	93.8484	251.812	83.7983	147.337	364.536	593.219	178.566	154.285	169.609	LOC103996795	NC_025210.1	1991111	1993553	-	1861	protein_coding	sugar carrier protein C-like
103994946	105.478	132.52	96.9788	472.274	285.601	552.186	134.447	150.021	106.959	LOC103994946	NC_025209.1	23423668	23425587	+	1554	protein_coding	omega-hydroxypalmitate O-feruloyl transferase-like
104001021	172.505	246.655	220.195	234.75	239.959	332.283	203.434	231.432	154.173	LOC104001021	NC_025211.1	23189566	23195814	-	2283	protein_coding	nephrocystin-3
103990403	231.184	191.914	238.228	191.772	219.777	151.051	240.1	351.985	218.258	LOC103990403	NC_025208.1	5243632	5245269	+	1200	protein_coding	8-hydroxygeraniol dehydrogenase-like%2C transcript variant X1
103982340	204.295	232.966	235.441	254.691	266.678	278.755	174.228	173.224	209.586	LOC103982340	NC_025205.1	28025731	28026672	-	942	protein_coding	auxin-responsive protein SAUR32-like
103973567	203.656	229.575	198.014	233.065	242.417	241.372	229.451	242.868	207.962	LOC103973567	NW_008991753.1	30348	33372	+	1097	protein_coding	40S ribosomal protein S2-2-like
103995249	181.831	304.783	227.29	243.426	199.62	260.159	208.398	254.994	140.95	LOC103995249	NC_025209.1	27632151	27634314	-	1042	protein_coding	uncharacterized protein At1g66480-like
103980951	196.75	184.174	166.052	281.761	213.083	222.598	246.765	252.702	257.101	LOC103980951	NC_025205.1	6299610	6303667	-	1414	protein_coding	malate dehydrogenase%2C mitochondrial-like
103971011	108.246	116.626	136.923	268.559	298.339	441.894	211.657	211.205	226.873	LOC103971011	NC_025212.1	7849430	7853496	-	2363	protein_coding	heat shock protein 81-1-like
103981513	212.549	200.839	192.835	239.63	226.012	242.401	228.278	246.551	227.192	LOC103981513	NC_025205.1	11580629	11584409	-	1556	protein_coding	plasminogen activator inhibitor 1 RNA-binding protein-like
103993622	260.791	217.941	219.867	220.348	199.859	202.045	212.622	227.211	255.134	LOC103993622	NC_025209.1	4697151	4706710	-	1597	protein_coding	obg-like ATPase 1
103982409	284.36	193.527	199.731	227.336	177.675	208.373	259.466	194.6	266.857	LOC103982409	NC_025202.1	8287469	8290387	+	545	protein_coding	acyl-CoA-binding protein
103969709	208.203	228.489	211.016	225.792	183.17	219.396	242.34	253.145	239.452	LOC103969709	NC_025211.1	33324665	33327387	+	907	protein_coding	uncharacterized LOC103969709
103983697	218.208	153.721	165.256	228.891	236.579	185.969	248.818	258.454	314.877	LOC103983697	NC_025206.1	288546	290148	-	379	lncRNA	uncharacterized LOC103983697
103986138	248.545	192.687	188.505	239.156	212.877	207.24	217.654	242.648	260.095	LOC103986138	NC_025206.1	28758082	28764601	+	1260	protein_coding	triosephosphate isomerase%2C cytosolic
103975484	143.404	188.111	201.949	335.403	293.856	340.408	172.558	164.601	168.052	LOC103975484	NC_025203.1	16605269	16605983	+	715	protein_coding	monothiol glutaredoxin-S9-like
103991437	131.701	240.512	181.227	216.406	262.64	521.471	153.992	173.36	119.949	LOC103991437	NC_025208.1	9439993	9445751	-	1541	protein_coding	transcription initiation factor IIB-like
novel.3302	145.611	120.409	152.838	263.609	283.594	479.417	199.691	235.89	119.399	-	NC_025203.1	15431401	15442809	+	2197	-	PF00188:Cysteine-rich secretory protein family
103986608	169.522	292.719	321.1	277.919	269.841	260.812	104.145	158.115	145.398	LOC103986608	NC_025207.1	584991	586571	+	1581	protein_coding	putative nuclease HARBI1
103980408	331.19	181.88	265.533	162.547	211.579	132.899	282.267	213.11	216.666	LOC103980408	NC_025205.1	653585	658744	-	2343	protein_coding	endoglucanase 10-like
103983532	236.275	148.866	170.127	297.435	249.382	194.393	243.403	205.09	250.919	LOC103983532	NC_025202.1	12757501	12760130	-	496	protein_coding	wound-induced basic protein
103998905	217.339	185.004	181.705	249.531	227.833	198.231	239.224	246.453	247.192	LOC103998905	NC_025210.1	29659681	29665454	-	1763	protein_coding	elongation factor 1-gamma 2-like
103976719	154.73	184.607	161.459	260.051	266.027	251.692	264.795	233.333	210.316	LOC103976719	NC_025203.1	21284922	21285686	+	765	protein_coding	40S ribosomal protein S16
103972427	195.854	180.474	172.381	236.32	235.321	175.212	273.79	243.004	273.555	LOC103972427	NC_025202.1	4215571	4220831	-	654	protein_coding	60S ribosomal protein L35a-1-like
103972693	318.491	192.091	145.692	229.308	230.848	136.764	229.922	258.221	241.726	LOC103972693	NC_025203.1	10508772	10513014	-	1335	protein_coding	spermidine synthase 2-like
103989686	218.344	183.613	195.238	251.795	233.001	309.482	187.079	194.128	210.128	LOC103989686	NC_025207.1	31982544	31986709	+	848	protein_coding	uncharacterized LOC103989686%2C transcript variant X2
103971374	264.207	233.884	221.748	147.862	190.967	125.264	248.811	251.961	296.109	LOC103971374	NC_025212.1	16292459	16306546	-	2246	protein_coding	nucleolin 2-like%2C transcript variant X2
103975393	84.9424	106.016	121.412	264.986	371.72	522.659	153.53	181.034	174.271	LOC103975393	NC_025203.1	17227480	17230546	+	2237	protein_coding	heat shock cognate 70 kDa protein 2-like
103980798	158.265	159.197	169.586	304.065	238.862	336.818	202.102	215.485	195.966	LOC103980798	NC_025205.1	5094961	5101235	+	844	protein_coding	universal stress protein A-like protein
103998625	189.207	183.893	171.52	267.282	235.002	312.743	197.063	227.533	189.795	LOC103998625	NC_025210.1	26836095	26841255	-	2033	protein_coding	eukaryotic translation initiation factor 5-like%2C transcript variant X1
103999971	185.415	205.275	168.781	233.988	202.717	227.853	239.141	260.816	246.386	LOC103999971	NC_025211.1	14089100	14091940	-	928	protein_coding	succinate dehydrogenase subunit 6%2C mitochondrial-like
103987289	198.702	229.373	228.006	289.568	244.52	246.597	171.292	167.186	191.126	LOC103987289	NC_025207.1	5580745	5581649	-	905	protein_coding	uncharacterized LOC103987289
103991242	97.427	169.543	165.076	262.743	202.033	754.149	114.297	137.226	62.8711	LOC103991242	NC_025208.1	7687338	7688880	-	1330	protein_coding	peroxidase P7-like
103978169	228.961	163.017	190.253	254.785	229.027	156.147	258.543	218.349	265.828	LOC103978169	NC_025204.1	9856435	9857052	-	442	protein_coding	60S ribosomal protein L39
103985632	262.199	222.715	250.595	199.082	176.017	188.977	209.675	219.981	231.519	LOC103985632	NC_025202.1	11072919	11074881	+	725	protein_coding	protein translation factor SUI1 homolog
103984495	183.702	203.328	194.484	217.327	246.14	321.983	214.075	206.498	169.059	LOC103984495	NC_025206.1	8790054	8793104	-	1054	protein_coding	membrane steroid-binding protein 1-like
103973721	94.0241	140.5	172.425	283.534	255.2	544.285	126.525	182.251	155.338	LOC103973721	NW_008991780.1	66468	71113	-	2171	protein_coding	pyruvate decarboxylase 1
103978957	153.736	101.999	263.45	244.896	301.358	353.942	145.25	231.402	155.235	LOC103978957	NC_025204.1	24728785	24733513	-	2241	protein_coding	glyoxysomal fatty acid beta-oxidation multifunctional protein MFP-a
103982901	119.738	270.367	183.466	279.555	163.728	461.606	192.495	168.56	105.573	LOC103982901	NC_025205.1	23563558	23566250	+	1365	protein_coding	UDP-arabinopyranose mutase 1-like
103990899	163.437	166.511	182.857	290.26	240.241	375.098	167.075	200.012	159.364	LOC103990899	NC_025208.1	1367278	1371921	+	1095	protein_coding	vesicle-associated membrane protein 721-like
103993287	210.886	156.438	157.848	271.306	220.36	186.857	255.307	230.54	252.87	LOC103993287	NC_025202.1	14810682	14811649	+	665	protein_coding	60S acidic ribosomal protein P1
103973266	466.678	168.372	243.683	69.141	172.062	104.22	299.831	219.311	195.317	LOC103973266	NW_008991513.1	109437	111391	-	1735	protein_coding	tubulin beta-7 chain
103973772	203.274	190.347	180.966	232.708	212.587	208.915	233.591	225.821	243.503	LOC103973772	NW_008991789.1	15019	18124	-	902	protein_coding	40S ribosomal protein S15
103988937	379.816	80.8081	218.484	62.5133	398.291	122.402	293.023	108.637	265.415	LOC103988937	NC_025202.1	8418372	8419764	-	1008	protein_coding	acid phosphatase 1-like
103988559	178.138	161.821	218.347	337.264	200.578	255.198	179.988	201.914	196.072	LOC103988559	NC_025207.1	14499839	14516435	+	712	protein_coding	cysteine-rich and transmembrane domain-containing protein A-like%2C transcript variant X1
103984972	126.903	128.9	165.658	329.177	202.283	432.685	144.2	212.864	182.407	LOC103984972	NC_025206.1	10733015	10733565	+	551	protein_coding	arabinogalactan peptide 14
103996698	117.715	264.108	191.345	308.669	189	346.447	169.339	210.958	126.712	LOC103996698	NC_025210.1	1255354	1259471	-	1798	protein_coding	serine hydroxymethyltransferase 4-like
103996408	120.396	222.825	200.658	242.77	247.145	381.713	158.834	226.178	123.108	LOC103996408	NC_025209.1	34598135	34599263	-	1129	protein_coding	ethylene-responsive transcription factor 11-like
103976700	189.637	178.763	169.673	231.843	230.415	196.749	230.234	241.295	253.939	LOC103976700	NC_025203.1	21400935	21403864	-	1033	protein_coding	40S ribosomal protein S6
103984410	180.132	156.851	222.459	288.356	225.819	258.347	156.129	232.567	201.487	LOC103984410	NC_025206.1	6441534	6442172	-	574	protein_coding	phytosulfokines-like
103996834	178.799	182.036	188.205	280.715	205.779	299.46	182.626	213.835	186.646	LOC103996834	NC_025210.1	2261023	2264565	-	1100	protein_coding	ras-related protein RABE1c-like
103970375	183.204	165.739	233.001	226.221	271.504	177.568	221.233	205.351	233.867	LOC103970375	NC_025212.1	3177076	3181509	-	2035	protein_coding	protein NRT1/ PTR FAMILY 6.3-like
103984958	157.482	209.636	225.015	305.363	252.049	266.618	155.954	179.066	166.373	LOC103984958	NC_025206.1	10605837	10606728	-	892	protein_coding	uncharacterized LOC103984958
103995869	185.516	202.364	180.126	218.316	223.117	163.872	256.836	245.792	239.723	LOC103995869	NC_025209.1	32352385	32354673	-	862	protein_coding	40S ribosomal protein S9-2
103990584	170.627	177.513	175.582	248.391	227.343	285.623	209.259	225.468	194.842	LOC103990584	NC_025202.1	17020763	17023052	+	1319	protein_coding	protein transport protein SEC13 homolog B-like%2C transcript variant X2
103981847	193.191	228.724	169.418	276.796	230.672	343.312	166.08	190.261	115.026	LOC103981847	NC_025205.1	15119397	15122067	-	1324	protein_coding	non-specific lipid-transfer protein 2-like%2C transcript variant X3
104000669	143.282	232.339	180.14	220.373	209.38	303.013	219.122	223.208	182.075	LOC104000669	NC_025211.1	21162608	21164091	+	1208	protein_coding	NAC domain-containing protein 83-like
103970152	198.96	168.052	177.604	273.436	214.419	237.255	212.858	210.703	210.834	LOC103970152	NC_025212.1	1077272	1084777	-	1234	protein_coding	probable adenylate kinase 1%2C chloroplastic
103991148	115.473	146.434	155.338	241.701	284.265	392.461	187.31	213.232	166.558	LOC103991148	NC_025208.1	1145585	1146271	+	687	protein_coding	uncharacterized N-acetyltransferase p20-like
104000852	199.393	134.325	191.407	290.009	208.203	242.672	223.723	187.403	223.809	LOC104000852	NC_025203.1	949469	956559	+	1387	protein_coding	adenosine kinase 2
103983052	192.985	153.608	193.895	280.224	208.532	263.004	180.748	224.646	202.828	LOC103983052	NC_025202.1	1080008	1084720	-	931	protein_coding	uncharacterized LOC103983052
novel.10978	47.9103	267.252	46.2693	238.581	386.247	676.808	103.541	67.5844	65.4145	-	NC_025206.1	19817377	19818163	+	787	-	-
103999504	253.593	186.132	217.314	204.181	200.669	205.36	217.661	201.674	212.167	LOC103999504	NC_025202.1	23797547	23801526	-	685	protein_coding	protein SPIRAL1-like 3
103995151	166.159	190.376	174.643	238.574	213.112	359.524	179.414	205.608	168.589	LOC103995151	NC_025209.1	28370169	28384194	-	2432	protein_coding	long chain acyl-CoA synthetase 6%2C peroxisomal
103998784	164.186	163	164.813	267.78	194.943	256.785	224.469	231.339	225.919	LOC103998784	NC_025210.1	28554893	28559876	-	2286	protein_coding	luminal-binding protein 2-like
103974853	85.7247	164.941	173.955	359.765	234.395	502.541	104.323	173.925	90.4635	LOC103974853	NW_008994396.1	19342	20397	-	887	protein_coding	uncharacterized LOC103974853
103999479	199.589	174.596	181.389	240.408	208.293	209.863	238.771	216.157	220.243	LOC103999479	NC_025202.1	23712533	23714776	-	553	protein_coding	cytochrome c oxidase subunit 6a%2C mitochondrial-like
103995169	151.416	153.256	157.41	259.195	233.273	179.696	271.033	248.133	235.581	LOC103995169	NC_025209.1	28202914	28204787	+	570	protein_coding	60S acidic ribosomal protein P3-like
103979811	149.459	176.673	169.019	227.241	209.405	284.894	203.241	250.663	213.856	LOC103979811	NC_025204.1	29245773	29246652	+	771	protein_coding	glycine-rich RNA-binding protein-like
103990588	152.204	208.452	229.433	222.281	201.456	417.568	119.136	181.757	151.046	LOC103990588	NC_025208.1	3769508	3777011	+	2707	protein_coding	NADPH--cytochrome P450 reductase-like
103977977	216.553	282.413	231.547	122.674	157.963	203.359	246.657	232.721	189.2	LOC103977977	NC_025204.1	9085728	9086732	-	918	protein_coding	histone H1-like
108951933	155.205	166.182	192.648	290.897	250.3	317.194	142.509	165.926	199.559	LOC108951933	NW_008991752.1	332809	333306	+	498	protein_coding	uncharacterized LOC108951933
103992652	208.961	190.721	199.666	232.093	186.598	226.476	200.66	224.439	210.692	LOC103992652	NC_025208.1	25747924	25755791	+	1690	protein_coding	guanosine nucleotide diphosphate dissociation inhibitor 2
103982998	194.693	200.771	179.017	250.875	193.83	260.858	173.698	226.217	197.907	LOC103982998	NC_025205.1	22676382	22686120	-	2020	protein_coding	methylmalonate-semialdehyde dehydrogenase [acylating]%2C mitochondrial
103979469	202.007	185.021	187.477	245.651	202.678	241.234	212.708	205.427	195.307	LOC103979469	NC_025204.1	19846296	19850335	-	981	protein_coding	ADP-ribosylation factor 1-like%2C transcript variant X1
103976669	143.224	253.043	248.186	214.365	189.325	227.494	195.883	248.388	157.559	LOC103976669	NC_025203.1	21627567	21630032	-	2371	protein_coding	SH3 domain-containing protein C23A1.17-like%2C transcript variant X2
103984648	142.236	100.514	145.025	373.829	220.087	414.996	145.36	185.454	149.82	LOC103984648	NC_025206.1	7399418	7400586	+	1078	protein_coding	glutathione S-transferase U18-like
103979772	150.652	209.992	134.856	231.548	268.859	448.849	186.414	152.652	92.6058	LOC103979772	NC_025202.1	5612687	5613783	-	998	protein_coding	uncharacterized LOC103979772
103970248	194.118	180.062	164.319	227.411	224.73	196.126	249.755	216.986	219.664	LOC103970248	NC_025212.1	1883268	1883985	-	718	protein_coding	40S ribosomal protein S17-like
103994011	215.42	198.307	204.98	199.106	204.878	193.722	202.022	227.262	222.438	LOC103994011	NC_025209.1	1878354	1884057	-	1298	protein_coding	diaminopimelate epimerase%2C chloroplastic
103996378	174.395	197.151	216.218	254.066	209.018	297.146	157.677	190.391	171.447	LOC103996378	NC_025209.1	28514273	28517377	-	2047	protein_coding	NAC domain-containing protein 17-like
103988968	174.036	174.584	193.048	259.417	209.742	261.34	181.304	217.681	196.088	LOC103988968	NC_025202.1	8379217	8394228	+	1926	protein_coding	glutathione reductase%2C cytosolic
103972854	232.556	184.793	199.166	215.299	194.502	197.768	203.275	208.868	228.505	LOC103972854	NW_008991482.1	1011916	1021792	-	1410	protein_coding	ankyrin repeat domain-containing protein 2A
103969320	185.305	157.005	148.021	236.52	235.003	133.517	266.661	223.548	278.305	LOC103969320	NC_025211.1	30175950	30178579	-	698	protein_coding	60S ribosomal protein L35-like
103987818	161.659	210.257	213.964	229.325	277.293	224.571	175.793	208.122	157.858	LOC103987818	NC_025207.1	9634231	9635965	-	1735	protein_coding	CBL-interacting serine/threonine-protein kinase 12-like
103984712	164.888	198.278	190.051	255.156	193.112	341.504	176.341	184.393	152.61	LOC103984712	NC_025206.1	6873343	6876147	-	841	protein_coding	uncharacterized LOC103984712
103982587	135.436	183.294	175.632	226.027	230.945	283.574	207.354	229.712	184.289	LOC103982587	NC_025205.1	26179772	26180759	+	988	protein_coding	putative gamma-glutamylcyclotransferase At3g02910
103972411	198.994	178.328	156.242	234.692	194.504	166.227	241.8	233.435	250.292	LOC103972411	NC_025212.1	24598131	24600538	+	1064	protein_coding	40S ribosomal protein S4-1-like
103999905	275.529	133.378	210.012	63.6317	368.896	79.802	272.61	110.105	340.36	LOC103999905	NC_025202.1	4669980	4670712	-	639	protein_coding	basic blue protein-like
103978697	196.625	224.359	213.802	227.021	179.948	278.282	177.325	187.601	166.267	LOC103978697	NC_025202.1	6446158	6451507	-	783	protein_coding	GTPase activating protein 1-like
103979269	192.16	159.236	171.072	244.673	206.737	215.374	213.982	215.368	230.971	LOC103979269	NC_025202.1	6010822	6015818	+	596	protein_coding	NADH dehydrogenase [ubiquinone] 1 beta subcomplex subunit 9
103980565	153.361	257.937	188.335	201.58	233.866	311.615	186.767	196.048	118.759	LOC103980565	NC_025205.1	3279698	3283234	+	1422	protein_coding	ethylene-responsive transcription factor 3-like%2C transcript variant X2
103996876	175.073	163.963	240.822	283.286	219.383	260.109	126.319	176.455	198.756	LOC103996876	NC_025202.1	19246752	19247578	+	827	protein_coding	uncharacterized LOC103996876
103983198	132.33	225.922	130.778	190.248	264.462	462.61	182.736	153.975	96.991	LOC103983198	NC_025205.1	20950136	20951052	-	917	protein_coding	ethylene-responsive transcription factor ERF011-like
103971139	191.065	163.222	156.803	239.948	209.681	191.021	205.522	226.288	256.454	LOC103971139	NC_025212.1	8082491	8088230	-	1054	protein_coding	60S ribosomal protein L7a-1-like
103990853	172.527	190.451	169.963	260.98	232.594	305.575	159.176	192.889	149.975	LOC103990853	NC_025208.1	1786542	1791769	-	1558	protein_coding	12-oxophytodienoate reductase 7
103992306	215.401	191.546	179.974	206.801	187.38	141.436	236.816	226.323	245.89	LOC103992306	NC_025208.1	22634574	22635378	+	805	protein_coding	60S ribosomal protein L12-like
103997884	183.977	195.262	203.114	240.9	226.061	317.318	154.908	164.528	144.594	LOC103997884	NC_025210.1	8981167	8982299	+	1003	protein_coding	uncharacterized LOC103997884
103994642	248.476	167.004	211.384	177.504	247.361	186.25	225.301	205.311	161.772	LOC103994642	NC_025209.1	13027740	13031273	+	701	protein_coding	uncharacterized LOC103994642
103989630	209.13	205.147	178.25	216.357	216.024	276.842	187.989	178.027	160.68	LOC103989630	NC_025207.1	31583384	31588482	+	858	protein_coding	ubiquitin-conjugating enzyme E2-17 kDa-like
103987750	208.149	183.242	204.791	204.472	218.919	227.585	195.184	198.485	174.299	LOC103987750	NC_025207.1	9134887	9141257	+	734	protein_coding	60S ribosomal protein L18a-like protein
103998006	86.1218	277.725	135.32	168.624	110.13	229.752	257.598	338.164	210.747	LOC103998006	NC_025210.1	10207123	10210622	+	3011	protein_coding	nitrate reductase [NADH]
103987850	179.256	189.019	169.497	243.785	220.302	235.556	181.513	193.66	198.46	LOC103987850	NC_025207.1	9924583	9928321	+	558	protein_coding	transcription elongation factor B polypeptide 1
103999635	207.547	134.838	224.78	198.037	383.451	183.704	192.332	115.037	170.553	LOC103999635	NC_025211.1	1050394	1051959	+	1226	protein_coding	tropinone reductase homolog At5g06060-like
103981295	204.539	216.369	211.703	189.546	170.602	250.389	177.177	205.815	183.701	LOC103981295	NC_025205.1	9450861	9457958	-	2764	protein_coding	eukaryotic translation initiation factor
103977231	216.67	173.276	166.566	193.573	185.963	140.482	245.979	212.867	273.835	LOC103977231	NC_025204.1	876723	879171	+	678	protein_coding	40S ribosomal protein S23
103982126	183.103	225.165	220.632	229.611	194.817	216.709	175.08	195.751	168.21	LOC103982126	NC_025205.1	29623471	29624754	-	1209	protein_coding	remorin-like
103992889	179.111	171.855	180.094	220.155	270.792	206.595	172.779	218.111	185.655	LOC103992889	NC_025208.1	27601142	27602611	+	1376	protein_coding	LOB domain-containing protein 38-like
103990917	162.216	215.046	175.223	273.122	170.379	233.593	163.827	228.2	179.656	LOC103990917	NC_025208.1	1210618	1216668	+	2624	protein_coding	5-methyltetrahydropteroyltriglutamate--homocysteine methyltransferase 2-like
103988793	192.064	169.417	170.719	216.865	214.779	166.631	218.747	216.566	235.452	LOC103988793	NC_025207.1	19968155	19971235	-	802	protein_coding	40S ribosomal protein S11-like
103975225	117.76	173.208	70.2453	228.974	261.133	316.285	231.244	236.317	157.477	LOC103975225	NC_025203.1	18563885	18566323	+	1786	protein_coding	non-specific phospholipase C4
103996131	187.037	200.827	199.017	204.975	181.303	244.138	196.384	200.87	177.689	LOC103996131	NC_025209.1	30474997	30479080	+	1171	protein_coding	protein DEHYDRATION-INDUCED 19-like
103988175	162.282	191.361	162.774	220.688	200.799	230.544	215.229	219.46	188.73	LOC103988175	NC_025202.1	9038515	9042202	-	1282	protein_coding	guanine nucleotide-binding protein subunit beta-like protein
103982433	153.281	169.594	157.912	242.277	219.31	208.457	223.478	214.604	201.556	LOC103982433	NC_025205.1	27261907	27262623	+	717	protein_coding	40S ribosomal protein S17-like
103975725	240.22	198.049	208.399	168.298	146.96	124.865	230.562	225.534	247.45	LOC103975725	NC_025203.1	14853783	14857069	-	1738	protein_coding	tubulin alpha-3 chain-like
103973993	224.301	161.469	153.197	205.368	188.603	153.305	232.58	205.762	263.82	LOC103973993	NW_008991834.1	129138	132595	+	779	protein_coding	60S ribosomal protein L24-like
103999112	239.029	162.372	164.889	192.598	202.643	131.158	241.485	185.702	267.158	LOC103999112	NC_025210.1	30847592	30851078	-	467	protein_coding	mitochondrial import receptor subunit TOM6 homolog%2C transcript variant X2
103978557	188.513	107.183	174.964	217.393	230.562	373.592	315.669	76.4068	102.549	LOC103978557	NC_025204.1	18941953	18996090	+	1534	protein_coding	carboxyvinyl-carboxyphosphonate phosphorylmutase%2C chloroplastic-like%2C transcript variant X2
103982858	139.193	166.479	179.028	273.344	217.074	302.858	142.59	195.392	170.499	LOC103982858	NC_025205.1	23964213	23967065	-	838	protein_coding	protein translation factor SUI1 homolog 2%2C transcript variant X1
103996253	117.559	115.976	128.399	335.993	188.447	407.322	150.919	173.325	168.054	LOC103996253	NC_025209.1	29467530	29472104	+	1539	protein_coding	ADP%2CATP carrier protein 1%2C mitochondrial
103992216	200.588	160.255	201.588	196.544	258.563	239.563	136.193	173.84	218.577	LOC103992216	NC_025202.1	15715303	15715973	-	671	protein_coding	uncharacterized LOC103992216
103987613	134.275	121.238	164.821	311.431	177.459	140.924	222.537	263.705	247.546	LOC103987613	NC_025207.1	8095060	8095975	+	836	protein_coding	high-affinity nitrate transporter-activating protein 2.1-like
103981843	182.226	172.452	160.682	253.586	218.792	309.795	144.302	202.272	138.67	LOC103981843	NC_025205.1	15223144	15224052	+	727	protein_coding	non-specific lipid-transfer protein 1-like
103973247	202.808	168.916	168.562	217.113	197.553	173.022	196.816	207.967	249.441	LOC103973247	NW_008991512.1	209964	215933	-	780	protein_coding	14 kDa zinc-binding protein
103975147	140.528	148.51	108.672	259.713	200.326	333.617	153.381	224.343	211.514	LOC103975147	NW_008996627.1	533	1795	+	1066	protein_coding	salicylic acid-binding protein 2-like
103968475	140.554	189.702	185.514	231.13	204.229	323.21	164.472	195.29	144.717	LOC103968475	NC_025211.1	24424552	24426621	-	1575	protein_coding	pirin-like protein
103992821	119.152	152.537	145.008	263.367	257.82	189.237	225.244	215.002	208.986	LOC103992821	NC_025208.1	27107933	27108629	+	525	protein_coding	60S acidic ribosomal protein P2B-like
103974499	269.992	180.836	211.592	154.491	182.486	131.171	223.045	214.982	207.538	LOC103974499	NW_008993290.1	44566	51529	-	2089	protein_coding	NADP-dependent malic enzyme
103973490	157.63	280.394	193.883	180.159	169.299	299.065	156.013	195.032	137.747	LOC103973490	NW_008991739.1	71834	73198	+	1197	protein_coding	transcription factor MYB3-like
103999323	171.646	155.479	169.488	272.905	217.162	289.499	160.537	158.415	174.075	LOC103999323	NC_025210.1	32753313	32754476	+	986	protein_coding	probable aquaporin TIP2-2
103985756	69.9421	85.6356	77.2732	289.566	204.578	707.047	67.6007	179.251	85.3032	LOC103985756	NC_025206.1	21137355	21141475	+	1327	protein_coding	bifunctional L-3-cyanoalanine synthase/cysteine synthase 2%2C mitochondrial
103971900	177.908	175.3	164.525	240.553	199.886	280.585	161.64	194.231	170.807	LOC103971900	NC_025212.1	20884626	20890809	-	2712	protein_coding	vacuolar-sorting receptor 1-like
103994582	169.469	218.478	185.963	181.915	218.017	268.073	189.334	197.383	136.49	LOC103994582	NC_025209.1	12110776	12113425	+	2650	protein_coding	transcription factor MYC2-like
103993939	138.575	200.078	198.626	202.088	240.289	242.092	195.61	199.611	145.519	LOC103993939	NC_025209.1	2425020	2426074	-	1055	protein_coding	ethylene-responsive transcription factor 4-like
103970730	164.837	197.976	156.06	230.036	181.771	210.992	206.016	219.01	188.917	LOC103970730	NC_025212.1	6749838	6755041	+	1148	protein_coding	succinate dehydrogenase [ubiquinone] iron-sulfur subunit 1%2C mitochondrial-like
103995385	152.771	147.771	197.952	243.843	179.882	296.26	154.314	208.261	172.354	LOC103995385	NC_025209.1	26401529	26407920	+	1193	protein_coding	NADH--cytochrome b5 reductase 1
103976843	127.131	218.577	152.57	200.872	209.777	398.205	185.289	161.573	98.4456	LOC103976843	NC_025204.1	3763056	3764847	-	1285	protein_coding	KNR4/SMI1 homolog
103994593	175.063	145.822	157.543	275.843	183.666	207.903	194.3	195.289	214.193	LOC103994593	NC_025209.1	12299016	12304843	+	776	protein_coding	mitochondrial pyruvate carrier 4%2C transcript variant X1
103997310	172.34	160.573	149.631	219.486	209.918	145.442	248.693	183.939	259.046	LOC103997310	NC_025210.1	6540964	6543450	-	403	lncRNA	uncharacterized LOC103997310
103969135	243.269	239.206	238.471	162.767	227.823	161.064	153.561	174.422	147.893	LOC103969135	NC_025211.1	29000224	29001423	-	1200	protein_coding	protein EXORDIUM-like
103994170	186.786	189.628	194.28	209.883	170.473	371.659	139.652	171.102	113.51	LOC103994170	NC_025202.1	13965600	13967036	+	1348	protein_coding	homeobox-leucine zipper protein HOX6-like
103969142	160.289	159.72	192.517	202.645	210.678	213.238	205.561	220.385	181.613	LOC103969142	NC_025211.1	29042488	29045341	+	1206	protein_coding	14-3-3 protein 6-like
104000473	177.719	157.549	150.71	227.318	200.346	148.34	238.869	205.177	237.084	LOC104000473	NC_025211.1	17646991	17649237	+	730	protein_coding	40S ribosomal protein S20-2
103980708	155.156	194.249	189.358	177.23	227.623	219.71	208.948	215.365	153.585	LOC103980708	NC_025205.1	4416610	4417430	-	821	protein_coding	uncharacterized LOC103980708
103997452	239.131	194.178	211.601	138.374	131.305	177.45	190.164	262.273	196.261	LOC103997452	NC_025210.1	5408065	5409208	-	910	protein_coding	pathogen-related protein-like
103980574	230.355	186.504	203.861	208.059	192.158	151.889	195.367	185.666	186.741	LOC103980574	NC_025205.1	3343330	3346098	-	684	protein_coding	60S ribosomal protein L23-like
103985026	160.061	151.063	148.161	263.357	219.295	282.226	164.386	175.967	174.04	LOC103985026	NC_025206.1	11456134	11463733	+	2771	protein_coding	cell division cycle protein 48 homolog
103991495	405.185	134.615	183.625	120.846	166.796	65.6328	288.321	168.039	204.206	LOC103991495	NC_025202.1	16204662	16207284	-	835	protein_coding	major pollen allergen Lol p 11-like
103981283	86.8353	205.429	178.708	249.921	161.656	445.096	132.676	186.636	88.0539	LOC103981283	NC_025202.1	7350418	7351796	-	1253	lncRNA	uncharacterized LOC103981283
103995710	181.094	190.906	227.867	238.139	191.574	246.808	112.937	171.153	172.247	LOC103995710	NC_025209.1	33756282	33759186	+	1454	protein_coding	desiccation-related protein At2g46140-like%2C transcript variant X2
103992824	197.404	188.63	227.483	178.153	157.969	187.68	179.659	221.922	191.924	LOC103992824	NC_025208.1	27130254	27139775	+	1891	protein_coding	aspartic proteinase oryzasin-1-like%2C transcript variant X1
103994298	163.895	160.188	198.615	242.835	205.641	234.763	156.571	191.519	176.516	LOC103994298	NC_025202.1	13884751	13885411	-	661	protein_coding	chaperone protein dnaJ 11%2C chloroplastic-like
103997147	195.334	151.091	165.177	228.439	196.64	177.296	199.249	196.336	219.047	LOC103997147	NC_025210.1	4464098	4470070	-	1348	protein_coding	ATP synthase subunit gamma%2C mitochondrial%2C transcript variant X2
103987970	195.447	144.62	176.315	225.141	196.684	170.44	186.261	206.028	227.092	LOC103987970	NC_025207.1	10900857	10901696	-	521	protein_coding	40S ribosomal protein S27-2-like
103977029	257.141	218.396	180.672	154.582	169.238	77.1519	191.424	247.541	228.113	LOC103977029	NC_025204.1	2207218	2211292	-	1320	protein_coding	auxin-responsive protein IAA17
novel.21701	160.73	200.406	169.738	196.507	197.772	183.458	213.801	193.646	205.511	-	NC_025210.1	26956586	26957133	-	377	-	-
103971433	166.423	158.908	134.039	236.232	182.014	232.624	180.159	220.028	207.983	LOC103971433	NC_025203.1	9434649	9438638	+	2211	protein_coding	pyruvate kinase%2C cytosolic isozyme-like%2C transcript variant X1
104000076	119.294	217.365	170.582	214.593	171.214	338.697	159.788	191.446	134.455	LOC104000076	NC_025211.1	15162771	15167488	-	1307	protein_coding	1-aminocyclopropane-1-carboxylate oxidase homolog 3-like
103989396	172.777	134.327	155.895	221.572	232.147	163.728	222.003	175.457	237.769	LOC103989396	NC_025207.1	29595868	29598403	-	588	protein_coding	60S ribosomal protein L36a
103985461	182.474	190.8	188.65	198.706	179.542	225.975	186.05	185.911	176.048	LOC103985461	NC_025202.1	11222472	11227440	-	961	protein_coding	SKP1-like protein 1B%2C transcript variant X2
103992894	184.736	176.754	179.495	197.624	186.501	183.764	187.268	199.907	217.699	LOC103992894	NC_025208.1	27634385	27639026	-	858	protein_coding	ubiquitin-NEDD8-like protein RUB2
103977820	175.901	180.421	202.496	194.266	175.843	207.566	184.14	186.904	203.265	LOC103977820	NC_025204.1	7440455	7446949	+	2144	protein_coding	probable nucleoredoxin 1
103991217	179.84	166.121	164.961	233.873	167.54	196.43	178.809	211.411	211.7	LOC103991217	NC_025208.1	7432245	7441324	-	1856	protein_coding	V-type proton ATPase subunit B2
103997610	200.396	163.281	135.236	84.6587	397.269	79.1019	266.999	205.354	178.091	LOC103997610	NC_025210.1	7264860	7266533	+	904	protein_coding	mavicyanin
103975333	164.732	166.269	168.1	236.169	173.783	278.385	176.817	195.347	150.505	LOC103975333	NC_025203.1	17643706	17646944	-	1577	protein_coding	methanol O-anthraniloyltransferase-like
103970367	167.501	187.334	182.078	156.431	215.728	215.147	195.202	207.475	181.342	LOC103970367	NC_025203.1	8468430	8470030	+	1433	protein_coding	naringenin%2C2-oxoglutarate 3-dioxygenase-like
103993359	183.265	167.904	165.004	183.638	218.272	134.02	234.296	189.243	231.551	LOC103993359	NC_025209.1	7325078	7328245	+	808	protein_coding	60S ribosomal protein L18-3-like
103993524	161.134	153.583	163.21	237.569	205.847	234.789	192.27	186.483	171.664	LOC103993524	NC_025209.1	5569815	5573275	+	1134	protein_coding	extradiol ring-cleavage dioxygenase-like
103993564	134.241	136.975	162.857	266.229	219.264	297.901	172.179	180.994	135.071	LOC103993564	NC_025209.1	5210457	5211907	+	1273	protein_coding	momilactone A synthase-like%2C transcript variant X1
103991213	237.429	189.647	189.702	141.677	157.978	106.845	213.332	218.945	249.294	LOC103991213	NC_025208.1	7378585	7382774	+	1595	protein_coding	nucleosome assembly protein 1%3B2-like%2C transcript variant X1
103980576	214.381	137.8	188.704	223.657	206.467	179.755	180.518	183.347	189.987	LOC103980576	NC_025205.1	3356189	3359221	+	494	lncRNA	uncharacterized LOC103980576
103979331	107.597	146.508	134.688	290.735	203.293	347.562	135.005	186.472	152.747	LOC103979331	NC_025204.1	21203690	21209163	+	1452	protein_coding	shikimate kinase 3%2C chloroplastic
103979423	201.5	131.886	162.612	203.416	184.545	156.705	233.892	196.124	232.671	LOC103979423	NC_025204.1	20227085	20229483	+	461	protein_coding	40S ribosomal protein S29
104000263	156.896	167.481	155.589	244.327	173.149	226.6	162.075	227.583	188.354	LOC104000263	NC_025211.1	19663485	19667917	-	2004	protein_coding	glucose-6-phosphate/phosphate translocator 2%2C chloroplastic-like
103990155	165.42	164.571	160.361	210.241	196.875	260.18	169.301	192.635	182.133	LOC103990155	NC_025207.1	32968924	32974366	+	1007	protein_coding	ubiquitin-conjugating enzyme E2 7
novel.22207	159.368	143.727	177.725	184.106	203.22	348.776	162.778	169.938	151.164	-	NC_025210.1	32051745	32053046	.	1302	-	-
103990180	162.416	163.239	165.631	217.538	193.306	223.113	187.243	202.673	183.529	LOC103990180	NC_025207.1	32837075	32841499	-	1349	protein_coding	26S proteasome non-ATPase regulatory subunit 14 homolog
103994675	115.158	103.641	153.87	284.186	176.322	372.279	128.012	203.375	154.86	LOC103994675	NC_025209.1	13451850	13452576	-	727	protein_coding	dirigent protein 1-like
103997880	76.9357	122.991	111.223	245.968	212.666	467.862	125.424	209.429	118.9	LOC103997880	NC_025210.1	8944835	8948230	+	1348	protein_coding	apoptosis-inducing factor homolog B-like
103994765	164.851	148.749	172.095	231.01	207.522	248.091	162.702	180.73	174.837	LOC103994765	NC_025209.1	14901892	14908386	-	1515	protein_coding	26S protease regulatory subunit 7A-like
103980159	180.197	191.138	271.159	210.616	250.486	201.433	104.213	133.81	147.066	LOC103980159	NC_025205.1	2882552	2886425	+	1831	protein_coding	sugar transport protein 13-like
103977465	163.349	164.393	168.125	235.712	210.885	255.918	162.177	179.785	148.115	LOC103977465	NC_025204.1	4181552	4188169	-	1921	protein_coding	aldehyde dehydrogenase family 2 member B7%2C mitochondrial-like%2C transcript variant X4
103997622	169.537	115.659	223.08	243.866	172.93	270.134	172.473	179.909	139.988	LOC103997622	NC_025210.1	7317258	7317896	-	639	protein_coding	dirigent protein 22-like
103995422	142.042	156.814	156.562	238.603	223.314	316.023	150.383	161.472	142.353	LOC103995422	NC_025209.1	26105540	26112062	-	1883	protein_coding	acyl-coenzyme A oxidase 4%2C peroxisomal
103991462	176.033	149.685	140.119	211.794	205.435	137.107	238.782	191.413	237.017	LOC103991462	NC_025208.1	9604748	9607838	-	684	protein_coding	40S ribosomal protein S15-like
103980416	156.331	272.84	165.765	168.675	146.283	206.89	208.715	235.212	125.945	LOC103980416	NC_025205.1	551593	554764	+	1748	protein_coding	omega-6 fatty acid desaturase%2C endoplasmic reticulum isozyme 2-like
103982563	155.169	267.141	182.276	235.551	152.544	242.581	133.671	182.669	134.618	LOC103982563	NC_025205.1	26323824	26330144	+	2531	protein_coding	probable methyltransferase PMT21%2C transcript variant X2
103995384	158.248	168.436	179.236	261.2	200.692	260.708	133.059	173.508	150.222	LOC103995384	NC_025209.1	26409101	26413163	-	3256	protein_coding	ETHYLENE INSENSITIVE 3-like 1 protein%2C transcript variant X3
104000004	193.33	156.223	162.113	204.088	196.741	213.869	174.749	196.706	186.229	LOC104000004	NC_025211.1	14419170	14426994	-	1186	protein_coding	alpha-soluble NSF attachment protein-like
103986650	152.631	195.564	176.803	160.789	232.21	193.827	202.363	196.847	169.971	LOC103986650	NC_025207.1	860266	862151	+	1512	protein_coding	ubiquinol oxidase 2%2C mitochondrial-like
103980714	193.309	167.195	160.436	181.318	193.252	135.417	228.048	196.175	225.469	LOC103980714	NC_025205.1	4472725	4474276	-	1015	protein_coding	60S ribosomal protein L7-2-like
103976702	204.627	169.602	172.284	206.184	170.553	204.795	181.882	188.66	181.282	LOC103976702	NC_025203.1	21390180	21395444	-	1001	protein_coding	polyadenylate-binding protein 2-like%2C transcript variant X2
103981781	194.476	193.513	151.702	116.285	152.991	63.4194	263.616	252.742	290.765	LOC103981781	NC_025205.1	14261398	14263853	-	811	protein_coding	glycine-rich RNA-binding protein 4%2C mitochondrial-like
103988877	170.727	173.874	146.093	191.067	207.219	150.658	208.809	211.132	219.45	LOC103988877	NC_025207.1	23587775	23590000	-	888	protein_coding	60S ribosomal protein L13a-4-like
103980251	148.511	171.584	147.283	184.336	179.456	338.236	131.017	220.208	158.083	LOC103980251	NC_025205.1	2120623	2122036	+	1223	protein_coding	NAC domain-containing protein 68-like
103968706	162.99	151.869	151.095	220.881	194.967	170.155	199.58	212.836	213.226	LOC103968706	NC_025211.1	25996316	25997047	+	732	protein_coding	60S ribosomal protein L26-2-like
103990377	156.161	132.746	159.153	261.069	218.667	269.536	152.484	165.908	160.785	LOC103990377	NC_025208.1	5560638	5582547	+	2410	protein_coding	peroxisomal acyl-coenzyme A oxidase 1-like
103975910	161.116	211.006	198.34	187.156	159.859	211.382	167.885	215.616	160.883	LOC103975910	NC_025202.1	424213	425387	-	1175	protein_coding	ethylene-responsive transcription factor ERF105-like
103984049	203.059	189.501	179.792	176.232	171.799	240.898	168.135	182.118	159.467	LOC103984049	NC_025206.1	4351558	4363985	-	1455	protein_coding	ubiquitin receptor RAD23d-like%2C transcript variant X2
103979901	503.609	61.0599	121.896	39.197	155.249	38.372	422.085	113.881	214.915	LOC103979901	NC_025204.1	28640695	28643562	-	1833	protein_coding	beta-glucosidase 1
103992341	98.0983	191.294	110.345	194.286	247.597	347.704	180.088	182.898	115.796	LOC103992341	NC_025208.1	22915824	22917231	-	1408	protein_coding	metalloendoproteinase 2-MMP
103990068	135.959	193.533	165.944	229.623	217.857	289.408	156.331	167.378	111.699	LOC103990068	NC_025207.1	33477970	33481099	+	2003	protein_coding	glycerol kinase
103988904	200.756	159.079	151.579	209.063	175.058	184.043	178.77	186.167	216.817	LOC103988904	NC_025207.1	23961134	23970219	-	836	protein_coding	calmodulin
103997064	174.929	156.916	171.725	223.797	181.168	227.635	168.771	180.704	175.583	LOC103997064	NC_025202.1	19360943	19364783	-	907	protein_coding	Golgi apparatus membrane protein-like protein ECHIDNA%2C transcript variant X2
103992213	190.661	151.88	253.85	199.464	210.66	184.451	105.638	143.492	220.219	LOC103992213	NC_025208.1	21747553	21748607	+	1055	protein_coding	ethylene-responsive transcription factor ERF109-like
103990647	224.378	170.946	188.688	170.817	153.063	146.143	184.688	182.393	237.146	LOC103990647	NC_025202.1	16976384	16978925	-	1126	protein_coding	40S ribosomal protein S3a-like
103991321	212.039	200.189	219.309	158.877	139.798	197.853	179.482	181.599	167.276	LOC103991321	NC_025208.1	8424314	8427423	+	1559	protein_coding	actin-101-like
103983999	197.111	129.546	164.907	212.06	191.55	200.385	174.88	173.639	210.042	LOC103983999	NC_025206.1	3934269	3937630	+	517	protein_coding	heat shock factor-binding protein 1-like
103991701	140.082	193.583	140.072	222.782	189.65	324.644	144.59	182.511	115.807	LOC103991701	NC_025208.1	12038204	12040203	+	2000	protein_coding	uncharacterized LOC103991701
103972498	179.492	151.88	169.199	197.035	202.143	147.418	210.726	186.115	204.079	LOC103972498	NC_025212.1	25334137	25336191	+	497	protein_coding	60S ribosomal protein L38
103998561	112.863	114.864	134.658	252.516	171.7	395.639	128.353	179.563	157.71	LOC103998561	NC_025210.1	25134982	25140838	-	2640	protein_coding	transketolase%2C chloroplastic-like
103995549	113.239	180.042	139.341	245.224	198.619	330.559	153.394	164.554	122.425	LOC103995549	NC_025209.1	34939943	34940880	+	938	protein_coding	uncharacterized protein At1g76070
103984145	148.644	205.56	213.252	263.514	197.825	236.898	96.5427	159.413	124.2	LOC103984145	NC_025206.1	5106044	5108057	+	2014	protein_coding	uncharacterized LOC103984145
103974293	125.596	138.917	135.121	248.531	228.604	364.95	146.259	147.394	108.464	LOC103974293	NW_008992713.1	92083	96677	-	1272	protein_coding	ATG8-interacting protein 1-like%2C transcript variant X2
103995819	194.452	165.85	169.451	188.32	169.611	189.366	186.862	187.426	192.1	LOC103995819	NC_025209.1	32707206	32709461	+	1365	protein_coding	purple acid phosphatase 17-like
103993442	173.458	147.152	144.328	206.574	178.541	155.886	206.176	197.148	233.784	LOC103993442	NC_025209.1	6511694	6515011	+	658	protein_coding	60S ribosomal protein L30-like
103979447	139.491	175.387	148.261	232.911	199.052	334.558	138.35	150.749	121.858	LOC103979447	NC_025204.1	20035306	20044118	+	3242	protein_coding	chaperone protein ClpC1%2C chloroplastic%2C transcript variant X1
103998541	120.625	127.286	105.196	241.023	230.872	380.017	163.174	164.714	106.613	LOC103998541	NC_025210.1	25764913	25765692	-	696	protein_coding	chemocyanin-like
103977184	159.638	146.399	139.505	217.889	199.803	162.283	200.68	195.942	216.484	LOC103977184	NC_025204.1	1135512	1138384	-	1042	protein_coding	40S ribosomal protein S6-like
103979389	196.472	185.954	176.807	176.582	153.331	196.083	168.025	197.315	185.943	LOC103979389	NC_025204.1	20610253	20618650	+	1730	protein_coding	la-related protein 6B-like%2C transcript variant X1
103976999	121.134	142.223	164.726	226.852	188.795	245.057	155.891	216.799	174.049	LOC103976999	NC_025204.1	2413144	2418846	+	2164	protein_coding	AT-hook motif nuclear-localized protein 10-like
103972302	174.536	162.096	162.66	187.819	187.334	149.809	196.913	201.458	212.628	LOC103972302	NC_025203.1	10216728	10219286	-	671	protein_coding	small nuclear ribonucleoprotein E-like
103974634	163.069	190.356	194.92	186.846	164.476	219.871	160.979	176.227	177.808	LOC103974634	NW_008993463.1	25122	27165	+	2044	protein_coding	ethylene-responsive transcription factor RAP2-13-like
103987066	173.978	172.682	146.598	198.506	170.635	155.609	201.692	206.788	207.294	LOC103987066	NC_025207.1	3911750	3915994	-	1340	protein_coding	eukaryotic translation initiation factor 2 subunit alpha homolog
103986366	182.909	162.648	156.082	180.473	171.725	132.913	204.238	200.947	240.125	LOC103986366	NC_025206.1	27019246	27022561	+	624	protein_coding	sm-like protein LSM3B
103972164	124.744	175.702	209.371	163.786	173.259	339.126	168.317	182.446	91.6657	LOC103972164	NC_025212.1	22988278	22991447	-	2491	protein_coding	phenylalanine ammonia-lyase-like
103972417	130.855	211.594	177.386	215.565	173.492	270.452	145.445	172.704	128.862	LOC103972417	NC_025203.1	10341860	10343129	+	1270	protein_coding	probable CCR4-associated factor 1 homolog 7
103982749	211.465	188.051	196.224	157.939	184.815	191.111	162.778	168.143	165.245	LOC103982749	NC_025205.1	24784429	24792556	+	1637	protein_coding	serine/threonine-protein phosphatase PP1-like%2C transcript variant X2
103997403	167.051	138.299	102.577	213.662	220.991	313.662	177.084	167.027	124.826	LOC103997403	NC_025202.1	19672833	19677094	+	1366	protein_coding	bidirectional sugar transporter SWEET2a-like
103988935	98.6714	137.511	56.9684	257.429	215.85	252.689	221.751	235.796	147.167	LOC103988935	NC_025207.1	24552825	24555731	+	1546	protein_coding	probable purple acid phosphatase 20
104000137	150.049	233.316	223.888	188.783	199.837	230.582	115.812	148.415	130.832	LOC104000137	NC_025211.1	16529858	16531151	-	1060	protein_coding	WRKY transcription factor WRKY71-like
103973170	134.607	213.932	191.192	191.269	217.715	246.859	136.772	168.882	117.556	LOC103973170	NC_025203.1	10881453	10883545	+	2093	protein_coding	leucine-rich repeat receptor-like serine/threonine/tyrosine-protein kinase SOBIR1
103974264	103.733	170.564	135.086	260.672	243.515	180.94	141.722	202.857	176.74	LOC103974264	NW_008992698.1	11607	13694	-	1695	protein_coding	FAD-dependent urate hydroxylase-like
103977509	197.914	192.958	236.63	152.812	175.682	106.635	228.608	189.342	133.762	LOC103977509	NC_025204.1	4483298	4484186	-	808	protein_coding	blue copper protein-like
103996088	150.518	169.58	201.423	185.597	220.597	243.435	132.653	164.473	145.062	LOC103996088	NC_025209.1	30784987	30788943	-	1615	protein_coding	protein BZR1 homolog 3-like
103970330	169.384	181.349	172.884	160.144	165.433	205.809	184.577	195.159	178.364	LOC103970330	NC_025212.1	2673122	2678194	-	1990	protein_coding	hsp70-Hsp90 organizing protein
103982568	108.112	108.08	109.781	220.571	200.739	197.006	183.88	261.956	221.328	LOC103982568	NC_025205.1	26283174	26284442	-	720	protein_coding	uncharacterized LOC103982568
103995001	154.304	133.713	144.804	224.212	172.174	240.965	156.914	192.257	191.05	LOC103995001	NC_025209.1	24273926	24279142	+	855	protein_coding	AP-2 complex subunit sigma
103980405	193.134	156.762	159.377	172.196	160.962	176.928	195.254	196.565	199.134	LOC103980405	NC_025205.1	678744	682920	-	1104	protein_coding	GTP-binding nuclear protein Ran1B-like%2C transcript variant X1
103986718	185.549	184.905	169.847	175.054	154.21	246.094	183.228	180.482	130.402	LOC103986718	NC_025207.1	1433669	1437369	-	861	protein_coding	universal stress protein PHOS34
103973835	163.252	154.119	153.88	186.45	186.072	220.111	183.683	187.532	174.558	LOC103973835	NW_008991799.1	100034	110324	+	1647	protein_coding	26S protease regulatory subunit 7
103970686	149.922	179.343	196.49	201.726	179.319	274.037	135.449	168.642	124.356	LOC103970686	NC_025212.1	6316763	6324404	+	2595	protein_coding	NADPH--cytochrome P450 reductase-like
103990625	104.757	91.2052	118.643	258.75	204.389	366.599	140.927	148.926	174.737	LOC103990625	NC_025202.1	16987513	16988379	-	550	protein_coding	cysteine-rich and transmembrane domain-containing protein A-like
103979412	114.971	184.208	183.587	176.072	194.366	283.145	168.936	178.834	124.737	LOC103979412	NC_025204.1	20331181	20332800	+	960	protein_coding	zinc finger A20 and AN1 domain-containing stress-associated protein 5-like%2C transcript variant X1
103997394	193.573	137.6	182.813	203.148	166.767	178.899	181.946	181.146	182.355	LOC103997394	NC_025202.1	19665391	19668737	-	1159	protein_coding	protein usf
103995183	185.57	154.596	188.208	198.634	142.51	129.097	192.94	203.315	212.66	LOC103995183	NC_025209.1	28120415	28121446	+	874	protein_coding	uncharacterized LOC103995183%2C transcript variant X2
103992058	159.213	181.086	213.803	194.099	196.334	249.25	111.703	139.279	161.968	LOC103992058	NC_025208.1	19104711	19106183	+	1224	protein_coding	uncharacterized LOC103992058
103975939	164.691	148.66	144.476	191.595	182.961	153.654	203.192	194.788	220.766	LOC103975939	NC_025203.1	13059259	13059793	+	535	protein_coding	mitochondrial import receptor subunit TOM7-2-like
103986901	105.847	169.105	152.058	249.436	212.32	334.128	152.602	140.062	88.8519	LOC103986901	NC_025207.1	2672172	2672899	-	728	protein_coding	uncharacterized LOC103986901
103977672	157.274	154.573	134.008	202.535	180.317	155.784	204.101	217.072	198.494	LOC103977672	NC_025204.1	5990476	5991267	-	792	protein_coding	ubiquitin-40S ribosomal protein S27a
103997201	168.922	154.371	156.269	203.906	184.517	190.67	184.823	182.611	176.776	LOC103997201	NC_025210.1	5044360	5047827	+	1162	protein_coding	proteasome subunit beta type-5-like
103992309	177.96	133.023	152.508	214.809	179.88	149.184	195.844	175.449	222.228	LOC103992309	NC_025208.1	22653956	22656520	-	829	protein_coding	60S ribosomal protein L32-1%2C transcript variant X1
103982109	196.216	188.817	229.323	76.7019	174.107	183.587	194.031	199.675	156.464	LOC103982109	NC_025205.1	29740616	29741746	-	1131	protein_coding	ethylene-responsive transcription factor 4-like
103999066	110.117	94.1063	140.691	211.737	256.004	233.917	183.04	223.316	144.213	LOC103999066	NC_025210.1	30557005	30558504	+	929	protein_coding	glutathione S-transferase U19-like%2C transcript variant X2
103972967	183.317	176.179	166.798	151.233	159.452	144.455	195.315	209.836	209.875	LOC103972967	NW_008991492.1	397362	401501	+	2115	protein_coding	70 kDa peptidyl-prolyl isomerase
103973608	110.538	179.325	137.493	224.158	200.841	301.326	162.589	168.791	110.405	LOC103973608	NW_008991761.1	131910	132938	+	1029	protein_coding	zinc finger protein ZAT6-like
103981366	153.436	226.058	104.971	151.832	227.052	235.89	243.47	139.409	113.041	LOC103981366	NC_025205.1	10154384	10154933	+	469	protein_coding	glu S.griseus protease inhibitor-like
103979685	154.955	178.022	157.788	203.472	167.471	192.559	160.681	195.727	180.693	LOC103979685	NC_025204.1	30108623	30112654	-	2149	protein_coding	ketol-acid reductoisomerase%2C chloroplastic-like
103976115	105.103	126.636	150.915	255.877	163.237	273.683	144.719	185.036	186.032	LOC103976115	NC_025203.1	11845706	11851992	-	1837	protein_coding	alanine aminotransferase 2-like
103999963	209.717	138.383	156.025	189.997	160.144	167.361	177.335	182.386	208.832	LOC103999963	NC_025211.1	13971063	13974013	+	1386	protein_coding	uncharacterized LOC103999963
103986399	188.563	128.683	146.886	200.226	191.18	138.25	200.536	165.141	229.635	LOC103986399	NC_025206.1	26664245	26666939	-	513	protein_coding	60S ribosomal protein L38
103984674	180.585	105.506	151.763	257.11	166.888	183.027	179.568	153.721	210.809	LOC103984674	NC_025206.1	7152760	7156543	+	787	protein_coding	V-type proton ATPase subunit G-like
103985482	151.241	134.116	185.06	184.73	178.308	67.8689	220.124	212.334	254.758	LOC103985482	NC_025206.1	24659576	24664112	-	3312	protein_coding	plasma membrane ATPase
novel.8499	101.025	120.003	138.737	289.122	194.048	258.814	146.491	172.383	166.956	-	NC_025205.1	21525760	21526590	-	800	-	-
103991149	189.293	143.316	166.858	199.923	166.584	185.783	179.415	190.729	156.015	LOC103991149	NC_025202.1	16433119	16440226	+	1232	protein_coding	oryzain gamma chain-like
103990131	135.462	125.421	230.074	198.442	186.273	181.013	152.424	192.633	174.392	LOC103990131	NC_025207.1	33098135	33104860	-	4968	protein_coding	ABC transporter G family member 36
103979424	155.006	196.676	182.784	230.8	160.643	218.672	111.735	159.941	158.848	LOC103979424	NC_025204.1	20217411	20220723	+	1105	protein_coding	somatic embryogenesis receptor kinase 2-like
103981423	114.082	176.99	153.235	277.061	174.473	309.476	130.971	141.754	96.1542	LOC103981423	NC_025205.1	10712228	10714692	-	1768	protein_coding	UDP-glucose 6-dehydrogenase 4
103981326	159.542	132.325	128.08	248.427	173.821	227.678	138.695	183.309	181.708	LOC103981326	NC_025205.1	9755299	9763328	-	1674	protein_coding	phosphatidylinositol/phosphatidylcholine transfer protein SFH1-like%2C transcript variant X2
novel.16641	211.953	124.708	149.204	186.068	200.923	167.668	170.302	163.689	196.233	-	NC_025208.1	23804589	23808116	-	520	-	-
103979648	215.816	152.756	159.715	170.306	161.408	176.755	190.202	159.864	183.907	LOC103979648	NC_025204.1	19464460	19825270	+	960	protein_coding	ADP-ribosylation factor 1-like
103991553	83.4834	150.622	123.512	289.352	180.942	421.789	109.97	117.779	91.7564	LOC103991553	NC_025208.1	10554123	10555055	-	831	protein_coding	cucumber peeling cupredoxin-like
103973159	161.815	150.69	169.984	199.777	171.734	192.815	179.978	171.358	167.878	LOC103973159	NW_008991501.1	222420	226822	+	934	protein_coding	SUMO-conjugating enzyme SCE1-like
103974248	185.3	142.069	143.813	180.333	154.267	156.018	183.37	195.368	225.486	LOC103974248	NW_008992691.1	121407	124064	-	896	protein_coding	succinate dehydrogenase subunit 3-1%2C mitochondrial-like
103987079	164.199	173.504	150.171	166.364	151.056	255.8	151.738	189.766	163.336	LOC103987079	NC_025207.1	4025582	4028951	-	1215	protein_coding	anthranilate synthase beta subunit 2%2C chloroplastic-like
103978021	176.573	187.436	163.184	180.088	159.679	151.44	210.562	172.163	163.565	LOC103978021	NC_025204.1	9463801	9465831	+	1493	protein_coding	S-adenosylmethionine synthase
103992256	129.434	215.529	168.792	186.014	159.896	253.288	144.099	188.197	118.923	LOC103992256	NC_025202.1	15685939	15688437	-	2365	protein_coding	uncharacterized LOC103992256%2C transcript variant X1
103986154	166.84	158.842	162.779	178.195	167.389	215.875	158.513	173.969	181.394	LOC103986154	NC_025202.1	10782677	10786587	-	896	protein_coding	1%2C2-dihydroxy-3-keto-5-methylthiopentene dioxygenase 2
103979653	145.962	200.723	180.147	154.676	181.246	194.712	181.729	156.486	167.907	LOC103979653	NC_025202.1	5694901	5695487	+	587	protein_coding	histone H4
103986812	176.357	136.285	145.995	207.46	179.816	172.151	189.034	158.446	194.677	LOC103986812	NC_025207.1	1938111	1943745	-	1001	protein_coding	probable ATP synthase 24 kDa subunit%2C mitochondrial
103992194	192.205	156.512	175.16	181.872	180.242	205.428	155.686	176.571	136.104	LOC103992194	NC_025208.1	21578103	21579431	+	1040	protein_coding	cell number regulator 2
103990809	192.463	146.18	155.771	206.563	171.365	189.577	158.809	166.215	171.114	LOC103990809	NC_025202.1	1635581	1638913	+	960	protein_coding	basic transcription factor 3
103991487	130.273	156.435	182.275	195.474	200.334	263.014	140.36	167.316	121.604	LOC103991487	NC_025208.1	9902100	9903887	+	1180	protein_coding	non-functional NADPH-dependent codeinone reductase 2
103998785	147.968	169.109	147.011	203.147	186.882	235.702	145.314	180.474	140.828	LOC103998785	NC_025210.1	28560604	28564496	-	1290	protein_coding	clathrin light chain 2-like
108953186	114.758	181.989	185.327	193.494	169.574	292.195	147.783	166.473	104.175	LOC108953186	NC_025202.1	2239342	2241315	+	1345	protein_coding	chitin elicitor-binding protein-like
103986980	149.609	152.267	149.997	211.57	175.952	210.99	159.684	176.197	162.411	LOC103986980	NC_025207.1	3277317	3283692	+	973	protein_coding	ubiquitin-conjugating enzyme E2 2-like
103973135	154.116	111.748	142.666	225.991	185.294	170.177	200.967	157.383	197.743	LOC103973135	NC_025203.1	10869614	10872452	+	471	protein_coding	uncharacterized LOC103973135
103969559	156.936	152.869	140.445	186.513	175.744	144.328	195.199	184.267	209.316	LOC103969559	NC_025211.1	32059039	32062674	-	997	protein_coding	40S ribosomal protein S3-3-like
103993546	163.623	149.771	146.426	210.349	168.42	195.377	183.875	166.998	160.253	LOC103993546	NC_025209.1	5439386	5442617	-	882	protein_coding	V-type proton ATPase subunit c1-like
103999636	149.029	141.1	169.69	192.291	278.679	171.025	169.218	130.094	143.623	LOC103999636	NC_025211.1	1053230	1055110	+	1406	protein_coding	tropinone reductase homolog At5g06060-like
103970434	91.2449	96.9396	113.158	285.694	184.492	431.045	96.1787	132.707	112.2	LOC103970434	NC_025212.1	3741129	3752916	-	2244	protein_coding	ATP-citrate synthase beta chain protein 1
103990881	153.22	133.203	129.631	200.345	186.019	138.622	194.329	181.121	224.664	LOC103990881	NC_025208.1	1546794	1549764	-	815	protein_coding	60S ribosomal protein L23A
103985265	170.038	149.087	146.377	187.459	168.894	174.332	177.266	172.827	194.52	LOC103985265	NC_025206.1	17951384	17969943	-	875	protein_coding	nascent polypeptide-associated complex subunit alpha-like protein 1
103977924	105.783	154.276	141.275	224.633	149.007	299.09	146.045	182.162	138.27	LOC103977924	NC_025204.1	8571356	8575135	-	2627	protein_coding	transketolase%2C chloroplastic
103983988	164.137	172.709	162.927	175.018	146.099	228.884	172.05	179.878	138.402	LOC103983988	NC_025206.1	3840309	3841171	+	863	protein_coding	copper transporter 5.1
103995390	145.333	156.526	122.493	213.696	179.008	339.215	146	128.986	107.822	LOC103995390	NC_025209.1	26363271	26365041	+	1178	protein_coding	thioredoxin-like 1-2%2C chloroplastic
103993943	160.342	129.892	142.661	207.699	184.973	184.831	176.761	171.649	178.944	LOC103993943	NC_025209.1	2407080	2409810	-	616	protein_coding	uncharacterized LOC103993943
103990093	165.111	151.161	139.612	172.688	163.238	159.034	189.987	178.177	218.725	LOC103990093	NC_025207.1	33314921	33318103	-	715	protein_coding	40S ribosomal protein S19
103995405	131.634	209.92	185.605	138.417	144.066	226.962	171.451	183.814	143.204	LOC103995405	NC_025209.1	26254660	26259707	-	982	protein_coding	superoxide dismutase [Mn]%2C mitochondrial
103985458	154.196	138.205	157.334	208.411	182.361	196.625	163.22	167.917	166.169	LOC103985458	NC_025206.1	24905932	24914700	+	1214	protein_coding	GDT1-like protein 5%2C transcript variant X1
103980647	147.212	118.296	155.248	227.335	234.855	283.23	124.043	121.958	121.944	LOC103980647	NC_025205.1	3930951	3933578	-	1311	protein_coding	GDSL esterase/lipase At5g55050-like
103979314	188.801	128.365	143.951	207.177	172.097	119.989	182.969	169.94	219.453	LOC103979314	NC_025204.1	21362206	21366321	+	541	protein_coding	probable small nuclear ribonucleoprotein G
103983653	167.155	138.879	136.755	185.128	181.058	123.355	200.216	188.005	212.148	LOC103983653	NC_025206.1	621406	625350	+	1511	protein_coding	60S ribosomal protein L3-like
103998808	167.874	164.449	139.119	204.431	151.36	169.803	155.607	179.836	199.456	MWUGPA	NC_025210.1	28759229	28769801	-	1738	protein_coding	UTP--glucose-1-phosphate uridylyltransferase-like
103998895	175.706	109.177	141.544	199.65	167.239	181.648	191.889	165.797	198.796	LOC103998895	NC_025210.1	29576887	29579018	-	555	protein_coding	60S ribosomal protein L44-like
103970422	120.46	144.906	209.075	241.064	164.195	215.242	136.94	161.473	136.546	LOC103970422	NC_025212.1	3652203	3653565	+	1254	protein_coding	peroxidase 5-like
103997133	127.876	150.149	224.687	181.306	281.125	216.168	119.042	125.286	103.536	LOC103997133	NC_025210.1	4389217	4392689	-	2845	protein_coding	3-ketoacyl-CoA synthase 4-like%2C transcript variant X1
103985534	165.965	176.435	155.322	216.758	173.889	148.2	166.405	174.596	150.321	LOC103985534	NC_025206.1	24224237	24226004	+	879	protein_coding	dormancy-associated protein homolog 3-like
103995072	74.9941	155.736	128.366	156.448	219.566	515.398	91.362	126.869	58.9111	LOC103995072	NC_025209.1	25088738	25091138	-	2401	protein_coding	cytochrome P450 710A1-like
103987828	170.796	145.295	135.481	177.362	179.422	131.679	199.712	183.475	203.881	LOC103987828	NC_025207.1	9725454	9727958	-	878	protein_coding	60S ribosomal protein L11
103991293	163.015	152.912	139.437	174.693	168.67	138.723	190.331	193.701	205.104	LOC103991293	NC_025202.1	16374856	16378526	+	1257	protein_coding	40S ribosomal protein Sa-2-like
103987596	165.666	129.001	146.724	174.521	191.342	158.93	177.808	170.766	208.853	LOC103987596	NC_025207.1	7909852	7913788	-	591	protein_coding	U6 snRNA-associated Sm-like protein LSm6
103979946	171.165	132.875	154.748	214.876	170.057	176.718	163.851	147.83	189.555	LOC103979946	NC_025204.1	28305062	28308885	-	534	protein_coding	V-type proton ATPase subunit e1-like
103976906	96.094	262.597	147.173	218.477	176.244	229.582	110.35	162.045	117.468	LOC103976906	NC_025204.1	3139308	3140011	+	704	protein_coding	glycine-rich cell wall structural protein 2-like
103986345	138.552	176.244	164.171	181.255	170.776	291.591	124.004	165.166	104.842	LOC103986345	NC_025206.1	27170196	27177097	-	1888	protein_coding	diacylglycerol kinase 5-like%2C transcript variant X1
103982630	124.425	144.978	132.208	222.113	197.965	234.517	151.99	151.584	155.901	LOC103982630	NC_025205.1	25919316	25925995	-	2733	protein_coding	cell division cycle protein 48 homolog
103975597	148.246	175.291	163.661	185.88	144.09	137.071	169.749	211.293	178.638	LOC103975597	NC_025202.1	407453	411471	+	1084	protein_coding	3-isopropylmalate dehydratase small subunit 3-like
103983650	130.974	136.648	126.295	214.338	180.137	205.692	178.078	170.415	165.283	LOC103983650	NC_025202.1	12668076	12671047	-	805	protein_coding	40S ribosomal protein S10-1
103984551	259.508	109.308	155.558	79.8092	317.081	115.92	245.947	101.556	123.055	LOC103984551	NC_025206.1	8226341	8227831	+	1211	protein_coding	probable aquaporin PIP2-6
103975392	124.709	154.514	125.75	215.896	188.136	320.545	136.03	135.896	105.2	LOC103975392	NC_025203.1	17230666	17233304	-	2261	protein_coding	uncharacterized LOC103975392
103978465	168.092	122.914	127.109	194.269	183.228	128.869	212.323	157.453	212.342	LOC103978465	NC_025204.1	17744140	17747080	+	589	protein_coding	60S ribosomal protein L37a
103981856	164.269	130.543	123.699	204.295	173.117	197.866	157.246	165.729	189.703	LOC103981856	NC_025205.1	14966826	14973517	-	471	protein_coding	probable stress-associated endoplasmic reticulum protein
103982545	109.096	130.456	117.745	229.817	189.391	356.538	148.876	132.564	90.5811	LOC103982545	NC_025205.1	26457995	26460974	+	748	protein_coding	autophagy-related protein 8C-like%2C transcript variant X2
103974636	143.542	121.492	131.052	222.292	204.547	157.939	163.935	168.916	191.059	LOC103974636	NW_008993464.1	8320	10861	+	758	protein_coding	40S ribosomal protein S14-like
103998747	148.656	146.276	133.933	184.094	162.949	147.14	186.744	194.534	196.636	LOC103998747	NC_025210.1	28145877	28151486	-	965	protein_coding	succinate dehydrogenase subunit 4%2C mitochondrial-like
103982657	117.25	170.581	142.759	227.398	178.688	291.193	108.844	152.814	111.071	LOC103982657	NC_025205.1	25729383	25730086	-	704	protein_coding	probable E3 ubiquitin-protein ligase RHA1A
103973250	126.789	173.152	141.032	194.97	139.35	198.946	163.561	208.723	151.086	LOC103973250	NC_025203.1	11015297	11017144	-	1848	protein_coding	6-phosphogluconate dehydrogenase%2C decarboxylating 2%2C chloroplastic-like
103970115	122.391	218.793	129.513	214.498	162.781	222.856	148.939	161.97	112.7	LOC103970115	NC_025212.1	759347	760862	+	791	protein_coding	actin-depolymerizing factor 5-like
103989217	125.585	143.612	161.372	264.238	159.842	315.726	119.177	121.577	83.1449	LOC103989217	NC_025207.1	27787715	27788199	-	485	protein_coding	uncharacterized LOC103989217
103972158	160.001	145.277	133.261	168.345	170.824	118.978	208.569	179.431	206.099	LOC103972158	NC_025212.1	22925994	22929801	+	803	protein_coding	60S ribosomal protein L17
103968771	163.847	137.807	129.472	149.047	170.417	128.717	216.122	170.97	222.734	LOC103968771	NC_025211.1	26424967	26427555	-	732	protein_coding	40S ribosomal protein S23
103987348	133.907	157.378	147.911	174.106	180.741	160.625	185.044	184.772	163.741	LOC103987348	NC_025207.1	5981722	5986461	+	1227	protein_coding	proteasome subunit alpha type-1-like
103980608	139.596	125.763	117.003	181.958	196.635	133.229	208.628	179.907	204.431	LOC103980608	NC_025202.1	746624	749645	+	771	protein_coding	60S ribosomal protein L21-1
103992713	156.321	163.437	145.892	190.911	176.753	208.599	147.76	148.654	147.892	LOC103992713	NC_025208.1	26243425	26248663	+	1027	protein_coding	ras-related protein RIC1
103989311	111.735	73.2862	178.47	239.949	212.669	264.581	104.049	171.125	130.076	LOC103989311	NC_025207.1	28719602	28732128	+	2104	protein_coding	glucose-6-phosphate 1-dehydrogenase%2C cytoplasmic isoform-like%2C transcript variant X2
103988763	169.671	149.804	129.128	168.085	161.26	125.415	192.78	179.175	209.945	LOC103988763	NC_025207.1	17996254	17999297	+	1131	protein_coding	60S ribosomal protein L7a-1-like
103982246	166.334	138.61	142.274	165.62	155.631	114.274	205.232	173.72	223.41	LOC103982246	NC_025205.1	28751283	28753306	-	804	protein_coding	40S ribosomal protein S12-like%2C transcript variant X2
103986728	171.858	166.104	159.403	177.53	146.411	171.043	163.456	166.871	161.654	LOC103986728	NC_025207.1	1477033	1480789	-	837	protein_coding	transmembrane emp24 domain-containing protein p24delta4-like
103992486	163.044	142.204	140.898	189.065	153.648	180.646	166.75	173.773	172.335	LOC103992486	NC_025208.1	24446910	24451795	+	1439	protein_coding	uncharacterized LOC103992486%2C transcript variant X1
103977180	165.174	184.721	164.987	164.977	136.288	180.422	141.049	171.94	170.738	LOC103977180	NC_025204.1	1153539	1159907	-	1522	protein_coding	polyadenylate-binding protein RBP47-like
103979356	138.972	134.483	138.371	225.374	158.008	170.73	153.869	181.564	177.072	LOC103979356	NC_025204.1	20951103	20961216	+	1193	protein_coding	cytochrome b-c1 complex subunit Rieske-4%2C mitochondrial-like
103971439	155.562	137.244	138.084	197.857	157.833	168.194	171.6	174.265	175.346	LOC103971439	NC_025212.1	15071400	15076776	-	1353	protein_coding	protein disulfide isomerase-like 2-2
103983848	159.832	137.998	159.496	187.269	161.21	215.593	144.683	160.249	148.949	LOC103983848	NC_025206.1	2579238	2583688	+	2003	protein_coding	protein NRT1/ PTR FAMILY 8.3-like
103991629	135.102	172.816	185.686	177.475	153.237	236.546	136.99	159.712	117.387	LOC103991629	NC_025208.1	11216639	11219046	-	980	protein_coding	GDSL esterase/lipase At5g45920-like
103987016	146.818	135.232	139.45	204.64	171.846	172.534	157.357	173.116	173.069	LOC103987016	NC_025207.1	3548740	3553241	+	1330	protein_coding	14-3-3-like protein%2C transcript variant X1
103993666	161.194	129.199	170.434	173.243	156.899	212.22	152.685	188.113	128.935	LOC103993666	NC_025209.1	4344394	4345263	-	870	protein_coding	protein RALF-like 33
103981775	147.222	142.645	152.474	199.085	153.195	219.913	143.414	167.196	147.047	LOC103981775	NC_025205.1	14134420	14141079	+	1296	protein_coding	levodione reductase%2C transcript variant X2
103995296	82.9716	136.16	159.692	220.282	169.887	377.56	98.5728	130.032	96.3659	LOC103995296	NC_025209.1	27087340	27089659	+	633	protein_coding	uncharacterized LOC103995296
103978643	162.492	164.317	144.76	166.869	149.598	122.21	149.13	202.997	208.518	LOC103978643	NC_025204.1	27140632	27146936	-	2223	protein_coding	ruBisCO large subunit-binding protein subunit beta%2C chloroplastic-like
103993744	174.148	151.13	155.273	166.283	154.996	181.817	155.244	164.09	167.867	LOC103993744	NC_025209.1	3781219	3791426	-	1873	protein_coding	ERI1 exoribonuclease 2-like
103975596	90.0811	60.8801	85.5603	494.775	234.95	252.824	78.6036	112.544	60.0459	LOC103975596	NC_025203.1	15842983	15845898	-	1817	protein_coding	5'-adenylylsulfate reductase 3%2C chloroplastic
103987475	137.862	168.309	170.315	211.372	192.085	196.687	103.436	140.583	146.742	LOC103987475	NC_025207.1	7060805	7061438	-	634	protein_coding	uncharacterized LOC103987475
103971676	150.317	120.738	157.597	193.609	162.503	159.998	167.684	179.421	174.407	LOC103971676	NC_025212.1	18676188	18679967	-	740	protein_coding	arsenate reductase 2.2
103971435	136.761	137.134	136.487	194.724	176.513	166.579	171.071	171.338	174.992	LOC103971435	NC_025212.1	15124766	15129633	+	1864	protein_coding	dihydrolipoyl dehydrogenase%2C mitochondrial-like
103996559	182.555	155.245	152.95	163.988	151.037	166.384	154.883	166.476	171.169	LOC103996559	NC_025210.1	279230	281716	-	812	protein_coding	multiprotein-bridging factor 1a-like
103983246	141.841	176.475	243.235	233.356	219.184	189.332	56.5855	99.6556	103.351	LOC103983246	NC_025205.1	20544403	20545525	-	1123	protein_coding	dehydration-responsive element-binding protein 1G-like
103999747	49.6333	116.149	112.991	253.726	129.814	389.823	181.235	141.085	86.3541	LOC103999747	NC_025211.1	4240685	4252054	-	1363	protein_coding	cationic peroxidase 1
103986514	94.8382	119.883	151.012	274.655	240.809	239.126	92.8313	108.12	139.533	LOC103986514	NC_025206.1	26999740	27000648	-	834	protein_coding	metallothiol transferase FosB 2-like
103999294	142.93	130.84	133.464	201.293	161.972	153.697	184.519	181.04	170.467	LOC103999294	NC_025210.1	32514674	32517746	-	900	protein_coding	cytochrome c oxidase subunit 5b-2%2C mitochondrial
103999530	163.106	151.494	155.881	183.224	140.105	195.521	138.597	170.705	161.316	LOC103999530	NC_025210.1	33600803	33611959	-	3395	protein_coding	putative aconitate hydratase%2C cytoplasmic
103995753	167.338	145.083	133.413	153.01	177.068	134.69	173.904	183.704	190.8	LOC103995753	NC_025209.1	33285220	33289211	+	928	protein_coding	uncharacterized protein OsI_027940-like%2C transcript variant X2
103994423	163.97	149.834	172.983	146.101	181.329	178.893	166.351	153.544	145.93	LOC103994423	NC_025209.1	9829999	9836239	-	883	protein_coding	SKP1-like protein 1A
103971926	64.9896	90.9098	106.233	180.002	189.896	622.452	59.1361	87.3752	57.86	LOC103971926	NC_025212.1	21086923	21089252	-	819	protein_coding	cysteine proteinase inhibitor A-like
103997667	160.261	135.671	138.422	181.622	166.529	126.589	181.193	167.92	199.858	LOC103997667	NC_025210.1	7608335	7610939	+	698	protein_coding	60S ribosomal protein L44
103990542	113.84	121.815	120.73	209.561	161.407	251.72	140.395	184.874	153.653	LOC103990542	NC_025208.1	4080884	4086362	-	1570	protein_coding	pyruvate dehydrogenase E1 component subunit alpha-1%2C mitochondrial-like
novel.25068	118.154	119.226	149.399	265.688	176.868	227.74	111.488	140.012	148.091	-	NC_025211.1	33358160	33359054	.	895	-	-
103999868	162.667	154.125	150.054	173.212	151.058	142.416	166.271	176.687	180.166	LOC103999868	NC_025211.1	10894581	10898568	+	1744	protein_coding	elongation factor 1-alpha%2C transcript variant X1
103973283	173.293	136.4	147.98	162.939	167.904	170.187	163.462	167.034	167.314	LOC103973283	NW_008991513.1	362956	368337	-	731	protein_coding	thioredoxin-like protein YLS8
103993634	148.102	134.3	136.477	176.211	153.61	189.454	155.325	186.143	176.627	LOC103993634	NC_025209.1	4610728	4614726	+	1608	protein_coding	tubulin beta chain-like
103986499	122.15	127.826	204.288	207.727	238.809	190.983	102.448	123.529	137.291	LOC103986499	NC_025206.1	27534240	27535106	-	867	protein_coding	ethylene-responsive transcription factor 11-like
103987933	138.598	129.804	134.346	203.585	179.567	171.838	169.041	165.524	160.716	LOC103987933	NC_025207.1	10604463	10608194	+	996	protein_coding	60S ribosomal protein L10
103986672	108.186	84.2238	60.3665	237.083	188.124	288.121	196.854	173.131	116.892	LOC103986672	NC_025207.1	1058854	1059505	+	563	protein_coding	uncharacterized LOC103986672
novel.1286	162.18	128.734	147.949	179.987	164.836	244.895	156.232	143.394	124.712	-	NC_025202.1	11659709	11662732	-	508	-	-
103981032	146.585	166.451	150.104	191.49	162.079	190.71	152.554	158.947	133.607	LOC103981032	NC_025205.1	6979510	6981861	+	1015	protein_coding	protein TIFY 3-like
103972070	148.38	156.326	163.367	144.592	161.552	196.623	162.331	177.128	139.815	LOC103972070	NC_025212.1	22260277	22263195	-	784	protein_coding	protein mago nashi homolog
103986793	68.893	112.229	93.842	250.923	152.281	371.9	114.758	159.698	125.287	LOC103986793	NC_025207.1	1714228	1719718	+	1816	protein_coding	malate dehydrogenase%2C chloroplastic-like
103996891	158.686	155.925	166.957	182.514	134.488	207.394	136.58	159.173	147.826	LOC103996891	NC_025210.1	2582405	2585233	+	1069	protein_coding	ras-related protein Rab11C
103992444	144.938	179.138	180.151	162.416	156.286	227.69	132.323	144.965	120.814	LOC103992444	NC_025208.1	24029498	24033323	-	1430	protein_coding	R3H domain-containing protein 2-like
103994857	145.899	114.67	115.039	218.467	152.735	181.445	172.897	158.345	188.589	LOC103994857	NC_025209.1	18033905	18039268	+	915	protein_coding	cytochrome c oxidase subunit 6b-1-like
103979970	151.843	142.298	143.324	188.232	165.166	139.652	168.555	170.98	175.314	LOC103979970	NC_025204.1	27757547	27760112	-	937	protein_coding	60S ribosomal protein L6-like
103982553	115.407	130.011	132.999	221.677	177.699	261.86	125.583	148.107	131.07	LOC103982553	NC_025205.1	26410897	26419756	+	1404	protein_coding	secretory carrier-associated membrane protein 2-like
103990190	164.11	138.694	142.507	177.563	146.629	163.993	156.765	180.899	172.896	LOC103990190	NC_025207.1	32787547	32789465	+	663	lncRNA	uncharacterized LOC103990190
103997842	147.844	132.966	134.832	194.45	168.426	199.499	148.711	155.599	160.677	LOC103997842	NC_025210.1	8602536	8610401	-	1588	protein_coding	26S protease regulatory subunit 6A homolog
103973319	123.731	197.934	155.209	169.727	144.665	207.936	132.89	184.861	121.835	LOC103973319	NW_008991520.1	310855	313303	+	2353	protein_coding	uncharacterized LOC103973319
103983705	157.794	161.162	144.507	193.585	140.748	192.572	144.564	164.65	138.366	LOC103983705	NC_025206.1	246922	255897	+	1776	protein_coding	probable gamma-aminobutyrate transaminase 3%2C mitochondrial
103985845	104.584	149.179	107.357	191.859	196.523	338.209	122.745	129.057	98.2799	LOC103985845	NC_025206.1	19805693	19815855	-	805	protein_coding	1%2C4-dihydroxy-2-naphthoyl-CoA thioesterase 1-like%2C transcript variant X1
103986497	130.041	172.875	157.744	198.016	160.316	162.847	151.445	164.59	133.737	LOC103986497	NC_025206.1	27544412	27545399	-	988	protein_coding	uncharacterized LOC103986497
103994639	185.308	162.566	182.018	137.379	139.399	155.298	142.66	156.867	170.035	LOC103994639	NC_025209.1	13012195	13015522	+	1187	transcribed_pseudogene	putative vesicle-associated membrane protein 726
103992002	167.439	138.249	148.906	163.893	152.184	157.876	149.581	158.603	192.92	LOC103992002	NC_025208.1	16238640	16241628	+	478	protein_coding	actin-depolymerizing factor 11-like
103979085	96.0102	134.805	114.92	225.664	164	373.019	109.351	129.007	80.6202	LOC103979085	NC_025204.1	23555296	23558461	+	1041	protein_coding	probable calcium-binding protein CML48
103992680	170.613	130.584	123.165	161.071	163.768	139.314	186.834	160.39	191.376	LOC103992680	NC_025208.1	25963474	25969687	+	1360	protein_coding	mitochondrial outer membrane protein porin 1-like
103990452	134.395	147.244	132.02	183.865	161.189	214.376	149.655	160.166	143.36	LOC103990452	NC_025208.1	4789210	4793003	-	851	protein_coding	ubiquitin-conjugating enzyme E2 variant 1C-like
103993573	96.0988	150.391	115.062	158.425	194.462	353.107	154.641	112.119	88.7473	LOC103993573	NC_025209.1	5154114	5155190	+	903	protein_coding	zinc finger A20 and AN1 domain-containing stress-associated protein 5-like%2C transcript variant X2
103996621	149.879	118.478	119.157	208.011	166.778	245.426	163.846	133.425	117.965	LOC103996621	NC_025210.1	682466	691068	-	1704	protein_coding	hydroxymethylglutaryl-CoA synthase-like
novel.19162	206.02	129.482	180.886	150.248	170.705	111.972	172.932	133.611	163.93	-	NC_025209.1	28955494	28956324	-	831	-	-
103974969	130.649	140.972	143.138	175.037	164.981	239.156	137.917	149.356	138.233	LOC103974969	NW_008995049.1	1808	2759	+	405	protein_coding	polyubiquitin-like
novel.22011	177.805	32.0104	54.3555	47.7901	111.754	93.559	219.534	83.2652	598.872	-	NC_025210.1	30069557	30073088	-	343	-	-
103969086	98.2726	231.555	171.843	182.968	170.668	221.038	100.285	171.161	70.7785	LOC103969086	NC_025211.1	28502666	28504918	+	1715	protein_coding	shikimate O-hydroxycinnamoyltransferase-like
103987856	158.923	132.864	145.41	173.736	161.738	167.318	154.822	167.358	156.271	LOC103987856	NC_025207.1	9948062	9951646	-	987	protein_coding	LIM domain-containing protein WLIM2b-like
103985304	45.0218	231.211	108.653	253.194	104.566	388.92	87.4123	128.435	69.5136	LOC103985304	NC_025206.1	19181366	19182222	+	639	protein_coding	blue copper protein-like
103979828	188.673	149.466	145.814	140.705	149.945	125.942	175.028	165.168	175.765	LOC103979828	NC_025204.1	29155977	29158938	-	612	protein_coding	uncharacterized LOC103979828
103999353	152.542	145.988	147.218	170.827	151.443	150.871	167.093	172.839	157.145	LOC103999353	NC_025210.1	33015176	33018372	+	777	protein_coding	nuclear transport factor 2-like
103986300	166.95	152.526	154.182	164.127	135.972	144.588	154.092	169.358	173.319	LOC103986300	NC_025206.1	27516160	27529635	+	1657	protein_coding	succinate-semialdehyde dehydrogenase%2C mitochondrial
103980975	200.176	65.1443	171.966	31.0195	387.67	30.5634	325.957	32.2931	169.982	LOC103980975	NC_025205.1	6521419	6522930	-	1026	protein_coding	ribonuclease 3
103990411	402.269	185.144	67.7799	31.6989	81.9057	3.67481	129.569	302.121	210.365	LOC103990411	NC_025208.1	5168985	5170245	+	957	protein_coding	expansin-B18-like
103990654	249.203	157.694	188.26	91.8983	113.605	269.938	135.538	113.203	94.0303	LOC103990654	NC_025208.1	3356167	3358925	-	849	protein_coding	remorin
103976838	118.485	159.33	136.448	171.285	143.385	273.697	152.126	171.284	87.0549	LOC103976838	NC_025203.1	20844976	20845323	+	348	protein_coding	proline-rich transmembrane protein 1-like
103992023	122.574	179.858	164.199	194.988	179.847	183.273	135.104	145.948	106.327	LOC103992023	NC_025208.1	17771771	17772799	-	1029	protein_coding	RING-H2 finger protein ATL2-like
103970363	121.916	166.987	155.741	174.686	156.877	193.751	135.63	189.505	116.726	LOC103970363	NC_025212.1	3038910	3040664	-	1502	protein_coding	CBS domain-containing protein CBSX5-like
103985363	141.548	118.549	131.044	193.663	171.194	161.233	180.867	144.015	169.572	LOC103985363	NC_025206.1	25580564	25585114	-	947	protein_coding	proteasome subunit beta type-6
103975620	127.201	106.488	128.66	220.892	169.706	196.23	138.691	166.748	153.467	LOC103975620	NC_025203.1	15677077	15680993	-	917	protein_coding	cytochrome b5
103995924	156.779	146.743	169.036	140.553	157.499	139.526	157.928	159.709	179.281	LOC103995924	NC_025209.1	31994362	32003985	-	1192	protein_coding	ACT domain-containing protein ACR12-like
104000599	143.762	197.845	163.867	142.956	138.059	227.004	132.474	138.012	122.512	LOC104000599	NC_025211.1	21691735	21696404	+	2746	protein_coding	ETHYLENE INSENSITIVE 3-like 1 protein%2C transcript variant X1
103980624	181.339	159.391	146.513	131.516	138.938	140.32	196.852	168.103	142.372	LOC103980624	NC_025205.1	3746825	3751283	-	849	protein_coding	probable calcium-binding protein CML7
103974365	144.392	170.793	239.123	195.712	178.828	142.433	76.5964	117.068	138.739	LOC103974365	NW_008992761.1	1167	6455	+	1215	protein_coding	tetraspanin-7-like
103972041	129.068	128.066	118.236	174.239	166.927	133.311	182.109	173.053	195.353	LOC103972041	NC_025212.1	22040915	22044216	-	942	protein_coding	60S ribosomal protein L9-like
103972470	149.206	119.508	132.924	184.837	173.789	144.878	160.46	157.329	175.289	LOC103972470	NC_025212.1	25069073	25072352	-	797	protein_coding	ubiquitin-60S ribosomal protein L40-like%2C transcript variant X2
103996706	155.021	146.805	147.318	167.391	142.764	194.282	134.084	157.418	150.683	LOC103996706	NC_025210.1	1316741	1322691	+	847	protein_coding	coatomer subunit zeta-1-like
103977885	76.5136	189.21	117.271	147.563	215.363	355.186	118.143	103.401	73.0435	LOC103977885	NC_025204.1	8161808	8164236	+	1170	protein_coding	pirin-like protein
103988422	146.569	146.33	134.628	176.448	153.829	160.887	162.3	164.508	147.849	LOC103988422	NC_025202.1	8872855	8877692	-	929	protein_coding	NADH-quinone oxidoreductase subunit B 1-like
103995598	374.841	82.1306	127.251	110.393	84.1923	122.798	148.527	169.564	173.497	LOC103995598	NC_025209.1	34556040	34556928	-	889	protein_coding	36.4 kDa proline-rich protein-like%2C transcript variant X3
103993583	64.4747	145.378	111.343	163.418	151.5	422.232	113.033	162.041	59.0168	LOC103993583	NC_025209.1	5070304	5072117	+	1814	protein_coding	arogenate dehydratase/prephenate dehydratase 6%2C chloroplastic-like
103989057	129.925	132.363	106.093	160.776	174.332	295.672	135.159	132.757	124.51	LOC103989057	NC_025207.1	26409812	26412894	+	1912	protein_coding	serine decarboxylase 1-like
103977954	149.247	143.762	155.692	156.63	174.732	206.129	138.446	140.64	124.076	LOC103977954	NC_025204.1	8870677	8874221	-	895	protein_coding	ubiquitin-conjugating enzyme E2-17 kDa-like%2C transcript variant X1
103998796	159.328	155.263	147.979	148.235	152.064	172.693	144.662	154.445	154.088	LOC103998796	NC_025210.1	28658603	28666690	-	1630	protein_coding	DEAD-box ATP-dependent RNA helicase 2
103971440	130.968	117.578	178.931	245.724	196.426	130.986	99.5897	136.871	151.526	LOC103971440	NC_025212.1	15070469	15071288	+	820	protein_coding	uncharacterized LOC103971440
103983128	148.25	133.218	137.821	177.88	163.485	201.169	146.184	144.169	134.004	LOC103983128	NC_025205.1	21530257	21535361	-	818	protein_coding	probable ubiquitin-conjugating enzyme E2 16
104000128	157.317	124.474	145.989	160.027	154.479	144.954	167.585	165.635	165.401	LOC104000128	NC_025211.1	16439310	16442436	+	1021	protein_coding	ran-binding protein 1 homolog a-like%2C transcript variant X1
103970506	111.324	145.673	128.636	184.828	151.976	293.53	108.181	137.528	123.876	LOC103970506	NC_025212.1	4411500	4418007	-	1897	protein_coding	eukaryotic peptide chain release factor subunit 1-3-like%2C transcript variant X3
103992412	96.4188	144.676	120.847	201.989	183.638	247.803	110.78	138.893	139.41	LOC103992412	NC_025208.1	23831212	23835815	+	2687	protein_coding	pyrophosphate-energized vacuolar membrane proton pump-like
103979489	106.789	168.262	146.211	175.233	159.881	247.766	133.429	157.561	88.6629	LOC103979489	NC_025204.1	19619212	19620961	+	1750	protein_coding	arogenate dehydratase 3%2C chloroplastic-like
103985449	150.728	138.022	124.406	169.311	162.476	133.872	167.497	168.006	168.744	LOC103985449	NC_025206.1	24969769	24973830	-	1412	protein_coding	40S ribosomal protein S3-3%2C transcript variant X3
103984687	136.357	130.527	129.629	200.654	145.782	199.053	137.862	157.204	145.987	LOC103984687	NC_025202.1	11817455	11824095	-	1236	protein_coding	protein MEMO1 homolog
103984739	103.85	111.904	134.663	183.762	213.982	398.128	75.5164	85.6305	75.4509	LOC103984739	NC_025206.1	6734935	6735755	-	742	protein_coding	uncharacterized LOC103984739
103987495	129.907	156.826	141.671	167.39	168.007	223.87	134.189	141.051	116.434	LOC103987495	NC_025207.1	7198867	7208076	-	1584	protein_coding	serine/threonine-protein kinase STY46-like
103969336	106.364	164.434	147.425	187.64	166.178	192.772	124.377	161.258	128.285	LOC103969336	NC_025211.1	30264777	30268336	-	3074	protein_coding	EIN3-binding F-box protein 1-like
103990481	165.931	152.246	185.22	96.0449	177.619	210.599	133.763	141.083	115.915	LOC103990481	NC_025202.1	17096075	17098324	+	2150	protein_coding	putative polyol transporter 1
103971259	119.006	132.03	120.919	178.506	180.449	160.326	171.571	162.043	151.843	LOC103971259	NC_025212.1	10884337	10887949	-	1158	protein_coding	40S ribosomal protein S10-1
103985171	134.67	138.753	141.308	183.034	149.92	198.546	143.731	151.932	133.849	TGA4	NC_025206.1	15110707	15119710	-	1865	protein_coding	transcription factor TGA1%2C transcript variant X3
103999791	128.636	128.952	128.055	167.212	173.016	181.049	166.777	179.697	121.976	LOC103999791	NC_025211.1	7049922	7071911	+	1142	protein_coding	eukaryotic translation initiation factor 3 subunit G-like
103982542	138.718	150.985	133.064	180.142	139.58	199.826	141.259	160.304	131.485	LOC103982542	NC_025205.1	26480263	26483852	+	1658	protein_coding	ADP%2CATP carrier protein 1%2C mitochondrial-like%2C transcript variant X1
103989194	131.645	126.333	143.167	182.951	156.26	230.101	117.415	134.094	151.438	LOC103989194	NC_025207.1	27638883	27639643	+	761	protein_coding	monothiol glutaredoxin-S9-like
103978020	153.256	138.305	140.473	161.307	145.936	162.792	161.865	156.844	151.366	LOC103978020	NC_025204.1	9459443	9462906	-	712	protein_coding	membrane magnesium transporter
103998826	152.797	123.139	131.013	187.455	164.02	168.513	127.52	164.078	153.035	LOC103998826	NC_025210.1	28956011	28966979	-	1260	protein_coding	triosephosphate isomerase%2C chloroplastic-like
103976527	152.864	130.219	125.592	178.864	178.172	122.934	154.914	154.941	172.369	LOC103976527	NC_025203.1	20216258	20220302	-	801	protein_coding	40S ribosomal protein S14
103983599	155.55	114.878	169.725	153.023	165.519	136.005	143.279	164.065	167.862	LOC103983599	NC_025202.1	12708224	12714370	-	1531	protein_coding	monodehydroascorbate reductase-like
103975833	105.213	142.71	139.879	199.8	175.342	277.361	92.6822	137.1	99.5305	LOC103975833	NC_025203.1	13991600	13998463	-	2034	protein_coding	calcium-dependent protein kinase 26-like
103971568	85.339	107.679	92.9717	380.283	156.52	242.013	84.6196	102.13	117.592	LOC103971568	NC_025203.1	9514049	9515415	+	1128	protein_coding	probable aquaporin PIP1-2
103988715	154.119	143.304	141.622	171.723	137.709	195.42	129.361	152.877	141.258	LOC103988715	NC_025207.1	18107577	18116375	+	2299	protein_coding	proton pump-interactor 1
103988912	111.498	129.794	100.17	183.152	159.707	278.668	147.434	150.835	105.118	LOC103988912	NC_025207.1	24073087	24084976	-	3104	protein_coding	chaperone protein ClpD2%2C chloroplastic
103998649	155.761	127.709	133.675	167.127	152.199	181.168	142.671	152.948	152.991	LOC103998649	NC_025210.1	27089184	27093067	+	770	protein_coding	DNA-binding protein DDB_G0278111-like
103984951	107.438	130.066	159.946	225.811	189.061	177.58	125.049	116.141	134.378	LOC103984951	NC_025206.1	10539462	10540814	-	1128	protein_coding	myb-related protein Myb4-like
103975697	140.201	134.361	210.664	194.248	144.925	137.811	113.384	158.202	131.304	LOC103975697	NC_025203.1	15076572	15077999	+	1428	protein_coding	leucine-rich repeat extensin-like protein 6
103980656	165.542	137.578	139.461	151.967	157.032	147.779	160.008	149.727	155.823	LOC103980656	NC_025205.1	3966716	3970630	+	823	protein_coding	SKP1-like protein 1B
103987137	165.379	141.785	123.901	150.959	151.43	224.245	134.919	124.558	147.681	LOC103987137	NC_025207.1	4493106	4504642	-	2917	protein_coding	copper methylamine oxidase-like
103992540	122.974	163.469	170.717	169.137	174.05	183.124	125.254	137.666	117.459	LOC103992540	NC_025208.1	24833574	24836140	+	2567	protein_coding	exocyst complex component EXO70B1-like
103981304	163.767	186.959	156.436	140.427	127.505	151.045	134.648	161.359	141.33	LOC103981304	NC_025205.1	9521498	9524340	+	617	protein_coding	coiled-coil domain-containing protein 9-like
103979449	131.097	153.773	145.933	170.416	158.171	240.374	117.538	131.098	114.791	LOC103979449	NC_025204.1	20021268	20025274	-	1752	protein_coding	probable glucuronosyltransferase Os01g0926700
103982160	138.235	130.715	139.924	191.079	129.91	170.224	146.743	158.859	156.949	LOC103982160	NC_025202.1	7940456	7948723	-	2270	protein_coding	V-type proton ATPase catalytic subunit A
103994978	148.177	134.063	130.572	134.245	155.426	106.219	191.241	146.686	215.928	LOC103994978	NC_025209.1	23901077	23903518	+	647	protein_coding	60S ribosomal protein L14-1
104000684	136.33	129.487	141.152	171.078	158.347	156.939	159.213	159.519	150.408	LOC104000684	NC_025211.1	21083493	21085561	-	690	protein_coding	nuclear transport factor 2-like
103987085	125.556	125.807	121.517	174.396	150.811	212.556	141.309	158.41	151.788	LOC103987085	NC_025207.1	4077796	4079925	-	708	protein_coding	nuclear transport factor 2
104000474	127.848	132.222	123.031	188.303	157.379	220.555	140.224	148.126	123.873	LOC104000474	NC_025211.1	17618105	17621938	+	970	protein_coding	SKP1-like protein 1A
104000163	142.995	117.109	126.748	177.058	142.405	128.671	180.384	157.247	188.025	LOC104000163	NC_025211.1	16716372	16719210	-	927	protein_coding	peptidyl-prolyl cis-trans isomerase CYP20-1-like
103976746	155.938	139.679	128.911	231.062	124.693	131.42	157.291	185.337	106.064	LOC103976746	NC_025203.1	21083524	21084990	-	1212	protein_coding	peroxidase 59-like
103987902	168.264	126.246	163.081	155.423	137.134	144.516	139.132	151.693	174.002	LOC103987902	NC_025207.1	10307055	10310788	-	1017	protein_coding	uncharacterized LOC103987902
103980955	119.186	111.067	119.594	206.696	166.696	255.268	125.788	132.25	122.242	LOC103980955	NC_025205.1	6329595	6333448	+	1101	protein_coding	vesicle transport v-SNARE 13-like
103990260	85.7898	173.941	125.538	205.663	190.91	273.02	96.8238	115.462	90.5456	LOC103990260	NC_025207.1	33152787	33154555	-	1769	protein_coding	myosin heavy chain kinase B-like
103991922	112.048	125.924	159.974	153.709	163.961	236.274	107.455	136.608	159.478	LOC103991922	NC_025208.1	12804618	12807399	+	885	protein_coding	ribulose bisphosphate carboxylase small chain clone 512
103995606	137.321	139.589	153.826	135.677	141.567	120.363	163.541	158.846	203.971	LOC103995606	NC_025209.1	34506297	34510295	+	1551	protein_coding	phosphoglycerate kinase%2C cytosolic-like
103987435	151.856	130.449	142.724	168.918	151.235	174.318	141.43	141.653	150.803	LOC103987435	NC_025207.1	6784504	6787260	-	828	protein_coding	caltractin
103992179	69.6324	121.169	86.3875	156.311	166.716	423.23	108.426	160.558	60.2172	LOC103992179	NC_025208.1	21343709	21345185	-	1477	protein_coding	transmembrane protein 45A-like
103999315	119.369	143.465	155.971	188.483	151.822	228.46	111.64	137.894	115.387	LOC103999315	NC_025210.1	32677072	32679575	-	2504	protein_coding	U-box domain-containing protein 17-like
104001030	116.165	171.326	164.126	155.071	180.753	168.477	124.294	157.293	114.976	LOC104001030	NC_025211.1	23243868	23246104	+	2237	protein_coding	aspartyl protease family protein 2-like
103998823	117.898	138.085	124.044	203.608	174.745	268.839	103.451	115.368	106.35	LOC103998823	NC_025210.1	28920791	28929427	+	2123	protein_coding	probable protein phosphatase 2C 60%2C transcript variant X1
103968674	151.57	144.062	143.292	156.511	125.273	208.52	123.674	161.135	138.17	LOC103968674	NC_025211.1	25732581	25740442	-	1520	protein_coding	polyadenylate-binding protein RBP47-like
103991659	150.883	126.859	136.955	171.572	162.956	188.575	134.663	142.646	135.134	LOC103991659	NC_025208.1	11519637	11523691	+	1077	protein_coding	ras-related protein Rab7
103987580	134.729	129.169	130.155	183.341	129.335	180.882	141.956	158.869	161.656	LOC103987580	NC_025207.1	7785110	7789372	+	2133	protein_coding	calnexin homolog
103977917	129.827	123.287	115.561	179.636	152.874	138.55	166.489	165.694	176.446	LOC103977917	NC_025204.1	8496667	8498565	+	826	protein_coding	40S ribosomal protein S20-2-like%2C transcript variant X1
103977575	150.06	133.846	145.07	166.184	150.82	180.212	137.256	151.943	132.436	LOC103977575	NC_025204.1	5074605	5086311	-	1575	protein_coding	ubiquitin receptor RAD23d-like%2C transcript variant X2
103981892	136.889	112.919	116.307	172.372	163.181	128.216	176.431	152.666	187.893	LOC103981892	NC_025205.1	16925820	16928706	-	536	protein_coding	40S ribosomal protein S28%2C transcript variant X1
104000858	144.537	125.839	117.677	168.071	151.46	114.282	170.95	160.742	191.611	LOC104000858	NC_025211.1	22557411	22561414	+	1095	protein_coding	60S ribosomal protein L7a-1-like
103990891	113.748	169.317	148.917	153.022	119.166	251.019	120.018	174.077	95.3745	LOC103990891	NC_025208.1	1411258	1412386	+	1042	protein_coding	uncharacterized LOC103990891
103986389	138.21	137.197	149.813	168.189	141.999	166.57	140.994	162.277	139.033	LOC103986389	NC_025206.1	26829416	26835788	-	1448	protein_coding	alcohol dehydrogenase
103998569	265.771	145.384	127.43	57.0565	143.528	65.5658	192.287	165.508	181.492	LOC103998569	NC_025202.1	21282337	21283002	-	666	protein_coding	histone H3.2
103977951	90.3904	196.37	103.288	169.342	215.18	259.506	91.4113	138.686	79.5973	LOC103977951	NC_025204.1	8849216	8851242	-	1633	protein_coding	aspartyl protease family protein At5g10770-like
103973125	168.598	142.101	116.674	118.56	173.827	78.9024	202.867	140.455	201.548	LOC103973125	NW_008991500.1	436956	439534	-	650	protein_coding	upstream activation factor subunit spp27-like
103968478	131.575	124.904	115.228	175.614	165.134	119.582	179.289	152.689	178.761	LOC103968478	NC_025211.1	24443035	24446059	-	734	protein_coding	60S ribosomal protein L32-1-like
104000899	123.184	327.627	130.838	162.6	108.78	156.524	100.719	151.463	78.7551	LOC104000899	NC_025211.1	22258073	22258786	-	616	protein_coding	uncharacterized LOC104000899
103977206	130.276	147.489	132.758	163.752	155.976	203.634	135.142	149.794	121.11	LOC103977206	NC_025204.1	1009471	1014996	-	1822	protein_coding	protein SUPPRESSOR OF K(+) TRANSPORT GROWTH DEFECT 1
novel.28299	131.341	111.454	107.714	193.851	159.686	151.87	180.126	141.854	160.978	-	NW_008991823.1	171883	174631	+	604	-	-
103997356	148.865	143.517	177.913	117.913	128.583	141.535	173.988	177.523	128.738	LOC103997356	NC_025210.1	6183062	6183794	-	733	protein_coding	WPP domain-containing protein 1-like
103989000	129.343	125.832	117.58	175.976	160.217	147.489	162.735	160.275	158.974	LOC103989000	NC_025202.1	8347752	8354252	-	920	protein_coding	NADH dehydrogenase [ubiquinone] 1 alpha subcomplex subunit 13-B
103980825	135.647	130.62	123.458	159.889	151.888	141.907	147.247	180.664	166.604	LOC103980825	NC_025205.1	5290282	5295164	-	1647	protein_coding	tryptophan synthase beta chain 1
103969275	248.451	192.527	160.998	41.6029	120.233	23.9144	225.453	154.361	169.694	LOC103969275	NC_025211.1	29916391	29917890	-	962	protein_coding	probable aquaporin TIP4-3
103989287	126.996	162.902	150.324	189.696	190.292	173.349	87.3542	134.254	121.031	LOC103989287	NC_025207.1	28495572	28498068	+	2153	protein_coding	beta-1%2C4-mannosyl-glycoprotein 4-beta-N-acetylglucosaminyltransferase-like%2C transcript variant X1
104000946	138.732	108.458	123.986	148.838	173.763	98.1026	196.11	158.636	187.639	LOC104000946	NC_025211.1	21932029	21935263	-	708	protein_coding	40S ribosomal protein S26
103972353	129.056	103.938	118.182	193.412	162.969	146.89	181.719	132.468	162.759	LOC103972353	NC_025212.1	24209480	24211948	+	410	protein_coding	protein transport protein Sec61 subunit beta-like
103978186	134.926	141.313	138.689	154.577	131.674	215.571	126.397	152.885	135.335	LOC103978186	NC_025202.1	6921139	6929575	-	3171	protein_coding	clathrin interactor EPSIN 2-like%2C transcript variant X2
103986422	127.251	153.859	125.116	186.221	125.997	183.426	136.81	159.778	131.676	LOC103986422	NC_025206.1	26476754	26480251	+	1553	protein_coding	fructose-bisphosphate aldolase 1%2C cytoplasmic-like
103987823	141.032	103.135	115.613	160.599	159.223	150.83	168.726	154.803	175.883	LOC103987823	NC_025207.1	9703033	9705445	-	682	protein_coding	60S ribosomal protein L34
103984065	206.148	108.664	154.281	127.334	146.715	128.684	169.733	137.918	150.093	LOC103984065	NC_025206.1	4499959	4508907	-	3760	protein_coding	probable cellulose synthase A catalytic subunit 1 [UDP-forming]
103987449	166.796	168.315	172.224	92.1015	184.542	61.4625	204.38	143.401	136.18	LOC103987449	NC_025207.1	6881994	6882713	-	720	protein_coding	arabinogalactan protein 1-like
103985063	131.554	137.634	138.767	170.294	133.566	165.411	141.85	165.776	143.938	LOC103985063	NC_025202.1	11553289	11560551	+	1762	protein_coding	3-ketoacyl-CoA thiolase 2%2C peroxisomal-like
103990549	146.724	155.276	137.453	139.138	139.119	152.981	144.843	162.347	149.168	LOC103990549	NC_025208.1	4021307	4028293	+	2409	protein_coding	polyadenylate-binding protein 2-like
103982636	141.035	129.668	139.887	166.322	147.355	188.906	137.357	149.314	125.81	LOC103982636	NC_025205.1	25882744	25886448	-	951	protein_coding	uncharacterized LOC103982636
103973889	112.635	132.835	138.923	163.022	139.182	164.127	149.858	176.367	147.292	LOC103973889	NW_008991815.1	121811	123584	-	1774	protein_coding	scopoletin glucosyltransferase-like
103992604	141.043	127.125	142.587	176.875	153.394	150.346	152.229	147.923	130.504	LOC103992604	NC_025208.1	25436972	25439853	-	807	protein_coding	V-type proton ATPase subunit c1
103985851	129.443	112.083	111.296	142.468	151.351	116.851	156.139	179.271	222.673	LOC103985851	NC_025206.1	19768584	19770239	+	780	protein_coding	nucleoside diphosphate kinase 1
103976144	125.132	129.523	111.636	169.911	166.229	134.124	161.997	154.214	167.533	LOC103976144	NC_025203.1	11601207	11603878	-	862	protein_coding	40S ribosomal protein S9-2
103986610	46.9315	101.719	137.066	106.342	212.897	506.59	65.2567	73.2031	68.3276	LOC103986610	NC_025207.1	598616	599834	+	1074	protein_coding	1-aminocyclopropane-1-carboxylate oxidase 1-like
103993601	140.952	151.181	143.119	122.117	155.759	147.577	188.412	138.059	130.549	LOC103993601	NC_025209.1	4865327	4866444	+	842	protein_coding	probable histone H2A.2
103984841	67.5324	112.218	106.658	197.571	173.749	365.236	96.5096	117.42	79.1969	LOC103984841	NC_025206.1	9549835	9551775	+	1870	protein_coding	UDP-glycosyltransferase 86A2-like
103984242	154.556	116.091	125.6	177.184	153.698	162.252	135.35	141.259	146.897	LOC103984242	NC_025206.1	5924107	5928628	-	811	protein_coding	mitochondrial fission 1 protein A
103975789	129.814	148.577	135.199	178.982	140.184	203.462	110.778	144.697	120.925	LOC103975789	NC_025203.1	14352221	14356934	-	2628	protein_coding	ETHYLENE INSENSITIVE 3-like 1 protein%2C transcript variant X2
103989253	152.903	143.265	138.007	150.504	137.245	154.914	135.42	162.277	137.969	LOC103989253	NC_025207.1	28095545	28110673	-	2063	protein_coding	probable bifunctional methylthioribulose-1-phosphate dehydratase/enolase-phosphatase E1 1
103987938	150.775	173.835	138.342	155.432	124.562	188.871	118.183	153.227	109.11	LOC103987938	NC_025207.1	10639544	10643997	-	2755	protein_coding	ETHYLENE INSENSITIVE 3-like 1 protein
103977879	136.233	121.794	120.163	141.078	158.247	151.388	152.845	159.529	169.262	LOC103977879	NC_025204.1	8123197	8127097	-	2354	protein_coding	heat shock protein 81-1-like
103973488	120.84	116.9	143.185	179.392	163.287	243.537	109.443	116.671	112.817	LOC103973488	NW_008991739.1	27465	32650	+	1926	protein_coding	shaggy-related protein kinase alpha-like
103979001	124.833	110.363	83.7926	157.906	176.122	271.617	143.495	164.736	72.5047	LOC103979001	NC_025202.1	6186468	6202348	-	4304	protein_coding	ABC transporter G family member 45
103972188	144.154	129.787	138.087	160.489	136.985	150.609	145.633	146.49	151.139	LOC103972188	NC_025212.1	23163823	23174458	+	3092	protein_coding	26S proteasome non-ATPase regulatory subunit 2 homolog A-like
103981942	329.191	101.545	106.459	25.0209	124.875	19.0578	319.038	156.739	121.28	LOC103981942	NC_025202.1	964935	966069	-	1038	protein_coding	probable aquaporin TIP1-1
103976360	120.788	135.307	159.887	134.27	178.132	145.342	148.662	139.749	140.844	LOC103976360	NC_025202.1	3012622	3014958	+	2337	protein_coding	scarecrow-like protein 8
103989726	96.3071	173.203	139.074	189.071	130.862	255.832	91.9264	135.236	91.2736	LOC103989726	NC_025207.1	32256723	32261595	+	1645	protein_coding	probable sugar phosphate/phosphate translocator At3g11320
103998064	101.012	187.722	145.813	148.313	144.627	240.75	100.406	132.931	96.5908	LOC103998064	NC_025210.1	10931517	10949124	-	4924	protein_coding	ABC transporter G family member 42-like%2C transcript variant X1
103991642	145.947	129.626	111.762	142.829	154.685	94.4506	166.313	159.616	191.944	LOC103991642	NC_025208.1	11303953	11306911	+	1252	protein_coding	60S acidic ribosomal protein P0-like
103974512	172.826	121.226	143.224	133.718	119.734	108.551	171.099	159.09	165.581	LOC103974512	NW_008993297.1	10888	18057	+	1358	protein_coding	isoaspartyl peptidase/L-asparaginase 1
103975584	87.793	122.519	127.38	193.235	141.21	223.285	123.66	155.679	120.288	LOC103975584	NC_025203.1	15918969	15923843	+	1934	protein_coding	protein DETOXIFICATION 40-like
103970547	165.038	160.895	156.406	107.202	116.415	97.8631	166.029	182.654	141.277	LOC103970547	NC_025203.1	8701245	8701804	+	560	protein_coding	uncharacterized LOC103970547
103971642	143.413	117.648	132.146	163.225	139.285	156.036	146.808	144.169	148.384	LOC103971642	NC_025212.1	18263535	18267969	+	956	protein_coding	proteasome subunit beta type-1
103999141	138.973	113.423	111.253	166.049	157.997	99.6425	172.594	151.854	177.794	LOC103999141	NC_025210.1	31112989	31116408	+	700	protein_coding	40S ribosomal protein S19-1-like
103980915	129.296	130.646	106.872	150.372	178.453	125.073	173.623	147.988	146.861	LOC103980915	NC_025205.1	6042928	6043603	+	676	protein_coding	60S ribosomal protein L27-like
103990698	136.783	92.5212	115.892	163.673	133.018	105.349	132.436	187.899	221.321	LOC103990698	NC_025208.1	3027342	3032717	+	1964	protein_coding	probable protein phosphatase 2C 60%2C transcript variant X4
103978392	117.345	191.611	155.445	132.131	105.714	135.64	157.501	173.929	118.399	LOC103978392	NC_025204.1	16659732	16660887	-	982	protein_coding	cyclic phosphodiesterase-like
104000331	162.159	114.087	146.257	117.603	205.031	104.627	175.918	119.457	140.888	LOC104000331	NC_025211.1	19112027	19113075	-	1049	protein_coding	ethylene-responsive transcription factor 4-like
103989248	156.383	131.047	134.009	141.589	120.869	145.792	141.128	150.247	162.027	LOC103989248	NC_025207.1	28045240	28051840	-	1384	protein_coding	eukaryotic translation initiation factor 3 subunit H-like
103980267	104.087	143.294	99.2438	150.817	162.477	256.736	140.565	129.951	95.4876	LOC103980267	NC_025205.1	2020350	2021571	+	1089	protein_coding	uncharacterized LOC103980267
103975302	262.644	92.3529	175.173	17.0655	200.689	13.7187	271.968	85.7168	163.254	TUA	NC_025203.1	17857698	17860443	-	1709	protein_coding	tubulin alpha-2 chain
103986975	94.1476	104.979	97.2692	217.96	139.07	252.376	118.192	131.065	126.061	LOC103986975	NC_025207.1	3243738	3247563	+	587	protein_coding	uncharacterized LOC103986975
103987440	126.785	123.55	127.906	181.577	137.526	200.587	109.662	145.851	127.387	LOC103987440	NC_025207.1	6809155	6814393	+	1819	protein_coding	polyadenylate-binding protein RBP47-like%2C transcript variant X1
103993326	100.116	113.112	115.294	171.3	154.169	267.964	106.967	161.399	88.7352	LOC103993326	NC_025209.1	7573700	7580505	-	1436	protein_coding	uncharacterized LOC103993326
103980148	90.0356	183.614	137.893	176.198	139.925	218.142	101.844	136.188	91.6196	LOC103980148	NC_025205.1	2958973	2960298	+	1326	protein_coding	probable ribose-5-phosphate isomerase 2
103995678	47.1191	233.007	164.131	92.6744	141.595	382.742	71.7753	93.4952	47.7254	LOC103995678	NC_025209.1	33982667	33984243	-	1469	protein_coding	stearoyl-[acyl-carrier-protein] 9-desaturase 1%2C chloroplastic-like
103969643	162.776	158.806	151.174	115.341	110.425	124.833	142.23	148.744	159.395	LOC103969643	NC_025211.1	32660364	32664354	+	1830	protein_coding	elongation factor 1-alpha-like%2C transcript variant X1
103970168	121.015	160.796	154.389	113.044	133.009	115.732	159.341	182.731	133.032	LOC103970168	NC_025202.1	4366320	4368000	-	1451	protein_coding	probable 2-oxoglutarate-dependent dioxygenase AOP1
103990894	205.205	107.409	134.866	95.1932	165.435	87.7783	184.126	130.51	161.372	LOC103990894	NC_025208.1	1400590	1403706	-	1656	protein_coding	tubulin alpha-3 chain-like
103983809	120.673	188.741	146.081	108.678	141.962	160.263	158.884	137.829	108.353	LOC103983809	NC_025206.1	2213106	2214334	-	1142	protein_coding	histone H1-like
103980944	113.747	130.468	119.044	204.822	147.145	167.747	124.879	144.874	117.979	LOC103980944	NC_025205.1	6211754	6216070	+	2390	protein_coding	jasmonic acid-amido synthetase JAR1-like%2C transcript variant X2
103992522	127.994	122.712	155.62	239.975	181.227	195.623	64.4181	74.8978	107.342	LOC103992522	NC_025208.1	24709096	24712832	+	1988	protein_coding	CBL-interacting protein kinase 18-like%2C transcript variant X1
103969490	143.741	137.453	134.33	142.174	123.995	177.296	138.218	144.665	127.468	LOC103969490	NC_025211.1	31522586	31527812	-	986	protein_coding	uncharacterized LOC103969490
103985193	133.604	98.4435	119.536	175.568	150.72	142.509	154.202	143.471	151.125	LOC103985193	NC_025206.1	15514694	15518973	+	619	protein_coding	cytochrome b-c1 complex subunit 9-like
103968703	108.356	182.036	130.567	96.6436	138.422	203.775	156.221	166.796	86.1143	LOC103968703	NC_025211.1	25965272	25967900	+	2629	protein_coding	DELLA protein SLN1-like
103983594	108.981	100.516	98.4195	209.566	126.676	281.749	100.955	130.338	111.224	LOC103983594	NC_025206.1	1017201	1022175	+	738	protein_coding	adenine phosphoribosyltransferase 1
103999037	112.072	80.6008	119.475	247.636	159.902	151.09	100.685	173.262	122.456	LOC103999037	NC_025210.1	30267012	30270929	+	1415	protein_coding	cysteine synthase-like%2C transcript variant X1
103982183	105.305	143.865	125.51	134.819	153.003	314.651	109.559	100.447	78.5662	LOC103982183	NC_025205.1	29215143	29217552	+	964	protein_coding	CCG-binding protein 1-like
103987281	115.753	127.285	119.4	175.157	133.077	188.685	117.806	146.127	142.248	LOC103987281	NC_025207.1	5507975	5518443	-	3445	protein_coding	staphylococcal nuclease domain-containing protein 1
103987995	104.633	110.899	123.727	208.244	171.221	233.675	102.807	114.775	95.4143	LOC103987995	NC_025207.1	11069768	11074100	-	2524	protein_coding	protein NUCLEAR FUSION DEFECTIVE 4
103978769	102.49	118.475	108.047	171.424	155.203	228.617	121.837	143.772	115.338	LOC103978769	NC_025202.1	6393522	6397303	-	914	protein_coding	outer envelope pore protein 24%2C chloroplastic
103988129	155.637	128.213	130.729	155.816	121.833	136.1	129.615	155.257	150.652	LOC103988129	NC_025207.1	12653106	12662539	+	1854	protein_coding	guanosine nucleotide diphosphate dissociation inhibitor 2-like
104000916	141.62	121.207	125.522	150.471	133.154	156.383	142.396	155.057	137.593	LOC104000916	NC_025211.1	22158497	22160302	+	967	protein_coding	actin-depolymerizing factor 7-like
103977933	111.118	133.513	147.804	143.524	133.738	179.013	118.356	156.05	139.939	LOC103977933	NC_025204.1	8657377	8663715	-	2170	protein_coding	pyrophosphate--fructose 6-phosphate 1-phosphotransferase subunit alpha-like
103978585	146.941	144.283	144.935	88.1985	167.573	97.0955	203.955	110.106	158.702	LOC103978585	NC_025204.1	19242268	19243095	+	741	protein_coding	histone H2A
103998043	83.6808	113.121	117.07	165.788	113.679	340.405	95.1736	152.593	79.8261	LOC103998043	NC_025210.1	10706843	10709405	+	2563	protein_coding	phenylalanine ammonia-lyase-like
103973872	139.423	135.017	138.69	146.216	139.282	152.222	132.825	137.747	139.476	LOC103973872	NW_008991812.1	76552	88074	+	3297	protein_coding	alanine--tRNA ligase
103994969	148.159	150.08	139.817	132.04	142.55	148.19	131.163	138.435	128.54	LOC103994969	NC_025209.1	23824672	23825644	+	973	protein_coding	uncharacterized LOC103994969
103991400	126.706	152.777	134.728	132.439	148.274	169.206	141.499	136.854	116.222	LOC103991400	NC_025208.1	9124004	9125058	+	782	protein_coding	transcription initiation factor TFIID subunit 9
103972844	142.225	168.727	142.28	105.144	121.492	125.63	151.229	163.497	136.244	LOC103972844	NW_008991482.1	675446	684260	+	1395	protein_coding	FHA domain-containing protein FHA2-like
103995903	113.612	128.363	113.11	149.33	159.55	109.855	172.552	161.135	148.711	LOC103995903	NC_025209.1	32122142	32122960	+	819	protein_coding	ubiquitin-40S ribosomal protein S27a-1
103989493	119.119	134.23	98.6804	150.97	158.312	219.73	137.931	120.375	116.718	LOC103989493	NC_025207.1	30478474	30480129	-	1047	protein_coding	uncharacterized LOC103989493
103975659	194.697	132.857	159.536	113.76	126.146	123.908	133.903	129.095	140.868	LOC103975659	NC_025203.1	15365474	15368302	+	829	protein_coding	actin-depolymerizing factor 11-like
103979298	99.6829	138.564	112.043	207.766	145.338	234.594	117.593	116.769	82.297	LOC103979298	NC_025204.1	21486140	21488534	+	832	protein_coding	transmembrane emp24 domain-containing protein p24delta3-like
103994609	109.191	120.12	108.735	194.338	147.115	232.033	107.227	119.973	115.444	LOC103994609	NC_025209.1	12550577	12559357	+	1102	protein_coding	GTP-binding protein YPTM2-like%2C transcript variant X1
103971987	102.449	130.198	119.646	153.96	166.856	222.907	132.965	137.438	87.7272	LOC103971987	NC_025212.1	21688023	21689017	+	896	protein_coding	transcription factor bHLH149-like
103968512	63.948	157.555	120.605	142.024	158.004	370.824	78.9837	98.6414	61.6639	LOC103968512	NC_025211.1	24699129	24703570	-	3132	protein_coding	probable lipoxygenase 6
103996303	116.427	146.028	167.627	145.975	161.437	168.753	112.468	135.488	96.4227	LOC103996303	NC_025209.1	29062373	29064911	-	2539	protein_coding	U-box domain-containing protein 16-like
103996966	83.915	152.479	159.153	166.534	137.34	204.644	93.7951	146.497	104.776	LOC103996966	NC_025210.1	3116578	3118095	+	1518	protein_coding	CBL-interacting serine/threonine-protein kinase 11-like
103987539	103.388	104.314	144.471	226.643	195.551	219.8	65.477	87.9535	101.038	LOC103987539	NC_025207.1	7517725	7519364	-	1640	protein_coding	U-box domain-containing protein 21-like
103969642	117.584	153.687	180.67	131.895	127.258	136.215	121.419	142.668	136.545	LOC103969642	NC_025211.1	32653571	32655686	-	2116	protein_coding	ethylene-responsive transcription factor RAP2-13-like
103971090	141.575	118.685	138.226	162.314	126.886	127.239	136.974	143.605	151.519	LOC103971090	NC_025212.1	8606370	8609458	-	562	protein_coding	small ubiquitin-related modifier 1
103997940	83.3092	69.9392	97.406	225.636	159.498	309.255	79.7624	134.318	87.2191	LOC103997940	NC_025210.1	9532637	9539005	+	1928	protein_coding	enolase 1%2C chloroplastic-like
103978721	145.702	211.741	101.721	149.683	92.9924	105.918	128.968	184.211	124.876	LOC103978721	NC_025204.1	26413550	26414538	-	736	protein_coding	ubiquitin-conjugating enzyme E2-17 kDa-like
103993103	51.2409	129.296	65.1442	219.231	139.767	387.17	107.232	96.2327	50.2352	LOC103993103	NC_025208.1	28518318	28519663	+	872	protein_coding	homeobox-leucine zipper protein HAT22-like%2C transcript variant X1
novel.26681	131.615	115.447	122.889	150.807	140.895	135.697	157.451	132.135	157.909	-	NC_025212.1	21542325	21543250	+	595	-	PF01779:Ribosomal L29e protein family
103983908	115.445	131.023	134.714	176.528	130.595	175.943	116.7	134.885	127.755	LOC103983908	NC_025202.1	12418349	12424877	-	1136	protein_coding	hypersensitive-induced response protein 4
103985125	156.452	111.984	134.632	153.621	135.885	148.979	121.8	132.926	146.773	LOC103985125	NC_025206.1	12462525	12485667	+	1198	protein_coding	peptidyl-prolyl cis-trans isomerase CYP21-4-like%2C transcript variant X2
103979859	149.117	112.285	108.238	152.159	143.115	107.696	152.008	137.98	179.879	LOC103979859	NC_025204.1	28940358	28944210	+	1064	protein_coding	40S ribosomal protein S3a
103985301	149.533	118.647	128.622	136.853	132.44	106.514	133.685	156.067	178.68	LOC103985301	NC_025206.1	19162502	19168171	+	952	protein_coding	uncharacterized LOC103985301
103971512	130.941	110.153	114.101	169.771	149.971	139.029	142.857	135.426	148.472	LOC103971512	NC_025212.1	16634918	16641125	-	1074	protein_coding	proteasome subunit beta type-4
103981334	126.518	130.129	122.825	147.969	141.717	177.675	130.665	149	112.121	LOC103981334	NC_025205.1	9808437	9809744	+	974	protein_coding	nuclear transcription factor Y subunit C-6-like
103985409	146.98	125.314	127.007	167.162	137.519	143.536	132.47	135.014	123.283	LOC103985409	NC_025206.1	25283803	25290660	+	880	protein_coding	phosphatidylglycerol/phosphatidylinositol transfer protein-like
103993810	136.314	116.082	113.115	140.893	144.042	97.7633	158.68	161.307	169.851	LOC103993810	NC_025209.1	3363567	3366707	-	655	protein_coding	NHP2-like protein 1
103984158	122.779	196.037	132.202	88.915	115.936	127.309	183.741	146.38	124.544	LOC103984158	NC_025206.1	5189472	5190218	-	747	protein_coding	histone H2B-like
103980632	137.5	145.041	125.835	136.607	133.659	148.179	142.446	144.124	122.665	LOC103980632	NC_025205.1	3805265	3810023	-	801	protein_coding	SKP1-like protein 1B
103983094	124.419	109.571	107.82	162.853	146.38	153.72	153.763	140.448	137.069	LOC103983094	NC_025205.1	21859402	21862267	+	734	protein_coding	40S ribosomal protein S18
103969278	259.28	153.908	136.831	87.0173	136.386	53.4808	136.765	129.693	141.887	LOC103969278	NC_025211.1	29928997	29933056	-	1359	protein_coding	auxin-responsive protein IAA17-like
103987030	108.357	132.029	124.737	154.006	153.217	205.984	136.813	121.025	98.4884	LOC103987030	NC_025202.1	10113411	10115892	-	1750	protein_coding	probable mediator of RNA polymerase II transcription subunit 26c%2C transcript variant X1
103992881	119.747	108.097	96.2107	176.928	130.917	111.125	163.459	147.034	180.222	LOC103992881	NC_025208.1	27557128	27560613	-	1196	protein_coding	mitochondrial outer membrane protein porin 5
103968395	83.6075	70.5124	121.621	268.262	142.251	266.271	82.227	106.004	92.6382	LOC103968395	NC_025211.1	23745498	23746959	+	1307	protein_coding	1-aminocyclopropane-1-carboxylate oxidase-like
103976169	75.6045	185.574	109.483	156.27	94.4912	176.391	134.002	208.232	92.1884	LOC103976169	NC_025203.1	11404607	11405563	-	957	protein_coding	21 kDa protein-like
103973590	111.236	120.681	248.289	81.7498	133.746	88.6548	165.125	125.409	157.212	LOC103973590	NW_008991758.1	113758	116414	-	957	protein_coding	caffeoyl-CoA O-methyltransferase
103977742	120.142	97.6015	105.628	160.862	144.802	127.412	154.954	149.22	170.459	LOC103977742	NC_025204.1	6691667	6697742	-	843	protein_coding	NADH dehydrogenase [ubiquinone] 1 alpha subcomplex subunit 6
103991846	137.35	112.844	123.948	150.073	146.984	145.695	132.781	136.129	142.839	LOC103991846	NC_025202.1	16013409	16016471	+	1049	protein_coding	26S proteasome non-ATPase regulatory subunit 8 homolog A
103992124	96.8532	120.004	91.9677	135.031	145.044	238.086	175.446	125.575	99.8954	LOC103992124	NC_025202.1	15812667	15814916	-	1210	protein_coding	endonuclease 2
103995577	134.498	127.611	128.727	133.879	136.18	126.804	141.368	152.787	146.044	LOC103995577	NC_025209.1	34711532	34714074	-	869	protein_coding	60S ribosomal protein L19-3-like
103974447	154.79	159.683	150.754	124.519	104.347	120.717	126.685	147.672	136.609	LOC103974447	NW_008992835.1	23088	27823	+	1419	protein_coding	transcription factor Pur-alpha 1-like
103983798	122.744	134.691	114.169	138.572	134.195	105.734	164.944	157.353	152.57	LOC103983798	NC_025206.1	2086470	2089167	-	1451	protein_coding	60S ribosomal protein L4-like
103992725	107.506	121.292	112.741	166.021	134.074	188.019	130.734	142.633	121.622	LOC103992725	NC_025208.1	26364680	26365449	+	770	protein_coding	eukaryotic translation initiation factor 1A-like
103986237	158.339	167.629	174.4	123.652	111.759	124.662	120.699	151.269	91.4007	LOC103986237	NC_025206.1	28043753	28044154	+	402	protein_coding	uncharacterized LOC103986237
103991218	133.415	129.593	130.469	150.634	112.759	170.245	122.659	143.256	129.345	LOC103991218	NC_025208.1	7444345	7451018	+	2305	protein_coding	transmembrane 9 superfamily member 7-like
104000377	122.81	110.224	121.177	143.363	156.927	134.169	157.704	134.543	141.049	LOC104000377	NC_025211.1	18500423	18503208	-	960	protein_coding	proteasome subunit beta type-2-B-like
103990076	150.895	245.804	109.999	98.3294	60.268	23.8582	157.064	207.787	167.705	LOC103990076	NC_025207.1	33437637	33438711	+	866	protein_coding	lectin
103990060	133.761	107.654	107.319	165.261	140.456	131.456	143.759	126.319	164.231	LOC103990060	NC_025207.1	33534138	33538291	+	865	protein_coding	40S ribosomal protein S11
103991017	141.184	144.884	140.474	121.097	125.816	122.4	141.071	154.107	128.104	LOC103991017	NC_025208.1	316087	317831	-	1518	protein_coding	metacaspase-5-like
103975695	125.784	160.025	135.945	129.363	139.009	153.953	124.139	134.104	116.483	LOC103975695	NC_025203.1	15080344	15083887	-	1955	protein_coding	FRIGIDA-like protein 4a
103979232	93.6644	202.409	113.679	194.714	100.161	156.101	106.011	152.2	97.6125	LOC103979232	NC_025202.1	6043779	6048861	+	1945	protein_coding	molybdate-anion transporter
103976151	135.91	113.993	112.059	154.1	143.543	139.924	136.995	134.414	144.571	LOC103976151	NC_025203.1	11553138	11558941	+	909	protein_coding	signal peptidase complex catalytic subunit SEC11A-like
103987568	131.669	112.219	115.801	159.426	140.798	131.061	143.667	133.399	147.029	LOC103987568	NC_025207.1	7688500	7693709	-	1127	protein_coding	proteasome subunit alpha type-6-like%2C transcript variant X1
103985473	127.15	85.9631	123.739	173.571	129.243	127.227	137.438	133.246	176.402	LOC103985473	NC_025206.1	24742139	24742805	+	463	protein_coding	60S ribosomal protein L39
103992284	136.64	111.653	123.821	151.429	143.649	123.217	155.471	131.418	134.523	LOC103992284	NC_025208.1	22248890	22254297	-	1810	protein_coding	serine carboxypeptidase II-2
103994590	106.765	136.599	117.146	154.921	148.302	195.806	122.147	127.937	102.156	LOC103994590	NC_025202.1	13642683	13646898	-	1594	protein_coding	plant UBX domain-containing protein 4-like
103975543	148.369	156.368	131.503	122.889	106.684	112.915	140.144	153.358	139.434	LOC103975543	NC_025202.1	3693854	3698738	+	1482	protein_coding	uncharacterized LOC103975543
103985162	121.172	101.991	110.992	174.155	128.182	154.916	135.099	145.579	139.119	LOC103985162	NC_025202.1	11460867	11468243	-	874	protein_coding	V-type proton ATPase subunit F-like%2C transcript variant X1
103981252	138.166	121.264	124.705	140.585	130.836	138.671	134.79	145.888	134.361	LOC103981252	NC_025202.1	7327832	7330962	-	876	protein_coding	trafficking protein particle complex subunit 6B
103984274	113.035	146.853	127.67	146.878	135.871	192.263	113.636	138.769	94.2682	LOC103984274	NC_025202.1	12125047	12133850	+	2964	protein_coding	probable transcriptional regulator SLK2%2C transcript variant X1
103978136	99.8131	118.168	109.955	161.288	167.9	216.988	104.922	124.2	105.554	LOC103978136	NC_025204.1	9560759	9563889	-	1277	protein_coding	chromoplast-specific carotenoid-associated protein C1%2C chromoplastic-like
103974641	118.947	114.309	115.148	155.109	142.618	138.305	133.516	149.402	140.934	LOC103974641	NW_008993469.1	13203	15683	+	748	protein_coding	uncharacterized LOC103974641
103982626	344.629	52.1875	127.432	73.7935	83.273	41.6614	248.307	119.663	116.97	LOC103982626	NC_025205.1	25939430	25940143	-	714	protein_coding	14 kDa proline-rich protein DC2.15-like
novel.28919	115.352	98.3221	116.79	164.39	146.107	213.958	121.196	112.753	117.969	-	NW_008993446.1	14805	15243	+	439	-	-
103991915	56.937	148.17	63.5938	99.7546	145.935	401.39	108.992	132.833	48.796	LOC103991915	NC_025208.1	12602500	12603661	-	1162	protein_coding	E3 ubiquitin-protein ligase EL5-like
103996924	176.839	121.428	131.821	140.151	115.194	117.28	128.721	123.686	150.086	LOC103996924	NC_025210.1	2827945	2831346	-	1102	protein_coding	protein IN2-1 homolog B-like
103997020	132.481	110.53	105.883	146.308	137.918	135.448	135.343	142.095	158.999	LOC103997020	NC_025210.1	3548070	3548611	-	542	protein_coding	mitochondrial import receptor subunit TOM7-1-like
103975241	109.436	117.813	111.902	158.661	124.546	176.171	120.681	152.94	132.437	LOC103975241	NC_025203.1	18455884	18461485	+	2126	protein_coding	6-phosphogluconate dehydrogenase%2C decarboxylating 1-like%2C transcript variant X1
103973525	137.323	133.432	129.822	115.043	146.351	109.635	132.89	143.895	154.999	LOC103973525	NW_008991745.1	252393	288240	+	1386	protein_coding	quinone oxidoreductase
104000170	125.191	121.892	128.643	156.578	125.22	165.393	124.233	136.284	119.866	LOC104000170	NC_025211.1	16755142	16759299	+	1484	protein_coding	uncharacterized LOC104000170
103991029	107.786	104.633	110.158	177.737	132.225	162.949	118.396	142.285	147.126	LOC103991029	NC_025208.1	186749	189093	-	848	protein_coding	protein translation factor SUI1 homolog%2C transcript variant X1
103970397	128.291	126.947	134.784	102.573	129.657	111.661	204.218	158.004	107.148	LOC103970397	NC_025212.1	3467207	3468143	-	853	protein_coding	PLAT domain-containing protein 3-like
103975332	117.103	107.775	112.831	171.743	144.675	169.547	119.178	131.46	128.532	LOC103975332	NC_025203.1	17650882	17659354	-	1630	protein_coding	26S proteasome non-ATPase regulatory subunit 12 homolog A-like%2C transcript variant X3
103972052	118.654	98.2512	106.857	171.283	134.567	144.293	131.172	141.838	155.757	LOC103972052	NC_025212.1	22120019	22131339	+	1832	protein_coding	fumarate hydratase 1%2C mitochondrial
103988016	119.181	96.3253	97.6432	162.619	147.81	119.397	151.065	139.947	167.359	LOC103988016	NC_025207.1	11261009	11266533	+	540	protein_coding	40S ribosomal protein S29
103995797	139.687	75.5917	101.104	187.104	201.771	143.203	121.272	101.078	130.044	LOC103995797	NC_025202.1	17846157	17854994	+	1408	protein_coding	putative glucose-6-phosphate 1-epimerase
103981958	114.631	107.77	63.6077	152.652	173.64	261.747	134.088	120.152	71.7645	LOC103981958	NC_025205.1	18158921	18162640	+	1951	protein_coding	beta-amylase 3%2C chloroplastic-like
103984130	137.632	120.559	136.775	146.313	131.397	147.175	127.779	131.013	119.948	LOC103984130	NC_025206.1	5004459	5007510	+	913	protein_coding	ras-related protein Rab7-like
103984658	110.827	90.1008	116.593	209.213	157.373	155.343	109.01	148.887	100.177	LOC103984658	NC_025206.1	7296380	7297861	-	1131	protein_coding	protein DOWNY MILDEW RESISTANCE 6
103987641	68.9108	114.774	92.3043	151.912	139.715	219.476	115.682	164.698	127.19	LOC103987641	NC_025207.1	8328775	8331660	-	1133	protein_coding	nicotinamidase 1
103975319	82.2666	116.138	91.5507	166.983	163.256	243.92	129.497	120.275	80.5183	LOC103975319	NC_025203.1	17756811	17757457	+	647	protein_coding	uncharacterized protein At1g15400-like
novel.23543	61.0281	139.778	103.947	174.664	105.213	247.828	92.5325	190.601	78.6503	-	NC_025211.1	22170131	22177870	-	298	-	-
103977024	127.297	119.64	120.49	143.873	125.702	102.675	145.064	162.059	146.556	LOC103977024	NC_025204.1	2221709	2225783	+	1146	protein_coding	hydroxyphenylpyruvate reductase
103999852	125.362	109.608	106.026	155.761	134.368	127.912	133.823	143.824	155.574	LOC103999852	NC_025211.1	10560649	10563574	-	1023	protein_coding	mRNA turnover protein 4 homolog%2C transcript variant X2
103998195	109.552	154.214	119.226	161.587	121.09	218.871	96.3033	123.226	86.8775	LOC103998195	NC_025210.1	11613901	11618545	-	3235	protein_coding	ETHYLENE INSENSITIVE 3-like 1 protein%2C transcript variant X2
103981274	119.009	121.164	106.291	177.936	154.345	243.855	95.8009	99.2754	72.3365	LOC103981274	NC_025205.1	9232181	9238212	+	1596	protein_coding	WAT1-related protein At5g45370-like
103985677	117.457	112.594	93.8565	123.665	155.192	86.6236	185.532	149.026	164.398	LOC103985677	NC_025206.1	22147129	22149507	+	927	protein_coding	60S ribosomal protein L9
103991516	154.545	169.053	203.405	117.148	165.059	88.927	104.456	81.3678	103.721	LOC103991516	NC_025208.1	10191740	10192932	+	1193	protein_coding	protein EXORDIUM-like
103969626	79.2929	102.977	63.0366	172.405	148.587	316.894	97.773	127.065	78.8908	LOC103969626	NC_025211.1	32544543	32545413	+	781	protein_coding	stellacyanin-like
103987001	111.477	110.9	125.664	177.842	153.299	221.387	84.0937	106.718	93.4761	LOC103987001	NC_025207.1	3445806	3448921	+	969	protein_coding	vacuolar protein sorting-associated protein 2 homolog 1
103991591	111.419	145.542	157.846	167.444	134.215	162.533	91.3792	115.808	98.4969	LOC103991591	NC_025208.1	10946454	10948074	-	1621	protein_coding	probable F-box protein At4g22030
103976864	120.166	117.499	110.73	136.53	143.53	107.487	145.465	157.808	144.138	LOC103976864	NC_025204.1	3552315	3562161	+	1974	protein_coding	aspartate--tRNA ligase 2%2C cytoplasmic
103969298	144.582	133.741	121.734	135.769	120.301	123.852	130.995	135.745	136.603	LOC103969298	NC_025203.1	7531379	7535413	+	1234	protein_coding	protein farnesyltransferase/geranylgeranyltransferase type-1 subunit alpha
103974546	149.572	128.712	128.31	128.625	111.745	148.714	129.475	140.217	115.792	LOC103974546	NC_025203.1	19122445	19128672	-	1142	protein_coding	proactivator polypeptide-like 1
103984842	125.156	119.231	117.187	139.1	129.59	154.692	132.972	133.191	130.029	LOC103984842	NC_025206.1	9553608	9557723	-	880	protein_coding	NADH dehydrogenase [ubiquinone] 1 beta subcomplex subunit 8%2C mitochondrial%2C transcript variant X2
103983677	125.6	88.3389	113.486	165.213	130.092	133.648	127.872	135.84	160.639	LOC103983677	NC_025206.1	486425	490113	+	978	protein_coding	cytochrome b-c1 complex subunit 6-like%2C transcript variant X3
103994962	137.928	132.945	159.437	154.456	146.863	168.425	75.0914	93.0605	112.411	LOC103994962	NC_025209.1	23746693	23749932	-	2075	protein_coding	glutamyl-tRNA reductase 2
103994959	132.015	120.703	111.373	138.544	123.262	126.13	125.785	148.087	153.889	LOC103994959	NC_025209.1	23700528	23709419	-	1817	protein_coding	eukaryotic translation initiation factor 2 subunit gamma-like
103996903	116.04	131.962	119.994	145.019	131.749	179.132	112.242	131.61	112.037	LOC103996903	NC_025210.1	2675430	2679148	-	2715	protein_coding	probable clathrin assembly protein At4g32285
103970700	103.751	130.34	115.743	134.947	143.829	120.901	158.018	143.187	127.223	LOC103970700	NC_025212.1	6435927	6436572	-	646	protein_coding	mitochondrial import receptor subunit TOM9-2-like
103982658	84.7446	162.508	115.08	129.171	144.883	222.892	119.072	127.293	70.5703	LOC103982658	NC_025205.1	25724028	25726420	-	2393	protein_coding	scarecrow-like protein 8
103998751	129.637	132.87	124.536	124.803	127.971	120.707	127.157	139.892	148.277	LOC103998751	NC_025210.1	28179407	28184035	+	800	protein_coding	DNA-directed RNA polymerases II%2C IV and V subunit 8B
103975130	156.166	132.884	133.743	121.529	109.606	88.0917	128.899	149.47	154.973	LOC103975130	NW_008996529.1	2491	4895	+	1023	protein_coding	abscisic acid receptor PYL8-like
103988515	148.448	116.562	116.051	154.655	126.565	130.45	115.326	119.219	147.995	LOC103988515	NC_025207.1	13852981	13853828	-	574	protein_coding	protein BOLA2
103997095	133.367	107.309	108.617	140.851	154.826	154.565	116.951	129.58	127.535	LOC103997095	NC_025210.1	4113198	4116959	+	894	protein_coding	ubiquitin-conjugating enzyme E2 36
103990609	127.952	104.983	112.183	172.105	128.622	144.408	127.669	124.375	129.158	LOC103990609	NC_025208.1	3625873	3632004	+	1172	protein_coding	MOB kinase activator-like 1A
103992716	104.752	112.977	126.201	183.518	140.852	191.095	92.8892	116.661	102.399	LOC103992716	NC_025208.1	26277881	26283578	-	2019	protein_coding	ferrochelatase-1%2C chloroplastic
103972139	95.9053	102.612	108.861	200.581	100.535	125.485	135.611	174.401	127.133	LOC103972139	NC_025212.1	22819107	22825300	-	1817	protein_coding	serine carboxypeptidase-like 18%2C transcript variant X2
103999286	127.826	111.749	121.699	135.965	171.783	111.772	136.764	112.373	139.403	LOC103999286	NC_025210.1	32446963	32452664	-	1370	protein_coding	14-3-3-like protein GF14-C%2C transcript variant X1
103981753	141.842	131.132	134.862	123.096	118.469	147.782	117.339	133.107	119.552	LOC103981753	NC_025205.1	12437232	12442122	+	1291	protein_coding	quinone oxidoreductase PIG3
103972145	107.454	133.493	105.308	130.883	138.634	102.398	165.867	136.047	146.401	LOC103972145	NC_025212.1	22858083	22861046	-	1006	protein_coding	60S ribosomal protein L8-like
103977518	132.094	163.751	138.509	119.83	116.055	190.062	113.136	108.421	84.2708	LOC103977518	NC_025204.1	4541229	4544442	-	1121	protein_coding	14-3-3-like protein GF14 kappa
103987285	113.097	106.027	110.189	151.412	147.307	165.982	130.914	133.057	107.948	LOC103987285	NC_025207.1	5556999	5564446	-	987	protein_coding	RNA-binding protein 8A
103986267	133.753	115.215	117.21	140.1	140.24	179.227	122.002	109.713	108.427	LOC103986267	NC_025206.1	27818660	27821903	-	623	protein_coding	autophagy-related protein 8i
103992731	141.215	130.961	124.48	118.907	120.881	92.5806	141.111	138.45	156.013	LOC103992731	NC_025208.1	26397900	26402999	+	2075	protein_coding	ketol-acid reductoisomerase%2C chloroplastic-like
103991357	91.4479	98.7155	70.4526	161.986	175.16	255.275	122.615	116.211	71.7928	LOC103991357	NC_025208.1	8709829	8715771	+	1993	protein_coding	probable chlorophyll(ide) b reductase NYC1%2C chloroplastic
103977675	112.533	148.254	157.606	124.068	156.011	151.915	124.598	91.7517	96.677	LOC103977675	NC_025204.1	6036865	6040543	+	1552	protein_coding	S-adenosylmethionine synthase-like
104000094	100.829	111.507	107.195	135.805	147.516	128.952	144.364	136.916	149.389	LOC104000094	NC_025211.1	16134341	16137816	+	2117	protein_coding	70 kDa peptidyl-prolyl isomerase
103986571	131.747	92.4959	99.715	160.825	141.377	107.375	139.775	123.236	158.425	LOC103986571	NC_025207.1	319870	322503	+	595	protein_coding	60S ribosomal protein L44
103970691	123.556	113.293	117.95	137.548	143.915	119.946	136.733	125.115	136.795	LOC103970691	NC_025212.1	6371292	6375208	-	722	protein_coding	small nuclear ribonucleoprotein E-like
103976875	122.422	110.214	120.134	148.664	123.962	155.272	125.645	126.624	118.957	LOC103976875	NC_025204.1	3472666	3475744	+	721	protein_coding	protein FATTY ACID EXPORT 7
103984125	140.839	120.301	112.054	129.786	132.799	82.4714	151.28	132.135	149.992	LOC103984125	NC_025206.1	4961935	4966165	+	1377	protein_coding	60S acidic ribosomal protein P0-like
103991013	96.3723	94.8406	117.576	195.601	156.974	192.931	95.2339	106.534	95.5692	LOC103991013	NC_025208.1	362428	366632	-	1238	protein_coding	uncharacterized protein YwbO%2C transcript variant X1
103999162	79.5726	120.573	132.749	129.088	140.313	263.603	91.3064	107.604	85.6557	LOC103999162	NC_025210.1	31358816	31362589	+	2054	protein_coding	galactoside 2-alpha-L-fucosyltransferase-like
103999202	105.266	76.3588	101.378	172.608	165.345	275.188	83.1254	89.3311	81.7997	LOC103999202	NC_025210.1	31777201	31781277	+	1295	protein_coding	shikimate kinase 3%2C chloroplastic%2C transcript variant X1
103995799	83.2654	115.049	93.0152	111.025	148.279	221.132	146.145	126.824	104.993	LOC103995799	NC_025209.1	32858986	32860030	-	1045	protein_coding	uncharacterized LOC103995799
103997693	43.4183	121.124	117.613	128.005	107.127	426.335	78.0948	72.79	55.1446	LOC103997693	NC_025210.1	7966905	7967368	-	464	protein_coding	uncharacterized LOC103997693
103987400	129.076	131.855	136.335	91.8592	102.513	102.164	159.949	161.219	134.678	LOC103987400	NC_025207.1	6547586	6549360	-	1146	protein_coding	uncharacterized LOC103987400
103999238	138.285	137.022	145.866	144.802	105.728	127.503	123.962	122.942	103.013	LOC103999238	NC_025210.1	32024522	32030401	-	924	protein_coding	ubiquitin-conjugating enzyme E2 5A%2C transcript variant X2
103996165	143.222	133.191	131.356	100.837	102.833	107.14	139.835	153.855	135.822	LOC103996165	NC_025209.1	30184865	30187473	+	2336	protein_coding	uncharacterized LOC103996165
103990871	192.905	91.3781	168.151	93.2608	124.582	74.1684	148.258	105.643	145.838	LOC103990871	NC_025208.1	1605038	1612281	+	4062	protein_coding	probable cellulose synthase A catalytic subunit 5 [UDP-forming]
103982287	142.663	123.748	127.735	123.706	114.268	123.702	130.482	121.515	136.334	LOC103982287	NC_025205.1	28375683	28381042	+	783	protein_coding	ubiquitin-conjugating enzyme E2 36-like
103990102	108.054	87.29	136.654	115.177	197.136	233.161	65.6809	82.1753	118.369	LOC103990102	NC_025202.1	17352452	17353109	-	658	protein_coding	uncharacterized LOC103990102
103986285	116.389	101.992	95.9196	147.331	148.048	125.313	124.757	138.192	145.566	LOC103986285	NC_025206.1	27663565	27667480	-	656	protein_coding	60S ribosomal protein L22-3-like
103987692	134.634	126.303	174.517	129.507	155.481	120.347	90.7448	103.575	108.044	LOC103987692	NC_025207.1	8774744	8776612	+	1869	protein_coding	uncharacterized LOC103987692
novel.23837	54.433	41.4123	46.7676	190.03	209.854	376.111	80.5168	103.035	40.9789	-	NC_025211.1	24225466	24279691	-	517	-	-
103985296	65.638	121.216	84.2444	194.902	184.003	190.08	113.632	107.496	78.8691	LOC103985296	NC_025206.1	19079721	19080679	-	959	protein_coding	uncharacterized LOC103985296
103992178	109.655	116.191	108.09	139.405	131.975	116.046	136.765	139.835	142.091	LOC103992178	NC_025208.1	21339241	21342459	+	1043	protein_coding	40S ribosomal protein S3-3-like
103979284	153.33	80.9743	131.207	177.119	160.591	272.083	59.1795	65.4633	39.4655	LOC103979284	NC_025204.1	21577134	21578383	-	1250	protein_coding	protein EXORDIUM-like 2
103976629	108.79	95.71	105.308	159.957	132.131	129.282	146.281	126.781	134.952	LOC103976629	NC_025203.1	21873879	21876362	+	722	protein_coding	40S ribosomal protein S23
103987361	115.409	114.179	136.657	147.458	150.041	147.607	94.3959	97.2775	136	LOC103987361	NC_025207.1	6134982	6135936	+	955	protein_coding	uncharacterized LOC103987361
103985811	90.1591	100.892	95.2699	151.37	150.11	120.52	152.058	143.859	134.725	LOC103985811	NC_025206.1	20275571	20278365	-	1059	protein_coding	60S ribosomal protein L8
103987501	148.591	95.7421	111.836	130.5	143.712	103.778	168.256	94.099	141.956	LOC103987501	NC_025207.1	7255048	7260730	-	2920	protein_coding	sucrose synthase 2%2C transcript variant X2
103997015	130.506	121.495	134.778	116.523	136.943	152.138	114.862	123.186	106.916	LOC103997015	NC_025210.1	3507336	3509340	-	1098	protein_coding	reticulon-like protein B2
103992797	98.9311	108.215	104.749	167.542	130.074	184.501	102.037	131.697	108.482	LOC103992797	NC_025208.1	26924455	26930419	+	1702	protein_coding	aspartate aminotransferase%2C cytoplasmic-like%2C transcript variant X1
103974496	122.561	125.4	138.66	122.689	128.453	117.686	124.817	118.334	136.951	LOC103974496	NC_025203.1	19146656	19147614	-	701	protein_coding	macrophage migration inhibitory factor homolog
103995810	121.035	119.287	109.618	150.683	140.681	104.944	114.247	119.449	155.008	LOC103995810	NC_025209.1	32778537	32787922	-	2033	protein_coding	phosphoglucomutase%2C cytoplasmic 2
103982902	78.8699	118.239	84.4898	192.143	143.151	226.264	102.136	110.899	78.3918	LOC103982902	NC_025205.1	23559341	23561834	-	816	protein_coding	peptidyl-prolyl cis-trans isomerase E
103969132	105.102	110.06	109.055	166.131	117.061	144.617	104.969	153.846	122.346	LOC103969132	NC_025211.1	28992747	28996983	-	1300	protein_coding	nitronate monooxygenase
103973610	95.6054	86.8076	88.2891	172.208	151.992	129.37	136.906	123.45	147.454	LOC103973610	NW_008991761.1	164665	168146	-	683	protein_coding	40S ribosomal protein S29
103982191	91.792	148.26	157.694	142.839	155.918	149.433	80.4121	99.7184	105.105	LOC103982191	NC_025205.1	29171576	29173394	+	1819	protein_coding	allene oxide synthase 1%2C chloroplastic-like
108953194	91.8937	141.935	120.82	128.682	116.466	217.214	102.01	136.041	75.3323	LOC108953194	NC_025207.1	31346501	31350258	-	3599	protein_coding	receptor-like protein kinase HAIKU2
103992580	132.435	92.584	111.821	149.461	128.968	123.018	144.193	114.675	133.068	LOC103992580	NC_025208.1	25196676	25205370	-	673	protein_coding	peptidyl-prolyl cis-trans isomerase FKBP15-1
103995319	188.135	138.453	106.142	104.165	112.183	59.9035	131.292	173.568	116.252	LOC103995319	NC_025209.1	26903300	26904279	-	795	lncRNA	uncharacterized LOC103995319%2C transcript variant X2
103988636	133.784	104.168	96.6802	140.104	118.94	96.0375	141.968	140.94	157.262	LOC103988636	NC_025202.1	8654130	8658762	+	917	protein_coding	nascent polypeptide-associated complex subunit alpha-like protein 1
103990918	127.027	158.378	142.621	105.583	111.2	139.59	118.583	126.362	100.13	LOC103990918	NC_025208.1	1204019	1208272	+	1984	protein_coding	FRIGIDA-like protein 4a
103997676	127.406	115.79	115.876	147.342	126.959	164.544	104.517	114.784	110.898	LOC103997676	NC_025210.1	7682490	7685949	-	838	protein_coding	protein translation factor SUI1 homolog 2-like
103988057	125.913	124.448	120.053	142.399	114.368	144.309	113.752	128.443	114.199	LOC103988057	NC_025207.1	11782174	11792633	+	2306	protein_coding	cleft lip and palate transmembrane protein 1 homolog
103989528	145.417	132.993	135.582	96.2391	91.6792	99.687	149.332	127.065	149.844	LOC103989528	NC_025207.1	30861037	30871702	+	1711	protein_coding	7-dehydrocholesterol reductase
103971917	125.268	99.6042	107.487	151.758	126.065	87.0493	135.808	126.93	166.392	LOC103971917	NC_025212.1	20997221	20998064	-	505	protein_coding	40S ribosomal protein S27-2
103997051	81.0813	110.002	87.0193	142.457	153.632	203.845	114.954	111.737	120.607	LOC103997051	NC_025210.1	3767621	3769062	-	1194	protein_coding	inorganic pyrophosphatase 3-like
103987513	123.918	140.43	137.059	128.534	119.39	139.33	103.265	129.228	100.671	LOC103987513	NC_025202.1	9697346	9701571	-	2197	protein_coding	OBERON-like protein
103997568	92.8925	111.746	136.9	126.799	115.439	105.01	131.846	173.1	127.516	LOC103997568	NC_025210.1	6927722	6931558	-	1281	protein_coding	perakine reductase-like
103983698	116.703	200.344	216.846	109.591	84.8432	169.597	84.0922	71.3951	67.8285	LOC103983698	NC_025206.1	277649	278571	+	845	protein_coding	CASP-like protein 1E1
103986196	111.378	99.0019	85.6739	141.811	130.042	116.158	143.894	135.797	157.467	LOC103986196	NC_025206.1	28424285	28427230	-	960	protein_coding	40S ribosomal protein S7-like
103978994	84.2688	126.819	118.299	166.008	145.867	148.083	104.952	140.084	85.6184	LOC103978994	NC_025204.1	24470542	24471581	-	1040	protein_coding	ethylene-responsive transcription factor 8-like
103976098	103.83	116.4	98.7338	156.472	136.011	190.458	120.808	111.199	85.9857	LOC103976098	NC_025203.1	11955691	11961173	+	1251	protein_coding	uncharacterized LOC103976098
103978563	151.9	105.467	114.927	90.0487	131.991	108.818	151.776	110.943	152.875	LOC103978563	NC_025204.1	19049411	19051844	-	948	protein_coding	protein EARLY RESPONSIVE TO DEHYDRATION 15%2C transcript variant X2
103987773	120.614	96.5161	102.673	151.832	145.491	154.694	115.343	118.236	113.323	LOC103987773	NC_025207.1	9287630	9291753	-	1203	protein_coding	coiled-coil domain-containing protein 25
103995434	111.485	56.845	143.1	203.749	175.54	88.1881	95.8635	120.979	122.607	LOC103995434	NC_025209.1	26028547	26031372	-	874	protein_coding	protein IN2-1 homolog B
103984508	117.035	160.969	119.235	100.321	150.155	168.523	102.821	101.265	97.5396	LOC103984508	NC_025206.1	8706770	8708281	-	1426	protein_coding	dof zinc finger protein DOF1.7-like
103973555	110.449	124.058	113.738	140.15	132.327	185.806	106.034	111.006	93.938	LOC103973555	NW_008991751.1	125920	130968	-	1582	protein_coding	acyl-CoA-binding domain-containing protein 3-like%2C transcript variant X1
103980815	112.317	140.408	137.293	153.336	125.784	141.841	79.2036	111.871	113.77	LOC103980815	NC_025205.1	5226474	5230056	-	2061	protein_coding	scarecrow-like protein 21
103999601	123.004	132.603	121.769	122.973	113.357	127.446	117.339	148.552	108.553	LOC103999601	NC_025211.1	547379	552118	-	1996	protein_coding	non-specific phospholipase C1-like
103994141	91.04	241.61	130.174	114.32	78.9934	151.996	102.004	143.306	60.942	LOC103994141	NC_025209.1	806969	808765	-	1797	protein_coding	UDP-glucuronate 4-epimerase 6-like
103996227	108.689	102.203	106.745	149.32	146.978	166.383	109.755	116.866	107.357	LOC103996227	NC_025209.1	29679810	29687093	-	1410	protein_coding	putative dual specificity protein phosphatase DSP8
103998236	128.735	103.226	123.737	144.34	119.365	116.577	112.772	128.332	134.43	LOC103998236	NC_025202.1	19954952	19960024	+	587	protein_coding	RPM1-interacting protein 4-like
103978161	92.5865	120.733	104.218	170.568	134.089	199.501	114.346	95.0224	80.1964	LOC103978161	NC_025204.1	9760386	9765123	+	2689	protein_coding	pyrophosphate-energized vacuolar membrane proton pump-like
103976422	114.16	103.404	91.9857	138.95	142.177	90.6706	144.791	131.835	152.747	LOC103976422	NC_025203.1	19397532	19400362	-	1385	protein_coding	60S acidic ribosomal protein P0
103973818	99.7562	111.401	98.6067	161.996	123.782	175.26	97.4997	134.926	107.277	LOC103973818	NW_008991795.1	164140	170553	+	1163	protein_coding	multiple myeloma tumor-associated protein 2 homolog
103977190	101.277	127.046	141.122	138.5	116.585	144.542	104.538	116.275	119.713	LOC103977190	NC_025204.1	1110988	1113268	+	2281	protein_coding	ethylene-responsive transcription factor RAP2-4-like
103997097	89.7927	126.269	91.1873	137.166	146.261	234.698	114.901	104.97	64.0749	LOC103997097	NC_025210.1	4127649	4129358	-	1313	protein_coding	gibberellin 2-beta-dioxygenase
103979208	109.191	101.831	101.99	143.594	131.922	143.395	126.231	117.846	131.826	LOC103979208	NC_025204.1	22255895	22262894	+	934	protein_coding	polyadenylate-binding protein 2
103971041	138.864	120.981	122.231	129.866	99.7511	123.676	116.701	131.929	123.016	LOC103971041	NC_025212.1	8147291	8151131	-	827	protein_coding	cysteine proteinase inhibitor A-like
103996725	91.2372	105.134	124.897	157.64	91.73	83.0122	140.233	163.974	148.296	LOC103996725	NC_025210.1	1486270	1487191	-	842	protein_coding	high-affinity nitrate transporter-activating protein 2.1
103997997	70.665	87.364	79.3841	177.921	113.382	228	110.583	124.192	114.364	LOC103997997	NC_025210.1	10060614	10066016	+	1644	protein_coding	mitochondrial phosphate carrier protein 3%2C mitochondrial-like
103981785	31.0234	133.971	135.534	1.31641	58.9415	31.0671	562.762	47.1993	103.614	LOC103981785	NC_025205.1	14332166	14332731	-	566	protein_coding	putative lipid-transfer protein DIR1
103978946	126.264	131.927	116.961	117.862	128.768	127.049	120.312	121.164	114.127	LOC103978946	NC_025204.1	24778389	24784292	+	2181	protein_coding	importin subunit alpha-1b-like
103977033	94.9254	111.434	111.114	179.521	135.158	187.941	94.932	104.531	84.7302	LOC103977033	NC_025202.1	2336759	2343570	+	2010	protein_coding	aldo-keto reductase family 4 member C9-like%2C transcript variant X6
103999127	97.5838	132.008	143.304	141.122	127.622	134.476	89.2015	123.132	115.796	LOC103999127	NC_025210.1	30970578	30972084	+	1507	protein_coding	zinc finger protein AZF3-like
103990291	90.9208	129.077	112.422	126.83	103.533	161.393	128.338	158.076	93.6271	LOC103990291	NC_025208.1	6285783	6287202	-	1420	protein_coding	caffeoylshikimate esterase
103994728	134.696	100.469	151.814	141.524	115.214	124.736	95.9443	118.396	120.232	LOC103994728	NC_025209.1	14091432	14097067	+	1963	protein_coding	MLO-like protein 1
103996773	89.8734	110.2	88.4448	125.933	118.65	325.266	79.0921	103.921	60.9527	LOC103996773	NC_025210.1	1828730	1829985	+	1256	protein_coding	uncharacterized LOC103996773
103995707	135.662	136.478	151.589	98.8885	103.001	152.213	108.124	111.851	103.29	LOC103995707	NC_025209.1	33768584	33777416	-	1522	protein_coding	KH domain-containing protein At1g09660/At1g09670%2C transcript variant X3
104000855	68.8148	82.8983	79.3512	187.552	121.276	256.346	97.0862	105.639	101.703	LOC104000855	NC_025211.1	22573706	22577324	+	1269	protein_coding	mitochondrial dicarboxylate/tricarboxylate transporter DTC-like
103973052	124.531	115.238	112.53	125.812	112.702	107.967	117.404	139.24	144.999	LOC103973052	NW_008991499.1	511179	520679	-	1687	protein_coding	eukaryotic initiation factor 4A-15%2C transcript variant X1
103971993	110.116	99.097	89.2284	156.226	148.654	191.993	104.734	106.756	93	LOC103971993	NC_025212.1	21717112	21722558	+	1270	protein_coding	pyrrolidone-carboxylate peptidase-like
103982313	125.579	104.152	123.805	129.119	130.874	111.443	128.739	125.736	117.815	LOC103982313	NC_025205.1	28151276	28154354	-	1211	protein_coding	14-3-3-like protein
103971323	132.052	119.231	119.381	112.546	101.072	119.812	120.808	130.247	141.331	LOC103971323	NC_025212.1	12884178	12887899	+	1360	protein_coding	protein BOBBER 1-like
103973764	54.7782	77.3624	191.533	62.6558	137.215	396.976	52.3285	54.5417	68.3497	LOC103973764	NW_008991787.1	129575	133824	+	581	protein_coding	cytochrome b5
103978664	72.2227	95.1472	83.4417	148.39	158.208	210.045	113.985	134.962	77.6516	LOC103978664	NC_025204.1	26936277	26943771	-	1322	protein_coding	probable voltage-gated potassium channel subunit beta
103999287	111.805	104.911	106.32	137.201	120.703	121.449	127.328	133.526	130.451	LOC103999287	NC_025210.1	32453234	32457642	+	1180	protein_coding	eukaryotic translation initiation factor 3 subunit F-like
103999706	131.124	108.002	104.056	116.723	121.225	75.7643	146.531	124.713	165.153	LOC103999706	NC_025211.1	2525203	2534286	-	880	protein_coding	nascent polypeptide-associated complex subunit alpha-like protein 1
103997697	27.1937	208.311	87.9617	161.874	109.292	323.516	56.5965	76.5502	39.3247	LOC103997697	NC_025210.1	7983132	7984382	+	1179	protein_coding	uncharacterized LOC103997697
103982164	101.924	82.6172	94.4535	170.516	109.432	217.411	93.6069	113.494	107.004	LOC103982164	NC_025205.1	29325441	29329231	-	1319	protein_coding	chorismate mutase 3%2C chloroplastic-like
103993041	124.23	134.736	146.789	146.641	110.826	109.491	95.5586	103.763	114.713	LOC103993041	NC_025208.1	27837652	27838636	+	985	protein_coding	UDP-glucose 6-dehydrogenase 4-like
103984673	101.625	120.276	108.693	105.528	140.402	73.7237	158.009	143.866	133.963	LOC103984673	NC_025206.1	7158783	7161803	-	1282	protein_coding	guanine nucleotide-binding protein subunit beta-like protein
103990919	115.183	86.6949	98.2432	156.124	124.504	109.279	125.138	119.343	151.054	LOC103990919	NC_025208.1	1200930	1203402	-	767	protein_coding	40S ribosomal protein S18-like
103977614	102.317	110.228	105.604	142.875	118.79	126.851	109.79	137.262	130.033	LOC103977614	NC_025204.1	5471031	5492113	-	2159	protein_coding	eukaryotic peptide chain release factor GTP-binding subunit ERF3A
103977018	127.477	135.926	123.332	121.355	95.1548	98.8005	113.102	140.931	127.56	LOC103977018	NC_025204.1	2266123	2274498	-	1977	protein_coding	probable protein phosphatase 2C 52%2C transcript variant X1
103987106	104.556	124.918	108.229	125.863	129.256	118.553	152.634	118.692	100.611	LOC103987106	NC_025207.1	4238979	4239685	+	707	protein_coding	60S ribosomal protein L27a-3-like
novel.16007	111.375	106.246	106.958	88.6574	91.331	179.177	139.79	135.627	122.742	-	NC_025208.1	10656294	10657101	.	808	-	-
103972857	113.66	111.5	112.92	138.417	112.819	138.316	107.85	120.926	124.075	LOC103972857	NW_008991482.1	14418	16412	-	749	protein_coding	60S ribosomal protein L7-4-like
103984708	126.499	122.652	108.735	130.652	97.9057	129.178	113.836	130.324	119.705	LOC103984708	NC_025206.1	6894448	6897443	+	743	protein_coding	ras-associated and pleckstrin homology domains-containing protein 1-like
103999280	108.686	99.4095	100.647	140.819	129.951	102.969	131.496	115.892	148.82	LOC103999280	NC_025210.1	32416534	32418783	-	740	protein_coding	40S ribosomal protein S15a
103977277	104.435	93.9909	97.732	152.629	124.921	179.171	101.49	118.706	105.375	LOC103977277	NC_025204.1	477633	489007	-	2164	protein_coding	probable protein phosphatase 2C 60
103994737	106.712	97.9366	107.07	143.054	120.183	129.868	127.116	118.779	127.19	LOC103994737	NC_025209.1	14190986	14196398	-	1442	protein_coding	26S proteasome non-ATPase regulatory subunit 6
103998493	115.412	99.277	96.9382	142.557	124.031	101.811	129.67	113.19	154.526	LOC103998493	NC_025210.1	24200109	24207103	-	1173	protein_coding	proteasome subunit beta type-7-B-like
103989249	128.299	102.812	115.95	129.619	123.871	136.995	109.717	118.106	110.706	LOC103989249	NC_025207.1	28052558	28058555	-	845	protein_coding	nudC domain-containing protein 2
103987960	122.597	94.0317	101.953	129.908	128.54	104.055	127.673	124.099	142.739	LOC103987960	NC_025207.1	10827216	10830629	-	821	protein_coding	nascent polypeptide-associated complex subunit beta-like
103993971	131.763	96.5499	100.993	126.52	106.458	89.7373	139.764	133.086	150.349	LOC103993971	NC_025209.1	2142874	2145290	+	774	protein_coding	40S ribosomal protein S18
103972000	87.9932	130.204	122.532	98.4544	142.799	171.554	116.803	113.641	90.7499	LOC103972000	NC_025212.1	21758669	21759974	-	1306	protein_coding	ethylene-responsive transcription factor 2-like
103985448	131.402	87.348	102.7	135.127	135.932	94.8739	128.676	109.595	147.971	LOC103985448	NC_025206.1	24975113	24977901	-	590	protein_coding	probable small nuclear ribonucleoprotein G
103979354	108.75	132.755	128.963	118.907	114.383	177.163	95.7816	113.448	82.8295	LOC103979354	NC_025202.1	5926702	5945211	+	3057	protein_coding	lon protease homolog 2%2C peroxisomal
103985815	120.591	106.28	113.619	135.888	111.118	138.751	107.216	115.561	123.557	LOC103985815	NC_025206.1	20240692	20257405	+	2881	protein_coding	V-type proton ATPase subunit a3
103994895	121.046	118.992	105.878	124.272	115.096	106.813	119.695	128.115	130.611	LOC103994895	NC_025209.1	21148300	21167662	-	985	protein_coding	40S ribosomal protein S6-like
103996306	149.342	114.848	127.322	86.6479	111.915	100.655	146.909	127.568	104.096	LOC103996306	NC_025209.1	29042080	29043008	+	527	protein_coding	arabinogalactan peptide 16-like
103977269	113.107	111.807	101.499	140.049	121.96	113.216	119.142	121.028	127.163	LOC103977269	NC_025204.1	540642	544060	+	928	protein_coding	60S ribosomal protein L19-1
103970262	119.995	126.676	153.268	135.573	119.898	125.588	84.1206	98.4029	104.73	LOC103970262	NC_025212.1	2009125	2010929	+	1805	protein_coding	probable receptor-like protein kinase At5g24010
103982874	122.577	136.669	129.546	106.198	110.464	126.079	107.796	119.021	109.062	LOC103982874	NC_025205.1	23821883	23825746	-	1311	protein_coding	vesicle-associated protein 4-2-like
103991272	128.451	93.273	101.503	136.87	118.791	107.015	125.372	122.371	133.483	LOC103991272	NC_025208.1	7944256	7948594	+	927	protein_coding	ATP synthase subunit d%2C mitochondrial-like
103992400	101.32	105.763	90.722	143.888	133.653	112.166	123.801	121.888	133.475	LOC103992400	NC_025208.1	23753098	23755989	+	776	protein_coding	40S ribosomal protein S15-like
103980185	102.868	101.886	110.835	151.766	108.339	135.624	115.979	121.776	115.341	LOC103980185	NC_025205.1	2635491	2638112	+	1867	protein_coding	UDP-glucose 6-dehydrogenase 4
103969312	147.972	127.961	136.318	110.774	89.3433	124.904	98.4116	127.154	100.383	LOC103969312	NC_025211.1	30141331	30149200	+	3489	protein_coding	2-oxoglutarate dehydrogenase%2C mitochondrial
103993022	96.0442	94.7584	137.296	137.356	118.615	142.456	88.6879	125.29	122.64	LOC103993022	NC_025208.1	27066700	27074290	+	1150	protein_coding	cytochrome P450 72A15-like
103977948	102.269	95.4372	83.4656	154.081	124.947	116.44	135.219	117.833	133.078	LOC103977948	NC_025204.1	8823736	8827675	+	1602	protein_coding	ADP%2CATP carrier protein 1%2C mitochondrial
103997743	110.969	115.686	106.076	113.042	115.375	99.4138	133.097	126.218	141.522	LOC103997743	NC_025210.1	8242475	8245635	+	2435	protein_coding	heat shock protein 81-1
103997092	112.196	76.0054	94.608	137.744	171.468	67.0479	127.526	111.346	163.219	LOC103997092	NC_025210.1	4095528	4103428	+	3346	protein_coding	phosphoenolpyruvate carboxylase 2-like
103980442	108.644	84.654	105.611	144.582	172.847	169.895	87.0551	102.323	84.4152	LOC103980442	NC_025205.1	286075	289360	+	1267	protein_coding	annexin-like protein RJ4
103998361	77.645	123.314	112.013	141.234	134.552	163.581	102.23	116.162	89.2258	LOC103998361	NC_025210.1	16427222	16429748	+	2527	protein_coding	F-box protein SKIP2-like
103985039	105.462	97.038	107.281	135.704	129.753	97.4369	147.149	111.515	128.375	LOC103985039	NC_025206.1	11847557	11850970	-	582	protein_coding	60S ribosomal protein L37-1
103969597	114.753	109.517	118.475	136.476	123.749	140.745	102.944	110.467	102.117	LOC103969597	NC_025211.1	32309147	32311029	-	886	protein_coding	protein CURVATURE THYLAKOID 1A%2C chloroplastic%2C transcript variant X2
103982655	91.598	98.1826	94.4005	162.197	100.842	112.181	115.251	160.214	123.943	LOC103982655	NC_025205.1	25746129	25748185	-	1365	protein_coding	probable cinnamyl alcohol dehydrogenase 1
104000958	100.214	100.173	111.986	129.959	122.814	148.03	109.939	115.163	120.518	LOC104000958	NC_025211.1	21856015	21860128	+	783	protein_coding	uncharacterized protein At5g01610-like
103969356	107.072	108.499	103.801	135.737	118.358	147.188	108.698	113.728	113.72	LOC103969356	NC_025211.1	30381048	30385477	-	1566	protein_coding	26S protease regulatory subunit 8 homolog A
103974199	119.702	106.246	101.748	122.186	118.366	111.49	115.857	117.743	142.055	LOC103974199	NW_008992674.1	26644	30390	+	1129	protein_coding	ribosome biogenesis protein NSA2 homolog
103992514	110.654	119.589	102.696	133.317	127.7	160.975	101.006	100.866	97.6258	LOC103992514	NC_025208.1	24631848	24638965	+	2709	protein_coding	vacuolar-sorting receptor 1
103982856	103.651	92.9802	104.325	143.999	127.605	168.25	99.7543	113.99	99.7033	LOC103982856	NC_025205.1	23968067	23977989	-	1896	protein_coding	TBC1 domain family member 15-like%2C transcript variant X2
103987799	88.1027	112.135	121.652	135.519	125.121	188.269	99.3683	99.9054	82.8149	LOC103987799	NC_025207.1	9478139	9489105	-	2405	protein_coding	long chain acyl-CoA synthetase 4
103986077	107.131	101.594	99.7386	119.826	121.844	90.48	132.6	135.654	141.229	LOC103986077	NC_025206.1	29137545	29142257	+	1511	protein_coding	ERBB-3 BINDING PROTEIN 1%2C transcript variant X1
103989673	93.6039	102.647	120.883	137.026	111.389	143.978	103.256	141.838	95.4424	LOC103989673	NC_025207.1	31898103	31899421	-	1319	protein_coding	probable carboxylesterase 8
103996197	101.934	150.329	134.901	83.2457	83.5299	161.134	109.604	125.196	100.001	LOC103996197	NC_025209.1	29920478	29923433	+	1395	protein_coding	zinc transporter 2
103979785	95.6199	95.1303	118.342	154.392	135.22	168.537	75.4936	103.969	100.789	LOC103979785	NC_025204.1	29435350	29436268	-	919	protein_coding	uncharacterized LOC103979785
103999788	130.944	170.328	134.409	32.2732	68.7672	31.4591	162.78	51.519	264.063	LOC103999788	NC_025211.1	6890771	6891380	+	531	protein_coding	uncharacterized LOC103999788%2C transcript variant X2
103996276	100.363	106.25	109.67	129.418	122.14	159.275	96.2465	120.522	102.401	LOC103996276	NC_025209.1	29248254	29263591	+	1955	protein_coding	chaperone protein dnaJ 10-like
103980307	111.876	86.7439	97.3866	136.927	117.956	119.503	123.818	120.726	130.569	LOC103980307	NC_025205.1	1673789	1679322	+	1030	protein_coding	proteasome subunit beta type-3-like
103982957	106.428	96.8525	91.2629	121.762	125.674	99.4725	144.01	119.432	138.956	LOC103982957	NC_025205.1	23109891	23112729	-	931	protein_coding	60S ribosomal protein L15-1
103986254	89.1405	125.413	119.858	109.945	108.175	174.553	108.813	115.81	90.3168	LOC103986254	NC_025206.1	27905819	27910540	+	1276	protein_coding	BI1-like protein
103985317	90.6313	142.152	121.427	101.463	126.85	163.186	106.589	110.615	78.9669	LOC103985317	NC_025206.1	19394147	19396733	+	2587	protein_coding	transcription factor MYC2-like
103979111	102.892	99.4257	107.944	135.71	99.746	145.672	115.279	115.199	119.908	LOC103979111	NC_025204.1	23368462	23372071	+	851	protein_coding	V-type proton ATPase subunit c1-like
103992655	76.3975	98.9452	128.405	95.2214	187.266	122.26	126.353	101.895	104.564	LOC103992655	NC_025208.1	25776206	25778330	+	2125	protein_coding	uncharacterized LOC103992655
103993778	129.612	116.831	119.259	108.517	102.423	117.755	105.163	117.006	123.927	LOC103993778	NC_025209.1	3561743	3566646	-	1385	protein_coding	uncharacterized LOC103993778
103987987	81.6558	128.095	85.6941	94.733	110.406	199.285	138.168	118.666	82.6463	LOC103987987	NC_025207.1	11024455	11025814	-	1200	protein_coding	NAC domain-containing protein 83-like
103973969	91.389	128.232	112.018	141.685	99.7391	144.902	123.251	106.788	91.2991	LOC103973969	NW_008991827.1	30725	34217	+	1797	protein_coding	inositol-3-phosphate synthase
103988034	155.713	122.311	118.236	83.2145	97.6815	90.2075	151.517	109.828	109.248	LOC103988034	NC_025207.1	11522279	11526848	+	1691	protein_coding	UDP-D-apiose/UDP-D-xylose synthase 2-like
103975345	156.931	104.371	115.135	81.5297	101.876	61.1263	130.833	127.914	158.109	LOC103975345	NC_025203.1	17526918	17531963	-	1551	protein_coding	nucleosome assembly protein 1%3B2-like%2C transcript variant X2
103970060	110.632	110.208	121.751	131.397	98.1721	123.53	109.732	119.315	112.781	LOC103970060	NC_025212.1	337543	342955	-	1962	protein_coding	protein disulfide isomerase-like 1-4
103970755	83.9631	111.747	104.305	134.435	127.234	218.007	88.6507	98.9927	69.7972	LOC103970755	NC_025212.1	6959096	6960403	+	1308	protein_coding	uncharacterized LOC103970755
103981297	113.11	107.866	107.112	128.101	106.655	136.465	107.86	118.386	110.95	LOC103981297	NC_025205.1	9465381	9476821	+	1892	protein_coding	probable protein phosphatase 2C 11%2C transcript variant X1
103983116	104.936	88.0722	91.7422	149.541	123.856	176.199	104.755	99.6163	93.9345	LOC103983116	NC_025202.1	13019542	13023926	+	815	protein_coding	V-type proton ATPase subunit F
103989156	93.7451	110.311	90.6582	145.57	117.522	166.303	95.2672	115.041	97.5485	LOC103989156	NC_025207.1	27367894	27374348	-	2772	protein_coding	uncharacterized LOC103989156
103980838	96.8445	98.4714	99.1721	149.281	137.812	158.032	99.8739	110.264	81.6951	LOC103980838	NC_025205.1	5402461	5403352	+	892	protein_coding	nodulin-related protein 1-like
103987452	101.312	87.6149	92.3046	133.534	124.251	97.4071	125.946	125.756	141.973	LOC103987452	NC_025207.1	6906091	6909923	+	1214	protein_coding	40S ribosomal protein S6-like
103986862	115.34	115.096	102.572	143.014	113.188	101.179	102.309	128.367	108.791	LOC103986862	NC_025207.1	2354782	2360322	+	2113	protein_coding	AT-hook motif nuclear-localized protein 10-like%2C transcript variant X2
103970762	57.5491	78.0682	38.527	208.861	152.093	211.988	105.675	99.8206	75.9671	LOC103970762	NC_025212.1	7039788	7040599	-	741	protein_coding	transcription factor DIVARICATA-like
103975117	105.428	78.4899	138.263	104.941	138.174	122.295	109.977	105.031	125.242	LOC103975117	NW_008996321.1	4089	5152	-	1064	protein_coding	uncharacterized LOC103975117
104000950	108.496	117.906	96.0646	94.9241	129.348	62.551	162.153	111.704	143.969	LOC104000950	NC_025211.1	21915377	21917812	-	841	protein_coding	60S ribosomal protein L13a-4
103978202	87.9274	113.641	112.98	131.161	142.364	166.291	79.7983	105.261	84.3873	LOC103978202	NC_025204.1	12389801	12393219	-	3419	protein_coding	putative serine/threonine-protein kinase-like protein CCR3
103975524	93.2602	133.618	118.025	104.206	118.775	151.298	107.122	110.608	85.9837	LOC103975524	NC_025203.1	16364524	16369607	+	1476	protein_coding	transcription initiation factor IIB-like
103986557	86.1969	95.0632	124.457	123.468	166.946	158.621	100.917	95.9628	69.1933	LOC103986557	NC_025207.1	181759	182752	-	994	protein_coding	ethylene-responsive transcription factor 4-like
103988025	319.502	74.395	42.6842	15.5122	73.1648	4.34043	218.857	136.021	136.303	LOC103988025	NC_025207.1	11468454	11470104	+	844	protein_coding	chemocyanin-like
103990659	90.3096	99.3077	109.367	142.928	108.278	143.512	102.959	117.442	106.437	LOC103990659	NC_025208.1	3330732	3334022	+	776	protein_coding	elicitor-responsive protein 3
103988527	128.285	91.6555	101.985	133.525	112.298	92.249	128.982	103.678	126.887	LOC103988527	NC_025207.1	14028501	14035958	-	1293	protein_coding	lactoylglutathione lyase-like
103999811	86.0505	83.7286	86.7512	163.287	113.896	172.426	98.2393	106.121	108.815	LOC103999811	NC_025211.1	7414218	7415748	-	1013	protein_coding	actin-depolymerizing factor 4
103992491	109.494	80.2235	108.858	144.222	111.986	155.492	103.395	101.589	103.692	LOC103992491	NC_025208.1	24481104	24488105	-	2437	protein_coding	probable methylenetetrahydrofolate reductase
103974136	58.5241	113.185	71.3073	188.438	109.01	223.65	83.3538	119.615	50.99	LOC103974136	NW_008991877.1	71329	73845	-	1389	pseudogene	PF02458:Transferase family
103980947	92.8279	110.609	105.567	116.674	116.546	208.411	83.4572	97.7399	86.1639	LOC103980947	NC_025205.1	6240369	6243289	-	1113	protein_coding	abscisic acid receptor PYL8-like
103995877	91.7917	111.875	88.6374	114.944	135.353	197.566	104.352	106.719	66.0055	LOC103995877	NC_025209.1	32302117	32307714	+	2053	protein_coding	aldehyde dehydrogenase family 3 member H1-like
103987702	127.634	103.813	133.029	159.077	116.774	98.2255	83.5244	80.9592	114.158	LOC103987702	NC_025207.1	8821319	8821960	+	546	protein_coding	uncharacterized LOC103987702
103973143	109.33	116.27	111.477	102.983	102.492	87.285	156.235	116.137	114.542	LOC103973143	NC_025203.1	10873495	10875114	-	831	protein_coding	peptide methionine sulfoxide reductase-like
103979047	105.964	99.4336	103.306	128.359	122.745	141.504	100.428	108.368	104.885	LOC103979047	NC_025204.1	23866707	23871877	+	1049	protein_coding	transcription factor ILR3-like
103980324	87.0769	97.1406	111.648	128.928	124.722	158.966	100.93	105.646	99.2469	LOC103980324	NC_025205.1	1505663	1507995	-	1155	protein_coding	extradiol ring-cleavage dioxygenase
103995376	128.726	114.071	127.938	110.626	101.275	99.412	118.85	115.727	97.2929	LOC103995376	NC_025209.1	26455021	26460555	-	992	protein_coding	somatic embryogenesis receptor kinase 1-like
103989488	138.825	112.47	128.466	96.3594	139.451	108.535	89.3411	113.423	85.8995	LOC103989488	NC_025207.1	30441694	30442981	-	1288	protein_coding	protein EXORDIUM-like
103992616	81.6424	175.739	125.26	81.0853	84.4247	148.56	103.458	142.16	70.4169	LOC103992616	NC_025208.1	25505752	25508262	+	1952	protein_coding	patellin-3-like
103981948	112.682	117.69	117.396	123.629	114.708	141.584	89.9662	107.573	86.6856	LOC103981948	NC_025202.1	7800440	7804181	+	1895	protein_coding	uncharacterized LOC103981948
103986963	106.324	101.99	117.275	138.891	98.6663	136.758	94.8448	113.648	103.366	LOC103986963	NC_025207.1	3158109	3161660	-	1709	protein_coding	tubulin beta-7 chain-like
103976564	112.533	100.601	100.272	157.145	108.793	186.931	91.264	82.4058	71.3489	LOC103976564	NC_025202.1	2808143	2818644	-	1839	protein_coding	galactokinase
103991719	90.7733	113.881	100.141	132.58	114.977	177.016	92.5737	105.572	82.4977	LOC103991719	NC_025208.1	12186840	12194577	-	1918	protein_coding	ADP-ribosylation factor GTPase-activating protein AGD7-like
103969259	110.925	100.99	92.0338	111.811	114.2	68.3389	143.99	122.254	145.28	LOC103969259	NC_025203.1	7480734	7483423	-	1130	protein_coding	40S ribosomal protein S4-like
103987325	96.9351	92.9745	94.6576	121.831	120.089	97.7422	132.038	126.707	125.778	LOC103987325	NC_025207.1	5814150	5816257	-	913	protein_coding	60S ribosomal protein L13a-4
103994024	62.0197	120.473	82.519	131.194	123.612	242.967	83.1987	89.2089	73.1541	LOC103994024	NC_025209.1	1808640	1811845	-	1518	protein_coding	probable mannose-1-phosphate guanylyltransferase 3
103988246	123.291	91.2334	95.2436	105.83	99.9849	83.5126	129.1	130.173	149.209	LOC103988246	NC_025202.1	8990338	8994246	+	1044	protein_coding	GTP-binding nuclear protein Ran1B-like
103996182	126.966	94.637	110.908	122.738	97.5645	98.1041	119.201	107.031	128.588	LOC103996182	NC_025202.1	18437171	18441064	+	823	protein_coding	uncharacterized LOC103996182%2C transcript variant X1
103995875	102.074	105.356	104.438	124.269	114.739	134.262	105.215	103.936	111.424	LOC103995875	NC_025209.1	32313165	32318212	+	609	protein_coding	RNA polymerase II transcriptional coactivator KIWI-like
104000257	120.012	88.1387	106.681	150.263	103.154	109.228	101.252	112.333	114.203	LOC104000257	NC_025211.1	19713758	19716451	-	872	protein_coding	NAD(P)H dehydrogenase (quinone) FQR1
103986589	108.667	87.4934	87.8789	137.842	119.248	112.098	118.651	108.805	124.225	LOC103986589	NC_025207.1	451205	455173	-	800	protein_coding	uncharacterized protein At2g34160-like
103978812	97.45	95.2565	90.7854	120.901	115.886	123.616	112.292	129.495	118.705	LOC103978812	NC_025204.1	25733232	25736486	+	876	protein_coding	protein-lysine N-methyltransferase N6AMT2
103974913	115.208	105.806	107.197	115.969	106.814	133.84	102.926	117.287	99.1962	LOC103974913	NW_008994747.1	14550	18066	+	1039	protein_coding	GEM-like protein 1
103997467	103.919	122.593	121.314	90.763	95.7191	93.7614	119.732	143.374	112.86	LOC103997467	NC_025210.1	5280151	5281630	-	1480	protein_coding	probable carboxylesterase 18
103970323	99.7774	86.6581	95.2808	142.144	115.689	152.585	97.672	103.318	108.881	LOC103970323	NC_025212.1	2567940	2570596	-	799	protein_coding	monothiol glutaredoxin-S6
104000919	68.1361	106.167	87.1339	139.676	166.98	187.546	90.3693	93.9903	61.6106	LOC104000919	NC_025211.1	22127644	22128354	+	711	protein_coding	zinc finger protein ZAT12-like
103969183	93.2452	95.286	99.4185	135.431	110.629	104.18	128.041	116.799	117.902	LOC103969183	NC_025211.1	29330879	29334917	-	1678	protein_coding	mitochondrial phosphate carrier protein 3%2C mitochondrial-like
103971462	27.6788	98.2171	42.6289	38.041	200.049	474.218	43.2032	33.0134	43.3486	LOC103971462	NC_025203.1	9448689	9450110	-	1164	protein_coding	stem-specific protein TSJT1-like
103998552	104.412	95.8589	108.216	125.864	115.102	173.423	91.2961	107.021	78.7133	LOC103998552	NC_025210.1	25330279	25340873	-	970	protein_coding	ORM1-like protein 3
103990617	108.47	92.361	90.8749	111.684	132.162	92.1497	118.448	123.691	129.196	LOC103990617	NC_025208.1	3576345	3580099	+	873	protein_coding	uncharacterized LOC103990617
103975717	97.4934	92.6654	86.4583	140.897	103.096	118.963	120.525	115.821	122.591	LOC103975717	NC_025203.1	14915683	14925847	+	1350	protein_coding	probable succinate--CoA ligase [ADP-forming] subunit alpha%2C mitochondrial
103969073	80.8995	112.2	84.5808	132.224	125.942	200.489	99.8309	97.5158	64.5101	LOC103969073	NC_025211.1	28335254	28339858	+	3373	protein_coding	probable alpha%2Calpha-trehalose-phosphate synthase [UDP-forming] 9
103979020	84.9125	90.5947	90.8192	148.397	93.4967	186.678	91.735	117.897	93.4334	LOC103979020	NC_025204.1	24260858	24266502	-	2055	protein_coding	probable UDP-arabinose 4-epimerase 2%2C transcript variant X5
103992293	248.396	98.6348	96.0626	42.5286	77.6264	16.6214	132.97	137.677	147.227	LOC103992293	NC_025208.1	22524832	22530153	+	1772	protein_coding	uncharacterized protein At1g04910-like%2C transcript variant X2
103989551	108.931	101.374	90.9034	107.478	117.005	69.4605	128.745	125.546	147.652	LOC103989551	NC_025207.1	31034324	31036621	-	924	protein_coding	60S ribosomal protein L15-1-like
103997204	75.1301	126.045	111.387	139.193	121.177	137.165	93.3874	106.327	86.1769	LOC103997204	NC_025210.1	5052787	5054799	+	1924	protein_coding	serine/threonine-protein kinase OXI1-like
103991432	64.7512	81.3858	82.2389	148.095	125.006	255.629	83.809	100.386	54.3826	LOC103991432	NC_025208.1	9362178	9366528	-	1914	protein_coding	protein DETOXIFICATION 27-like
103980933	76.9747	98.2308	98.5277	129.435	121.199	169.096	105.08	111.265	84.7996	LOC103980933	NC_025205.1	6150563	6152533	-	1773	protein_coding	probable WRKY transcription factor 65
103977230	104.703	89.0547	81.9654	129.913	111.164	126.364	113.082	124.28	112.554	LOC103977230	NC_025204.1	879851	883599	+	712	protein_coding	RING-box protein 1a-like
103987282	105.919	81.6118	84.7693	111.479	127.493	91.0585	138.129	113.493	138.801	LOC103987282	NC_025207.1	5533758	5536637	+	803	protein_coding	nascent polypeptide-associated complex subunit beta-like
103987216	111.396	74.5641	89.3553	133.187	115.39	114.44	109.988	111.552	132.41	LOC103987216	NC_025207.1	5083832	5086210	+	589	protein_coding	copper transport protein ATX1-like
103972166	115.451	88.7927	101.785	97.1714	120.119	72.6968	142.123	112.789	141.346	LOC103972166	NC_025212.1	22997215	23000894	-	643	protein_coding	small nuclear ribonucleoprotein Sm D2-like
103986185	74.0433	126.685	100.459	117.475	117.058	160.486	95.0205	121.9	78.9921	LOC103986185	NC_025206.1	28487189	28490388	-	2489	protein_coding	protein trichome birefringence-like 28
103988492	92.1188	88.5005	91.3683	138.697	117.634	131.556	98.2762	120.687	111.863	LOC103988492	NC_025207.1	13566156	13576506	+	1947	protein_coding	asparagine--tRNA ligase%2C cytoplasmic 3-like
103984267	132.783	96.2344	111.703	75.6432	111.151	128.226	119.163	123.83	91.6652	LOC103984267	NC_025206.1	6247742	6252111	-	1849	protein_coding	alanine--glyoxylate aminotransferase 2 homolog 3%2C mitochondrial
103971444	110.865	99.6423	95.4193	115.782	116.659	108.106	110.205	115.671	118.014	LOC103971444	NC_025212.1	14954133	14963778	+	980	protein_coding	U1 small nuclear ribonucleoprotein A-like%2C transcript variant X1
103970418	108.51	98.7032	119.251	131.448	111.565	132.08	84.143	95.1156	108.728	LOC103970418	NC_025212.1	3626896	3633174	-	1460	protein_coding	pto-interacting protein 1-like
103980760	88.2679	100.074	87.2355	103.629	134.545	75.947	147.391	118.217	133.864	LOC103980760	NC_025205.1	4848578	4851471	-	984	protein_coding	60S ribosomal protein L6-3
103990071	96.7621	101.933	110.658	128.062	108.335	156.149	97.955	96.8545	92.2202	LOC103990071	NC_025207.1	33462549	33468115	-	960	protein_coding	vesicle-associated membrane protein 711-like%2C transcript variant X2
103982489	104.883	121.465	99.2273	106.583	108.196	92.9305	112.277	130.199	112.861	LOC103982489	NC_025205.1	26910916	26914583	-	1509	protein_coding	60S ribosomal protein L4-like
103991286	100.766	97.9828	91.2205	120.736	117.681	141.682	99.5867	115.551	103.179	LOC103991286	NC_025208.1	8081366	8085431	+	1601	protein_coding	26S protease regulatory subunit 8 homolog A-like
103983277	104.434	95.1397	98.5388	128.988	114.635	158.082	91.2829	105.781	91.4245	LOC103983277	NC_025202.1	12906816	12916985	+	1827	protein_coding	oxysterol-binding protein-related protein 3A-like
104000253	96.1192	86.5831	97.1038	133.09	118.162	106.721	112.518	116.286	120.692	LOC104000253	NC_025211.1	19750581	19754311	+	703	protein_coding	uncharacterized LOC104000253
103970483	135.48	136.687	139.225	79.3636	81.2001	108.757	98.0923	107.029	101.436	LOC103970483	NC_025212.1	4187475	4216650	-	3813	protein_coding	uncharacterized LOC103970483%2C transcript variant X2
103993426	73.1474	114.767	100.531	115.076	131.873	204.42	86.9576	97.263	62.2329	LOC103993426	NC_025209.1	6638725	6640339	+	1615	protein_coding	probable sugar phosphate/phosphate translocator At5g25400
103968948	75.3571	103.398	69.5879	106.339	137.376	187.914	135.648	102.725	67.5064	LOC103968948	NC_025211.1	27585177	27586210	-	1034	protein_coding	uncharacterized LOC103968948
103987411	95.185	154.537	119.334	91.5799	87.6542	122.449	103.426	130.68	80.4197	LOC103987411	NC_025207.1	6614543	6617011	+	2385	protein_coding	uncharacterized LOC103987411
103989912	93.6735	91.5756	92.3916	123.321	125.659	171.167	88.457	102.471	96.1401	LOC103989912	NC_025207.1	34858001	34862384	-	1154	protein_coding	bax inhibitor 1
103985517	98.8045	97.4245	97.7176	110.882	119.276	88.9202	124.805	114.099	132.755	LOC103985517	NC_025206.1	24370247	24373794	-	791	protein_coding	40S ribosomal protein S15
103987605	69.8941	65.5799	38.2675	70.5241	158.1	329.158	85.8771	66.8867	99.9535	LOC103987605	NC_025207.1	7952402	7953409	-	812	protein_coding	uncharacterized protein DDB_G0271670-like
103996911	100.457	108.553	108.534	110.933	103.339	151.008	105.654	105.437	89.9597	LOC103996911	NC_025210.1	2720519	2724977	-	1801	protein_coding	probable ADP-ribosylation factor GTPase-activating protein AGD6
103992184	113.844	97.3458	113.102	140.771	123.318	129.941	73.4255	104.619	87.1133	LOC103992184	NC_025208.1	21413660	21415231	+	1572	protein_coding	U-box domain-containing protein 21-like
103988189	99.3359	98.2656	92.9459	129.172	114.397	149.154	91.4462	111.575	96.3573	LOC103988189	NC_025207.1	13463272	13482213	-	1845	protein_coding	methionine aminopeptidase 2B%2C transcript variant X2
103988156	121.25	106.426	116.605	107.832	92.5658	122.044	94.2765	112.668	108.824	LOC103988156	NC_025207.1	12972889	12977594	+	1454	protein_coding	UDP-galactose transporter 1-like
103996228	77.1149	66.1675	75.7883	158.191	125.122	193.71	91.3983	92.0952	101.683	LOC103996228	NC_025209.1	29675285	29678861	+	615	protein_coding	early nodulin-93-like
103990026	100.079	100.25	120.175	122.768	121.248	146.864	94.1617	93.9774	81.7248	LOC103990026	NC_025207.1	33844078	33845971	-	1330	protein_coding	GDSL esterase/lipase At1g28650-like
104000426	101.918	98.7197	80.9889	96.7008	102.389	61.0728	140.302	136.256	160.487	LOC104000426	NC_025211.1	18062398	18068031	+	2109	protein_coding	chaperonin CPN60-2%2C mitochondrial
103979346	91.8083	117.433	102.959	132.984	105.799	126.616	92.6708	112.364	96.0203	LOC103979346	NC_025204.1	21078020	21085653	+	1957	protein_coding	receptor-like serine/threonine-protein kinase At3g01300
103976525	104.64	95.8382	85.5652	106.606	116.98	90.2264	135.708	105.233	135.991	LOC103976525	NC_025203.1	20204088	20206647	-	648	protein_coding	40S ribosomal protein S25-4
103990800	116.663	81.7913	85.9483	89.9056	111.813	58.728	148.378	115.414	168.087	LOC103990800	NC_025208.1	2218524	2221458	-	766	protein_coding	glycine-rich RNA-binding protein 4%2C mitochondrial
103976957	91.2755	80.5741	95.7736	140.499	118.225	162.448	91.5801	100.791	95.3382	LOC103976957	NC_025204.1	2688108	2691577	-	1022	protein_coding	ras-related protein RABB1c
103975996	77.5045	84.339	101.332	126.013	134.52	187.184	89.5208	98.1457	77.9168	LOC103975996	NC_025203.1	12677685	12679350	+	1240	protein_coding	probable NAD(P)H dehydrogenase (quinone) FQR1-like 1%2C transcript variant X1
103980720	60.1949	64.6855	87.6489	152.772	132.618	272.32	68.0995	95.1717	42.717	LOC103980720	NC_025205.1	4529068	4532280	+	1900	protein_coding	probable 4-coumarate--CoA ligase 3
103971013	99.7234	95.1699	88.1924	133.389	113.589	103.06	108.728	115.831	118.219	LOC103971013	NC_025203.1	9012850	9014745	+	1264	protein_coding	probable 6-phosphogluconolactonase 4%2C chloroplastic
103973433	113.915	127.526	103.063	92.5397	111.985	162.558	92.344	109.828	62.0854	LOC103973433	NW_008991528.1	328106	329459	-	1271	protein_coding	probable strigolactone esterase DAD2
103969250	104.861	103.924	118.491	93.7768	140.68	107.939	96.1397	108.243	100.89	LOC103969250	NC_025211.1	29746426	29749113	-	2597	protein_coding	probable inactive receptor kinase RLK902
103997401	169.605	90.5763	118.673	58.572	117.172	64.4263	134.833	113.444	107.213	LOC103997401	NC_025210.1	5795237	5796330	+	1094	protein_coding	NDR1/HIN1-like protein 12
103992476	113.667	88.7958	111.122	105.508	103.858	138.568	89.8268	123.971	98.52	LOC103992476	NC_025208.1	24355995	24360738	+	1711	protein_coding	protein DETOXIFICATION 21
103978953	105.42	101.75	109.316	120.583	105.479	106.11	112.134	108.051	104.943	LOC103978953	NC_025204.1	24752778	24756445	+	986	protein_coding	acylpyruvase FAHD1%2C mitochondrial
103983570	97.4365	94.5293	100.465	133.278	104.393	141.939	96.2314	109.254	95.9307	LOC103983570	NC_025206.1	1242012	1248829	+	1531	protein_coding	malate dehydrogenase%2C glyoxysomal
103977864	78.8462	120.988	141.13	128.867	127.33	107.126	80.4863	101.332	87.3439	LOC103977864	NC_025204.1	7959767	7961453	-	1030	protein_coding	probable E3 ubiquitin-protein ligase XERICO
103992558	110.793	118.897	107.608	111.029	88.2757	130.81	107.347	104.708	93.9769	LOC103992558	NC_025208.1	25051414	25053410	+	1137	protein_coding	uncharacterized LOC103992558%2C transcript variant X2
103979167	62.8206	147.875	92.4752	123.671	130.712	185.531	78.5506	93.2103	58.238	LOC103979167	NC_025202.1	6074370	6075376	+	1007	protein_coding	uncharacterized LOC103979167
103992806	84.3346	90.6289	87.5302	102.059	110.089	117.957	116.819	122.466	140.493	LOC103992806	NC_025208.1	26974862	26978922	+	923	protein_coding	calcyclin-binding protein
103991355	98.6706	96.1509	97.8095	118.045	101.495	140.676	94.6108	112.524	111.572	LOC103991355	NC_025208.1	8690033	8702903	-	1376	protein_coding	protein SGT1 homolog%2C transcript variant X2
103980941	105.407	80.6145	92.9557	155.219	94.2907	133.445	99.1062	102.189	108.112	LOC103980941	NC_025205.1	6194492	6199582	-	1030	protein_coding	V-type proton ATPase subunit E-like
103988133	87.5541	102.217	105.01	123.552	113.55	134.908	95.1151	109.199	99.998	LOC103988133	NC_025207.1	12679585	12682612	+	958	protein_coding	ras-related protein RABA2a-like
103986277	107.477	72.3607	96.9862	121.519	90.4401	114.867	149.423	92.6565	123.723	LOC103986277	NC_025206.1	27702450	27706845	-	1652	protein_coding	calreticulin-like
103972848	95.7121	88.3298	92.9291	131.977	108.248	124.484	107.911	109.679	110.181	LOC103972848	NW_008991482.1	769613	773538	+	1163	protein_coding	cytochrome b-c1 complex subunit Rieske-4%2C mitochondrial-like
103970712	94.7235	91.1772	89.2305	134.189	99.5902	133.119	106.719	111.909	108.416	LOC103970712	NC_025203.1	8831754	8836989	+	1147	protein_coding	coatomer subunit epsilon-1
103974684	108.822	63.1515	93.0648	141.307	134.522	79.9964	111.892	93.5722	142.614	LOC103974684	NW_008993715.1	24473	28029	-	1154	protein_coding	cyclin-P3-1
103977467	110.254	75.127	95.9428	109.078	165.221	91.8491	110.042	93.5154	117.819	LOC103977467	NC_025204.1	4193772	4196283	-	1171	protein_coding	caffeoyl-CoA O-methyltransferase-like
103976872	105.372	85.2361	94.5484	120.111	104.243	89.7708	121.035	121.012	127.02	LOC103976872	NC_025202.1	467867	471000	-	950	protein_coding	ATP synthase subunit delta'%2C mitochondrial-like
104000446	108.113	99.1834	99.775	115.305	105.753	155.576	92.6516	105.216	85.0747	LOC104000446	NC_025211.1	17892123	17897579	-	1345	protein_coding	universal stress protein PHOS32-like
103971382	97.4863	102.057	102.242	120.135	109.37	130.222	100.073	112.285	91.9828	LOC103971382	NC_025212.1	16230083	16237912	+	1096	protein_coding	transcription factor ILR3-like
103987924	100.033	74.7542	102.368	136.151	98.4692	100.043	113.581	127.586	112.213	LOC103987924	NC_025207.1	10547733	10548728	-	996	protein_coding	wound-induced protein 1-like
103975632	108.187	101.827	107.517	119.805	87.256	105.652	113.269	124.009	97.6191	LOC103975632	NC_025203.1	15571738	15572969	+	1147	protein_coding	LOB domain-containing protein 37-like
103998907	107.39	87.1358	92.0839	108.505	122.46	112.445	105.657	116.643	112.6	LOC103998907	NC_025210.1	29675933	29681288	+	619	protein_coding	uncharacterized LOC103998907
104000762	86.9953	99.9343	95.4365	140.168	96.5846	141.73	96.1057	112.156	95.1062	LOC104000762	NC_025211.1	20510885	20513980	-	1922	protein_coding	GDP-L-galactose phosphorylase 1-like
103975330	99.3495	103.418	99.2446	121.243	105.046	159.704	93.0268	104.306	78.28	LOC103975330	NC_025203.1	17671832	17676128	+	1769	protein_coding	palmitoyl-acyl carrier protein thioesterase%2C chloroplastic-like
103998745	102.106	126.204	102.785	97.2641	102.066	126.567	101.716	112.524	92.2632	LOC103998745	NC_025210.1	28129997	28134032	+	1299	protein_coding	26S proteasome non-ATPase regulatory subunit 10
103977305	61.2338	111.641	79.3729	153.312	160.178	213.376	49.4045	78.9025	55.5933	LOC103977305	NC_025202.1	2130718	2132884	+	1517	protein_coding	thaumatin-like protein 1b
novel.12055	128.888	83.2345	118.959	106.728	117.619	127.772	92.5493	93.8476	93.2446	-	NC_025207.1	1291266	1292007	-	742	-	-
103999909	101.612	93.0471	105.834	121.816	105.452	129.688	104.467	101.153	99.4069	LOC103999909	NC_025211.1	12002920	12006872	+	1357	protein_coding	ras-related protein RABE1c-like%2C transcript variant X1
103975993	87.0366	124.51	99.7066	94.3709	105.247	115.716	120.817	113.969	100.977	LOC103975993	NC_025202.1	429814	430783	+	970	protein_coding	ethylene-responsive transcription factor ERF107-like
103970208	209.207	45.3273	97.0144	34.2728	217.034	51.3607	115.13	42.6585	149.992	LOC103970208	NC_025212.1	1541847	1543039	-	1087	protein_coding	probable aquaporin TIP1-1
103993548	111.141	96.5098	96.8821	104.011	106.393	69.0846	130.755	116.307	129.805	LOC103993548	NC_025209.1	5419587	5423730	+	876	protein_coding	40S ribosomal protein S10-1-like
103998877	52.9297	96.2862	93.784	160.572	106.075	203.518	82.2114	99.5379	65.6079	LOC103998877	NC_025210.1	29402771	29404910	+	702	protein_coding	uncharacterized LOC103998877
103971970	103.711	106.367	111.958	104.709	114.335	123.641	100.174	97.9145	96.852	LOC103971970	NC_025212.1	21523815	21528227	+	1229	protein_coding	protein DEHYDRATION-INDUCED 19 homolog 2-like
103968499	93.0337	92.1958	90.3766	128.92	90.3834	110.687	112.07	125.646	116.089	LOC103968499	NC_025211.1	24606144	24611019	-	2093	protein_coding	calnexin homolog
103969351	104.975	97.2813	91.27	111.599	111.707	95.2749	115.1	117.461	113.357	LOC103969351	NC_025211.1	30341782	30345688	-	1032	protein_coding	putative cytochrome c oxidase subunit 5b-like
103968451	101.505	99.5359	112.742	115.939	134.284	133.299	59.6255	94.9775	105.021	LOC103968451	NC_025211.1	24182928	24183846	+	919	protein_coding	RING-H2 finger protein ATL51-like
103990581	98.6746	117.129	113.643	96.7155	87.3446	116.112	119.197	110.485	97.4853	LOC103990581	NC_025208.1	3827972	3829339	+	1368	protein_coding	probable GDP-L-fucose synthase 1
103981241	109.783	117.117	109.091	102.418	97.2822	116.736	97.0916	109.09	98.1369	LOC103981241	NC_025205.1	8756775	8767417	+	2090	protein_coding	signal peptide peptidase-like 4
103986716	99.1557	119.7	97.6874	106.835	107.876	133.729	94.5912	107.56	89.5253	LOC103986716	NC_025207.1	1422794	1425383	-	2163	protein_coding	SNW/SKI-interacting protein
103992517	217.545	39.8509	188.307	14.7835	69.2031	25.0582	200.084	81.8263	119.851	LOC103992517	NC_025208.1	24666435	24667765	+	1152	protein_coding	expansin-A4
103987553	94.3145	105.625	97.3699	118.037	119.856	152.908	86.1702	99.9853	81.6263	LOC103987553	NC_025207.1	7620798	7629951	-	2919	protein_coding	casein kinase 1-like protein HD16
103978639	103.332	92.8826	87.8838	112.14	114.129	74.5986	117.751	116.447	135.741	LOC103978639	NC_025204.1	27199841	27204635	-	990	protein_coding	60S ribosomal protein L13-1-like
103980765	102.098	88.4936	84.9814	127.401	72.9535	113.719	103.736	126.996	134.489	LOC103980765	NC_025205.1	4880354	4881130	-	777	protein_coding	bZIP transcription factor 11-like
103993576	100.742	112.717	88.9317	109.392	94.2649	153.787	102.556	106.675	85.6281	LOC103993576	NC_025209.1	5134966	5139096	-	1010	protein_coding	histidine-containing phosphotransfer protein 2-like
103986831	91.3182	88.0874	108.826	129.602	106.369	163.858	78.897	97.8397	89.8917	LOC103986831	NC_025207.1	2101788	2111120	-	2013	protein_coding	putative clathrin assembly protein At5g35200%2C transcript variant X1
103981287	51.7838	63.0552	53.5357	169.707	95.9065	369.001	45.6535	50.4724	54.9021	LOC103981287	NC_025205.1	9385600	9386203	-	604	protein_coding	uncharacterized LOC103981287
103996200	89.3193	117.926	121.259	125.216	127.599	142.514	66.9335	88.1401	74.3537	LOC103996200	NC_025209.1	29903984	29906608	-	2625	protein_coding	transcription factor bHLH13-like
103991826	87.7075	89.5326	113.043	140.483	128.235	92.3435	97.4686	72.959	131.025	LOC103991826	NC_025208.1	9141497	9142556	-	1060	protein_coding	ethylene-responsive transcription factor ERF017-like
103992557	97.9028	81.1883	88.6298	123.192	97.9147	83.0144	126.438	121.771	132.218	LOC103992557	NC_025208.1	25048695	25049675	+	699	protein_coding	40S ribosomal protein S27-2
103972452	104.546	97.4934	101.28	115.266	90.2409	120.947	100.332	113.354	108.606	LOC103972452	NC_025212.1	24898069	24907128	+	1930	protein_coding	diacylglycerol kinase 5-like%2C transcript variant X1
103974864	113.144	103.846	104.008	91.3675	93.6008	77.4169	119.697	126.736	122.049	LOC103974864	NW_008994416.1	11301	21220	-	1730	protein_coding	dolichyl-diphosphooligosaccharide--protein glycosyltransferase 48 kDa subunit
103983991	115.279	90.5508	88.613	126.071	99.8451	110.191	106.647	101.652	112.599	LOC103983991	NC_025206.1	3866994	3871437	+	629	protein_coding	succinate dehydrogenase subunit 7%2C mitochondrial
103991499	98.8157	91.3683	92.5143	111.671	126.859	119.377	101.077	101.927	107.759	LOC103991499	NC_025208.1	10019016	10021900	-	1608	protein_coding	protein TIFY 6b
103988803	129.738	104.822	117.683	101.071	90.065	109.698	98.7591	100.759	96.5267	LOC103988803	NC_025207.1	20602241	20608062	+	1090	protein_coding	syntaxin-71
103992162	116.117	100.666	126.62	88.9748	104.959	118.453	103.857	84.4655	104.603	LOC103992162	NC_025202.1	15757993	15758900	-	908	protein_coding	uncharacterized LOC103992162
103996347	83.8352	103.812	101.453	129.695	110.968	138.363	100.822	102.224	76.9016	LOC103996347	NC_025209.1	28734377	28739722	-	1094	protein_coding	protein TIFY 3-like
103968768	93.4999	86.0728	86.7343	116.652	117.13	104.098	113.095	109.483	121.243	LOC103968768	NC_025203.1	5616870	5635323	-	1105	protein_coding	proteasome subunit beta type-1-like
103998210	116.227	103.25	111.344	123.895	99.1221	147.718	80.318	83.6522	82.2569	LOC103998210	NC_025210.1	11785036	11788318	-	866	protein_coding	calmodulin-3
103992090	100.683	98.9271	98.3386	116.47	104.762	117.819	94.4087	110.46	104.182	LOC103992090	NC_025208.1	20299324	20312240	+	1730	protein_coding	26S protease regulatory subunit S10B homolog B-like
103990978	97.6736	94.0356	96.2845	116.367	95.972	91.6157	112.948	114.708	125.799	LOC103990978	NC_025208.1	657494	666092	-	2252	protein_coding	succinate dehydrogenase [ubiquinone] flavoprotein subunit%2C mitochondrial
103989422	142.132	94.0291	100.688	96.1289	90.9042	91.2663	112.642	103.265	114.271	LOC103989422	NC_025207.1	29858687	29862236	+	1734	protein_coding	tubulin alpha-3 chain-like
103983658	49.1595	155.127	72.5535	105.088	92.1471	252.293	88.8174	82.0376	47.7048	LOC103983658	NC_025206.1	597483	598898	+	1416	protein_coding	U-box domain-containing protein 29-like
103991862	96.1124	105.221	77.683	126.187	87.8319	123.597	108.618	119.988	98.7884	LOC103991862	NC_025208.1	10569418	10569762	-	345	protein_coding	uncharacterized protein At1g15400-like
novel.2733	134.255	76.3088	109.399	118.537	145.713	96.1028	95.2672	75.9268	92.3794	-	NC_025203.1	10558170	10558785	-	616	-	-
103985003	75.2371	97.2302	117.93	145.822	110.71	140.051	59.3547	109.045	88.2172	LOC103985003	NC_025206.1	11164133	11164878	+	746	protein_coding	auxin-responsive protein SAUR32-like
103980364	84.6433	81.6719	92.3297	137.841	127.424	149.931	86.3308	96.076	86.2081	LOC103980364	NC_025205.1	1020790	1028735	+	1078	protein_coding	ADP-ribosylation factor-like protein 5
103996969	216.762	85.9484	116.095	40.7536	109.638	33.1926	176.663	85.366	76.4503	LOC103996969	NC_025210.1	3159432	3162334	+	1810	protein_coding	trans-cinnamate 4-monooxygenase
103995550	97.427	94.519	89.9366	120.634	103.556	131.356	91.4317	104.101	107.588	LOC103995550	NC_025209.1	34931314	34935147	-	840	protein_coding	adenylate kinase isoenzyme 6 homolog
103974104	77.8054	90.6305	82.1692	127.857	135.621	180.295	86.115	93.8544	65.6189	LOC103974104	NW_008991867.1	155883	160909	+	3355	protein_coding	probable leucine-rich repeat receptor-like protein kinase At5g49770
103985598	96.196	71.3098	82.9058	128.119	119.675	99.2828	104.418	106.408	131.61	LOC103985598	NC_025202.1	11100417	11103135	-	766	protein_coding	40S ribosomal protein S12
103993481	107.381	79.2798	84.8437	117.978	112.892	83.4993	109.315	113.211	131.28	LOC103993481	NC_025209.1	6028409	6034383	-	895	protein_coding	40S ribosomal protein S5
103975021	62.4179	135.477	81.4125	160.036	110.365	185.654	81.3431	61.0609	61.3611	LOC103975021	NW_008995530.1	14000	14507	-	427	protein_coding	protein GOS9-like
103996591	109.098	92.7818	117.006	115.062	109.494	129.337	86.3353	87.5177	91.1831	LOC103996591	NC_025210.1	504296	504900	+	605	protein_coding	uncharacterized LOC103996591
103981973	83.4384	91.3765	93.064	138.62	109.023	188.935	68.008	92.6106	72.2904	LOC103981973	NC_025202.1	7821908	7827984	+	3245	protein_coding	plasma membrane ATPase-like
103990225	199.646	70.5992	120.87	53.7653	91.9609	48.1736	149.68	87.828	114.308	LOC103990225	NC_025202.1	17232113	17241166	+	3714	protein_coding	probable cellulose synthase A catalytic subunit 8 [UDP-forming]%2C transcript variant X1
103997468	94.2511	114.742	107.781	91.1367	96.0875	127.752	101.548	109.872	93.2922	LOC103997468	NC_025202.1	4879746	4885752	+	1537	protein_coding	armadillo repeat-containing protein LFR-like
103983889	121.498	141.552	85.4679	55.2706	149.112	44.3153	138.055	97.9632	103.224	LOC103983889	NC_025206.1	2913068	2914554	-	1402	protein_coding	leucoanthocyanidin dioxygenase-like
103999367	88.8415	96.7489	84.816	124.313	100.192	127.448	101.092	113.751	98.5577	LOC103999367	NC_025210.1	33183319	33187286	-	1620	protein_coding	26S proteasome non-ATPase regulatory subunit 11 homolog
103992120	73.509	59.7082	89.2668	159.703	129.315	217.941	63.3812	83.6161	59.0018	LOC103992120	NC_025208.1	20772475	20776599	-	1301	protein_coding	shikimate kinase 3%2C chloroplastic-like
103996629	113.258	111.331	111.789	117.498	87.2163	123.896	87.0465	92.7129	89.9902	LOC103996629	NC_025210.1	757320	771420	-	3379	protein_coding	probable alpha-mannosidase At5g13980%2C transcript variant X1
103991008	94.023	72.6556	76.3999	130.258	103.649	146.117	83.9381	115.053	112.471	LOC103991008	NC_025208.1	415172	426161	+	2467	protein_coding	ABC transporter B family member 25
103971627	32.2521	33.5533	45.7132	170.334	122.416	372.139	42.7166	79.5992	35.771	LOC103971627	NC_025212.1	18089260	18091645	+	2309	protein_coding	phenylalanine ammonia-lyase-like
103990530	33.0216	114.942	85.3299	85.0202	128.33	332.63	43.5274	60.5696	51.0463	LOC103990530	NC_025208.1	4215057	4215951	-	800	protein_coding	uncharacterized LOC103990530
104000713	97.7083	94.4775	91.5813	85.2541	119.374	81.9474	125.659	109.121	128.299	LOC104000713	NC_025211.1	20881772	20884019	-	422	protein_coding	40S ribosomal protein S29
103970734	80.1035	92.9441	93.4722	131.735	105.82	165.419	83.0919	96.7957	83.9163	LOC103970734	NC_025212.1	6802196	6812733	+	1738	protein_coding	uncharacterized LOC103970734
103983709	107.462	72.5051	98.7902	119.859	78.2392	120.674	109.77	116.314	109.114	LOC103983709	NC_025206.1	210624	213528	-	1785	protein_coding	tubulin beta chain-like
103989871	39.4955	47.1229	68.1713	149.454	113.07	312.179	52.4406	98.8958	51.6977	LOC103989871	NC_025207.1	30692660	30693441	-	782	protein_coding	premnaspirodiene oxygenase-like
103993315	76.4776	187.874	98.584	102.764	99.2814	128.663	69.0697	95.6336	73.9529	LOC103993315	NC_025209.1	7738183	7739345	-	984	protein_coding	transcription factor MYB108
103990501	116.94	102.607	104.334	98.8847	98.1556	122.301	96.7211	96.9641	94.639	LOC103990501	NC_025208.1	4431997	4435085	-	1155	protein_coding	uncharacterized LOC103990501
103995084	101.607	108.434	103.034	104.816	101.428	118.121	89.7298	114.642	89.6916	LOC103995084	NC_025209.1	25221603	25225498	-	655	protein_coding	profilin-like
103998653	91.0426	106.005	102.981	112.616	98.9651	144.932	87.4145	100.93	86.3443	LOC103998653	NC_025210.1	27153295	27162068	-	2379	protein_coding	phosphatidylinositol/phosphatidylcholine transfer protein SFH6-like%2C transcript variant X2
103997830	121.859	94.7897	120.913	92.3303	120.799	82.4053	88.6954	83.1408	125.619	LOC103997830	NC_025210.1	8491806	8493208	-	1403	protein_coding	uncharacterized LOC103997830
103979283	106.844	104.242	112.465	101.706	97.8177	121.076	93.6858	103.737	87.7478	LOC103979283	NC_025204.1	21583093	21590672	+	1416	protein_coding	serine/threonine-protein phosphatase PP2A-1 catalytic subunit-like
novel.21033	98.7521	102.797	116.602	130.105	118.364	135.674	54.3663	82.9733	89.0553	-	NC_025210.1	8478945	8480199	+	1255	-	-
103987023	90.8104	97.537	84.225	129.491	99.2924	120.735	93.9302	111.015	100.907	LOC103987023	NC_025207.1	3599455	3605521	+	1704	protein_coding	DNA ligase 1
103995527	90.153	100.181	98.1715	107.75	101.711	128.619	95.5835	104.147	100.23	LOC103995527	NC_025209.1	35216442	35231465	-	1546	protein_coding	sulfite oxidase%2C transcript variant X1
103983083	91.9156	116.643	103.323	90.9043	85.0521	106.691	116.031	118.921	96.9522	LOC103983083	NC_025205.1	21927227	21933928	-	2295	protein_coding	cationic amino acid transporter 2%2C vacuolar-like
103970745	89.9984	82.2419	79.1655	122.53	118.065	100.672	109.43	103.741	119.693	LOC103970745	NC_025212.1	6874890	6876725	-	655	protein_coding	60S ribosomal protein L38-like%2C transcript variant X1
103972987	117.884	122.17	113.983	88.3963	89.3816	108.815	96.1042	92.5226	96.0433	LOC103972987	NC_025203.1	10741065	10746656	-	2094	protein_coding	FRIGIDA-like protein 3%2C transcript variant X1
103986893	85.6221	96.3828	94.6917	132.806	115.129	133.845	86.875	96.167	83.4622	LOC103986893	NC_025207.1	2614812	2619125	+	1409	protein_coding	probable protein phosphatase 2C 59
103972092	101.119	84.3678	94.6651	124.303	93.9531	115.42	97.3597	110.904	102.816	LOC103972092	NC_025212.1	22427950	22433432	-	876	protein_coding	uncharacterized LOC103972092
103970760	96.1776	87.5525	76.6893	95.0752	112.815	141.317	107.453	122.702	84.816	LOC103970760	NC_025212.1	7008830	7009728	+	899	protein_coding	NDR1/HIN1-like protein 12
103992490	55.7704	105.687	57.7894	80.9109	131.447	219.866	90.054	104.314	78.7224	LOC103992490	NC_025208.1	24464175	24465489	+	1109	protein_coding	NAC domain-containing protein 68-like
103989754	97.5428	92.0823	95.5731	117.977	99.6396	121.702	107.189	98.6407	93.5757	LOC103989754	NC_025207.1	32432147	32433161	+	1015	protein_coding	histone H2B
103992152	199.792	64.906	88.3062	28.4593	134.79	41.8238	144.822	90.6898	129.539	LOC103992152	NC_025202.1	15766916	15770807	-	2936	protein_coding	alpha-xylosidase 1
103988311	98.4506	99.8569	99.8851	104.586	102.078	129.745	93.9937	102.703	90.9409	LOC103988311	NC_025202.1	8953765	8961271	+	1606	protein_coding	serine/threonine-protein phosphatase PP2A-1 catalytic subunit-like
103977717	33.4845	125.819	36.2816	249.383	109.99	200.702	51.7669	73.6253	40.7771	LOC103977717	NC_025204.1	6498546	6499706	+	1009	protein_coding	probable esterase PIR7A
103996314	93.7019	96.3392	90.4344	113.886	100.89	140.624	95.9543	99.7878	89.7725	LOC103996314	NC_025209.1	28966652	28977162	-	1587	protein_coding	PP2A regulatory subunit TAP46
103989962	75.5865	89.7476	71.3611	88.5919	115.117	86.4262	127.467	124.376	141.933	LOC103989962	NC_025207.1	34373872	34377317	-	2433	protein_coding	heat shock 70 kDa protein%2C mitochondrial-like
103977085	55.0752	58.0284	71.4052	179.683	132.453	190.484	64.9905	110.555	57.7846	LOC103977085	NC_025204.1	1826178	1829413	+	1587	protein_coding	putative 12-oxophytodienoate reductase 11
103992145	99.0873	126.511	118.783	90.7884	79.1045	124.103	91.1571	109.773	80.3189	LOC103992145	NC_025208.1	20979617	20982694	-	1496	protein_coding	E3 ubiquitin-protein ligase XB3
103968940	98.4508	78.7735	89.2033	122.03	106.478	123.339	98.186	95.415	106.285	LOC103968940	NC_025202.1	4480254	4485770	+	676	protein_coding	V-type proton ATPase subunit G-like
103973539	98.7159	110.967	109.215	101.842	100.296	111.904	85.3829	104.406	95.4057	LOC103973539	NW_008991747.1	91723	93836	+	1828	protein_coding	oxalate--CoA ligase-like
103991322	104.484	87.3796	87.9059	107.738	104.515	93.3925	108.114	108.233	116.336	LOC103991322	NC_025208.1	8432364	8434639	-	739	protein_coding	40S ribosomal protein S15a-like
103989751	109.357	85.4423	96.3442	118.931	102.32	125.518	91.9525	92.9852	94.4754	LOC103989751	NC_025207.1	32429180	32430556	+	767	protein_coding	actin-depolymerizing factor 2%2C transcript variant X2
103978092	66.47	73.0404	89.3887	158.787	155.432	159.982	57.6289	82.7522	73.7469	LOC103978092	NC_025204.1	7488526	7489327	-	730	protein_coding	zinc finger AN1 domain-containing stress-associated protein 12
103969606	79.557	87.0919	84.346	138.544	97.5729	131.88	89.5087	109.327	98.3742	LOC103969606	NC_025203.1	7872560	7877611	-	1880	protein_coding	dihydrolipoyl dehydrogenase%2C mitochondrial-like
103971784	58.9115	90.8973	82.8516	92.8284	104.613	192.76	104.313	92.439	95.3673	LOC103971784	NC_025212.1	19756730	19759771	-	1642	protein_coding	phosphoglycerate kinase%2C cytosolic
103994551	159.143	66.8406	99.7062	95.3873	125.532	134.506	93.0437	88.4217	52.2028	LOC103994551	NC_025209.1	11100707	11101900	-	1194	protein_coding	protein EXORDIUM-like 2
103972942	88.0474	93.9857	88.5299	119.446	89.8977	115.692	108.706	105.346	103.609	LOC103972942	NW_008991489.1	459198	462148	+	974	protein_coding	copper-transporting ATPase PAA1%2C chloroplastic
103996774	106.306	78.008	82.0684	112.073	98.1801	77.1426	122.934	99.4785	136.949	LOC103996774	NC_025210.1	1831013	1835232	-	775	protein_coding	40S ribosomal protein S14-like
103985819	89.3189	90.809	82.2814	104.778	103.977	92.816	117.062	106.934	124.983	LOC103985819	NC_025206.1	20173946	20177842	-	832	protein_coding	60S ribosomal protein L17
103988663	92.4195	101.13	98.9659	111.96	104.619	112.398	100.432	98.0586	92.3898	LOC103988663	NC_025207.1	16372381	16386199	+	1408	protein_coding	cysteine proteinase 1
103996724	110.229	100.138	96.5044	92.1179	84.4968	87.0153	110.639	112.215	118.648	LOC103996724	NC_025210.1	1481858	1482667	-	810	protein_coding	coiled-coil domain-containing protein 86
103997659	84.2171	84.9961	88.8371	121.885	92.6099	92.9448	97.388	132.457	115.848	LOC103997659	NC_025202.1	19868385	19869941	+	834	protein_coding	glutathione S-transferase U17-like
103987845	87.6501	83.2711	81.3055	150.342	101.831	158.529	80.962	86.709	80.4999	LOC103987845	NC_025207.1	9903018	9908145	-	965	protein_coding	derlin-1
103976973	81.7357	198.027	117.28	60.0028	69.1272	101.644	106.8	101.124	75.2354	LOC103976973	NC_025204.1	2594031	2596091	-	1593	protein_coding	aspartyl protease family protein At5g10770-like
103979935	94.4	92.6587	95.3792	111.588	95.0712	92.1705	109.266	111.768	108.357	LOC103979935	NC_025204.1	28391354	28395832	+	2027	protein_coding	ATP synthase subunit beta%2C mitochondrial-like
103987838	76.7235	95.4878	95.0401	84.1769	61.3743	113.424	103.803	150.399	129.595	LOC103987838	NC_025207.1	9816658	9817551	-	894	protein_coding	lachrymatory-factor synthase-like
103969621	77.3788	58.9876	58.7074	159.815	117.091	174.664	102.562	82.7531	76.9812	LOC103969621	NC_025211.1	32495300	32496084	+	698	protein_coding	uncharacterized LOC103969621
103989536	59.3946	134.969	75.5642	121.263	100.199	168.35	91.4703	102.179	55.03	LOC103989536	NC_025207.1	30934877	30936535	+	1659	protein_coding	RING-H2 finger protein ATL3-like
103985441	90.0233	91.5367	112.716	95.9102	74.8169	66.2764	116.175	143.44	116.995	LOC103985441	NC_025206.1	25041067	25041632	+	566	protein_coding	uncharacterized LOC103985441
103988721	70.4104	76.9287	79.2057	129.428	111.631	151.975	90.5687	101.522	95.5909	LOC103988721	NC_025207.1	18353646	18362465	+	727	protein_coding	protein FATTY ACID EXPORT 5
103974646	95.7779	102.33	129.137	71.6031	159.547	44.1721	118.815	94.6185	91.1292	LOC103974646	NW_008993473.1	15081	17644	+	1934	protein_coding	fasciclin-like arabinogalactan protein 17
103978318	116.202	64.7193	101.089	92.8777	98.4115	160.036	104.733	91.545	77.0744	LOC103978318	NC_025204.1	14703376	14705014	+	1389	protein_coding	BAG family molecular chaperone regulator 1-like
103970239	91.1847	109.715	96.149	105.918	88.0706	112.241	99.504	109.175	94.398	LOC103970239	NC_025212.1	1789417	1792657	+	1017	protein_coding	cyanate hydratase
103986775	90.6926	95.8933	91.7907	110.81	98.7556	120.476	96.7158	100.093	100.875	LOC103986775	NC_025207.1	1615087	1616475	-	1389	protein_coding	U-box domain-containing protein 21-like
103969355	90.8334	87.5164	87.2628	133.458	104.249	124.717	99.1605	95.7658	82.9802	LOC103969355	NC_025203.1	7581128	7583958	-	1115	protein_coding	GTP-binding protein SAR1A-like
103989512	76.7621	89.5854	88.5118	135.485	120.255	112.562	80.473	89.1869	112.872	LOC103989512	NC_025207.1	30652636	30663211	+	2023	protein_coding	NEDD8 ultimate buster 1
103997091	79.7717	99.2171	104.992	96.2532	120.15	158.99	76.0806	97.6032	72.5075	LOC103997091	NC_025210.1	4089112	4094014	+	1588	protein_coding	trihelix transcription factor ASIL2-like
103971560	77.5185	123.139	115.086	119.057	55.7608	187.237	69.2314	107.56	50.7951	LOC103971560	NC_025212.1	17447387	17447926	+	540	protein_coding	flowering-promoting factor 1-like protein 1
103996997	54.9579	73.8435	72.8278	143.079	114.725	196.97	78.3736	106.966	63.5969	LOC103996997	NC_025210.1	3372096	3374656	-	1104	protein_coding	probable steroid-binding protein 3
103981006	99.8552	88.1789	87.6002	101.908	97.7713	93.9981	109.983	104.471	120.617	LOC103981006	NC_025205.1	6821733	6831125	+	1972	protein_coding	proline--tRNA ligase%2C cytoplasmic%2C transcript variant X2
103977505	102.219	108.517	114.199	111.671	97.6446	98.2386	98.3312	89.3391	84.1205	LOC103977505	NC_025204.1	4436148	4439579	-	977	protein_coding	histone H3.3%2C transcript variant X1
103971893	140.146	76.0003	96.2723	81.0212	112.689	70.6872	107.385	89.766	130.102	LOC103971893	NC_025212.1	20808809	20814710	+	1051	protein_coding	prosaposin-like%2C transcript variant X1
103992619	78.502	141.009	101.491	135.256	82.1888	118.792	76.0851	99.8708	70.7888	LOC103992619	NC_025208.1	25539665	25545743	+	2789	protein_coding	probable methyltransferase PMT26
103975686	60.1424	95.7772	73.5059	116.699	108.941	233.17	82.7024	79.6643	53.0325	LOC103975686	NC_025203.1	15118921	15121146	-	2148	protein_coding	glucan endo-1%2C3-beta-glucosidase 8-like
103968436	82.6013	77.0418	78.8043	136.402	100.266	109.635	103.902	102.484	112.197	LOC103968436	NC_025211.1	24039036	24043710	+	1247	protein_coding	adenylate kinase 4
103993420	103.973	86.9534	82.2168	104.587	100.475	85.6053	119.278	96.344	123.626	LOC103993420	NC_025209.1	6691993	6697955	+	861	protein_coding	peroxiredoxin-2F%2C mitochondrial
103990553	94.6895	108.656	99.2442	104.33	94.5364	114.772	90.978	104.097	90.9179	LOC103990553	NC_025208.1	4003894	4009966	+	1361	protein_coding	uncharacterized LOC103990553%2C transcript variant X2
103987056	121.436	114.238	110.575	91.7981	96.253	109.095	95.3283	85.6965	76.3176	LOC103987056	NC_025207.1	3856284	3862826	-	865	protein_coding	ubiquitin-conjugating enzyme E2 10-like
103975847	90.8641	91.6087	57.5182	132.477	116.53	149.268	90.6377	73.2108	98.4274	LOC103975847	NC_025203.1	13707119	13708456	+	1018	protein_coding	putative GEM-like protein 8
103999114	106.644	79.632	86.5397	87.4926	116.914	186.789	94.7905	76.1693	65.233	LOC103999114	NC_025210.1	30854304	30858485	-	910	protein_coding	cold-regulated 413 plasma membrane protein 2-like
103991463	82.2714	129.187	117.424	82.4667	93.6049	101.473	110.405	98.7429	84.0369	LOC103991463	NC_025208.1	9627483	9628835	+	1252	protein_coding	histone H1-like
103974592	85.6036	86.8221	90.208	129.427	93.9968	109.9	88.8288	109.466	104.425	LOC103974592	NW_008993411.1	1	8913	-	1380	protein_coding	isocitrate dehydrogenase [NAD] catalytic subunit 5%2C mitochondrial%2C transcript variant X1
103987286	97.4189	93.2989	87.7804	106.634	97.668	83.6194	111.036	111.035	110.043	LOC103987286	NC_025202.1	9904121	9907441	-	1104	protein_coding	40S ribosomal protein S2-4-like
103996129	57.9715	119.485	67.9889	53.5774	93.7486	269.38	99.1874	105.757	30.6017	LOC103996129	NC_025209.1	30495374	30496711	+	1194	protein_coding	gibberellin 2-beta-dioxygenase 1-like
103973963	103.123	89.2089	84.3798	112.957	92.3761	87.4145	107.58	102.01	118.318	LOC103973963	NW_008991824.1	163913	172714	+	1160	protein_coding	gamma carbonic anhydrase 1%2C mitochondrial-like
103989913	70.8344	147.568	126.913	93.9573	109.97	128.226	76.347	89.1021	54.384	LOC103989913	NC_025207.1	34844177	34846137	-	1961	protein_coding	phospholipase A1-Ibeta2%2C chloroplastic-like
103997505	59.3161	90.3649	69.7122	135.329	83.3217	183.95	94.6427	102.211	77.8559	LOC103997505	NC_025202.1	19728003	19728750	+	748	protein_coding	bZIP transcription factor 11-like
103987542	85.751	106.019	119.003	115.164	109.592	125.387	68.5766	89.0091	77.2623	LOC103987542	NC_025207.1	7537636	7544381	+	2758	protein_coding	protein OBERON 3-like
103971717	93.6931	93.0063	88.3753	96.2758	111.835	113.81	107.124	94.985	96.1672	LOC103971717	NC_025212.1	19044458	19049484	-	712	protein_coding	protein mago nashi homolog
103975284	104.975	106.488	95.8331	106.209	94.9645	88.2075	95.5126	106.12	96.8794	LOC103975284	NC_025203.1	18025904	18032295	-	917	protein_coding	ubiquitin-conjugating enzyme E2 2-like
103969786	89.0684	82.0796	81.4044	113.612	110.902	100.687	107.433	104.244	105.259	LOC103969786	NC_025203.1	7956618	7962035	+	668	protein_coding	huntingtin-interacting protein K
103984134	100.304	82.0685	88.0003	110.487	106.005	124.999	92.4113	96.7573	93.2719	LOC103984134	NC_025202.1	12235729	12248141	+	1184	protein_coding	vacuolar protein sorting-associated protein 32 homolog 2-like%2C transcript variant X2
103990279	75.4581	149.81	99.8585	111.108	72.4783	177.899	67.3538	95.3798	44.3444	LOC103990279	NC_025208.1	6377604	6379393	-	1551	protein_coding	3'-N-debenzoyl-2'-deoxytaxol N-benzoyltransferase-like
103988300	99.4184	83.571	87.1235	124.262	94.4777	113.665	93.5793	100.553	96.8572	LOC103988300	NC_025202.1	8962109	8967776	-	1547	protein_coding	V-type proton ATPase subunit d2%2C transcript variant X1
103993581	84.6401	91.2621	84.8859	107.61	105.799	131.848	89.2856	100.941	97.1074	LOC103993581	NC_025209.1	5087725	5091104	+	1367	protein_coding	fructose-bisphosphate aldolase 1%2C cytoplasmic-like
103993065	104.289	78.9609	71.7798	121.071	173.409	147.824	71.4052	60.0801	63.3027	LOC103993065	NC_025208.1	28216705	28218454	+	1135	protein_coding	uncharacterized LOC103993065
103992642	103.253	129.412	85.204	77.1563	84.2968	65.3736	109.653	120.481	116.981	LOC103992642	NC_025202.1	15415154	15420329	+	2497	protein_coding	phosphate transporter PHO1-2-like
103976902	89.6887	101.487	90.3613	103.868	92.8046	108.56	96.5719	103.899	103.173	LOC103976902	NC_025204.1	3186694	3192122	+	3226	protein_coding	eukaryotic translation initiation factor 3 subunit C%2C transcript variant X1
103981360	69.5763	89.3261	103.23	109.825	78.4944	121.578	101.545	131.982	84.5782	LOC103981360	NC_025202.1	7415183	7417290	+	2108	protein_coding	putative UDP-glucose glucosyltransferase
103979428	104.519	83.1672	87.3934	98.6513	97.3909	69.6032	118.481	100.688	129.79	LOC103979428	NC_025202.1	5882506	5888703	+	2760	protein_coding	endoplasmin homolog
103969314	93.6632	90.6875	96.6388	107.853	86.964	123.541	97.0395	101.293	91.7177	LOC103969314	NC_025203.1	7548386	7558278	-	2715	protein_coding	glyoxysomal fatty acid beta-oxidation multifunctional protein MFP-a-like
103971837	83.5603	88.469	86.3464	112.022	102.704	138.169	88.7915	100.815	88.197	LOC103971837	NC_025212.1	20204089	20208535	-	2365	protein_coding	R3H domain-containing protein 1%2C transcript variant X2
103969731	82.2364	90.3988	86.6204	116.25	104.867	177.534	78.2124	82.0618	70.5947	LOC103969731	NC_025211.1	33534202	33539109	+	1834	protein_coding	uncharacterized WD repeat-containing protein C2A9.03%2C transcript variant X2
103975812	56.236	141.81	56.1641	96.3443	93.386	190.358	69.1673	147.343	37.8918	LOC103975812	NC_025203.1	14211934	14213679	+	1518	protein_coding	thaumatin-like protein 1
103972884	98.7232	74.8201	94.157	92.1365	85.506	57.7027	117.245	119.351	148.346	LOC103972884	NW_008991484.1	868008	872468	+	1384	protein_coding	glutamine synthetase nodule isozyme
103982723	77.3302	83.8304	88.7056	124.853	104.503	140.196	93.6355	91.933	82.9852	LOC103982723	NC_025205.1	25025274	25026111	+	740	protein_coding	uncharacterized LOC103982723
103985158	101.38	80.8676	95.5597	95.3461	112.141	73.5254	117.736	93.1229	117.538	LOC103985158	NC_025206.1	14817674	14822290	+	566	protein_coding	probable small nuclear ribonucleoprotein F
103980508	52.1667	45.1783	72.2231	183.463	157.276	122.024	78.84	51.6749	123.474	LOC103980508	NC_025205.1	2132341	2133254	+	843	protein_coding	protein LURP-one-related 8-like
103982557	85.9806	95.9265	89.8754	107.844	93.7008	149.236	91.9902	94.2824	76.9973	LOC103982557	NC_025205.1	26376481	26380456	-	1518	protein_coding	uncharacterized LOC103982557
novel.21528	85.6584	74.112	72.563	115.925	96.9803	104.971	116.662	105.021	113.886	-	NC_025210.1	21686063	21738283	+	550	-	-
103996898	99.5143	95.3254	103.499	98.3796	86.0939	122.888	90.6603	101.095	87.8556	LOC103996898	NC_025210.1	2643322	2651903	+	1822	protein_coding	oxysterol-binding protein-related protein 3A
103968784	81.128	92.1756	77.0894	117.132	105.358	152.932	88.612	94.3077	75.2641	LOC103968784	NC_025211.1	26493325	26497918	-	1145	protein_coding	protein RER1A-like
103968860	86.4606	83.1687	73.8407	119.048	119.777	164.085	81.9571	84.9214	69.8393	LOC103968860	NC_025211.1	27043833	27047425	-	1486	protein_coding	monoglyceride lipase
103993652	85.3725	80.848	74.3625	107.359	110.148	112.005	112.761	97.7449	102.495	LOC103993652	NC_025209.1	4460915	4461685	+	696	protein_coding	histone H2AX-like
103992378	86.7632	99.5332	91.3134	100.597	96.9842	111.519	97.5559	105.796	92.9961	LOC103992378	NC_025202.1	15620611	15630515	+	2331	protein_coding	protein decapping 5
103969168	77.5328	83.7466	61.5521	157.045	91.4112	129.718	89.3464	102.436	89.8578	LOC103969168	NC_025211.1	29226521	29227137	+	549	protein_coding	uncharacterized LOC103969168
103988811	97.9008	78.8704	75.3514	103.948	108.046	77.6647	113.225	106.535	121.08	LOC103988811	NC_025207.1	20939999	20942340	+	683	protein_coding	60S ribosomal protein L37a%2C transcript variant X2
103997093	61.9151	116.008	64.5863	87.5131	109.167	225.891	89.1969	75.5	52.7106	LOC103997093	NC_025210.1	4104772	4105637	+	866	protein_coding	cyclic dof factor 4-like
103997155	86.9167	99.8035	84.0457	121.439	95.9175	136.241	80.5833	95.3075	82.0979	LOC103997155	NC_025202.1	19514666	19524001	-	2335	protein_coding	dnaJ protein ERDJ2A
103979050	91.5848	111.746	94.1979	76.1814	99.6424	72.1703	130.587	105.132	100.562	LOC103979050	NC_025204.1	23850594	23851712	-	802	protein_coding	probable histone H2A.2
103975604	94.1007	78.3734	85.9827	112.424	103.497	124.934	91.0984	103.024	88.3474	LOC103975604	NC_025203.1	15807888	15811030	+	943	protein_coding	protein C2-DOMAIN ABA-RELATED 4%2C transcript variant X2
103992602	96.2815	118.318	103.943	95.2165	82.4428	123.678	78.4409	98.9791	83.4034	LOC103992602	NC_025208.1	25423411	25430607	+	2712	protein_coding	uncharacterized LOC103992602
103969450	89.3054	87.6471	85.9922	119.025	98.4854	91.1748	95.259	104.525	108.979	LOC103969450	NC_025211.1	31136232	31144489	-	2377	protein_coding	lysine--tRNA ligase%2C transcript variant X1
103992351	57.0019	87.2614	76.2874	117.332	112.705	191.153	78.5843	97.2271	61.9575	LOC103992351	NC_025208.1	22990574	22991394	-	821	protein_coding	uncharacterized LOC103992351
103980658	79.3771	88.2904	80.2827	108.956	110.267	122.765	97.984	106.566	84.6993	LOC103980658	NC_025205.1	3979692	3983533	-	1270	protein_coding	E3 ubiquitin ligase BIG BROTHER-related
103968724	62.92	92.5488	70.991	101.762	95.0035	201.97	96.604	92.693	64.1509	LOC103968724	NC_025211.1	26125397	26126374	+	978	protein_coding	uncharacterized LOC103968724
103978644	94.8744	70.7415	81.967	131.643	93.0596	100.634	97.8683	94.7358	112.734	LOC103978644	NC_025204.1	27138202	27140201	+	680	protein_coding	NADH dehydrogenase [ubiquinone] iron-sulfur protein 6%2C mitochondrial-like
103999129	78.5142	75.4954	79.9678	130.133	101.973	121.839	99.0592	98.0806	93.0736	LOC103999129	NC_025210.1	30985934	30989062	-	629	protein_coding	uncharacterized protein At2g23090-like
103980707	103.157	80.7639	71.0254	67.5979	106.312	43.7516	152.188	108.614	144.549	LOC103980707	NC_025205.1	4412281	4413985	-	633	protein_coding	upstream activation factor subunit spp27-like
103973160	74.909	107.284	97.2475	106.862	108.181	143.063	66.536	96.1349	77.4556	LOC103973160	NW_008991501.1	229613	231639	+	2027	protein_coding	scarecrow-like protein 8
103979066	91.0078	96.4328	83.963	90.5966	102.194	62.0991	122.436	103.366	125.238	LOC103979066	NC_025204.1	23703401	23708216	+	1404	protein_coding	histone deacetylase HDT2-like
103984089	80.753	87.4503	77.8294	137.411	113.747	147.858	76.0338	84.2963	71.8496	LOC103984089	NC_025206.1	4665602	4669604	-	1990	protein_coding	protein TWIN LOV 1%2C transcript variant X2
103981236	59.4842	75.2421	70.8414	131.791	99.6655	165.844	95.9929	89.5185	88.7725	LOC103981236	NC_025205.1	8715748	8719610	+	2322	protein_coding	luminal-binding protein 2-like
103992273	100.313	65.1704	87.9209	98.9457	107.322	75.183	117.9	91.8466	131.797	LOC103992273	NC_025208.1	22154900	22155616	-	497	protein_coding	60S ribosomal protein L39
103970187	96.4273	90.4278	88.9838	117.798	98.6771	132.336	82.7229	86.748	81.6898	LOC103970187	NC_025212.1	1342288	1348204	+	1734	protein_coding	serine carboxypeptidase-like
103993689	65.7347	76.2538	69.2354	134.985	106.135	174.394	79.1857	95.2622	74.1682	LOC103993689	NC_025209.1	4197171	4200126	+	1115	protein_coding	GTP-binding protein SAR1A-like
103992504	82.1568	88.4545	82.8483	117.163	99.4287	139.491	92.046	93.9034	79.8439	LOC103992504	NC_025208.1	24573191	24583833	+	1519	protein_coding	26S protease regulatory subunit 6B homolog
103990410	63.4802	117.734	88.3454	124.669	97.7142	140.02	77.6939	101.88	61.6097	LOC103990410	NC_025202.1	17139563	17141577	+	1530	protein_coding	probable serine/threonine-protein kinase WNK11
103977242	96.6058	92.4113	85.7288	111.51	96.8645	91.2692	97.7235	98.638	102.153	LOC103977242	NC_025204.1	765743	776329	-	1050	protein_coding	short-chain dehydrogenase/reductase SDRA%2C transcript variant X2
103971218	93.8612	90.1023	99.5246	107.916	87.8448	109.697	86.2383	105.225	91.8584	LOC103971218	NC_025212.1	11524764	11530230	+	1444	protein_coding	uncharacterized LOC103971218%2C transcript variant X2
103971660	100.899	97.0747	94.8585	103.076	93.0585	107.902	83.2628	98.6001	93.0238	LOC103971660	NC_025212.1	18453822	18464510	+	5060	protein_coding	uncharacterized LOC103971660%2C transcript variant X1
103987991	98.5151	90.6604	91.0265	102.892	74.4545	78.2536	94.6789	123.214	117.918	LOC103987991	NC_025207.1	11041787	11046285	-	2189	protein_coding	glucose-6-phosphate 1-dehydrogenase%2C chloroplastic-like
103968364	151.081	120.454	111.566	49.635	72.3704	129.386	94.962	78.0909	64.0585	LOC103968364	NC_025211.1	23533477	23535762	-	564	protein_coding	uncharacterized protein At2g27730%2C mitochondrial
103997941	93.2084	67.2122	88.3245	137.499	98.0779	104.38	87.4119	96.0497	97.7217	LOC103997941	NC_025210.1	9540092	9545863	-	730	protein_coding	mitochondrial pyruvate carrier 1-like%2C transcript variant X1
103983818	125.161	88.7667	89.6877	68.0819	121.065	87.7799	99.7005	99.3074	88.6694	LOC103983818	NC_025206.1	2299550	2300806	+	1257	protein_coding	transcription factor PCF2-like
103968604	104.756	96.6668	92.9773	97.7799	86.9471	79.361	100.846	101.695	106.605	LOC103968604	NC_025211.1	25315630	25321010	+	1106	protein_coding	proteasome subunit alpha type-5-like
103978855	77.0581	86.7612	81.5383	116.498	105.027	134.4	90.2569	93.2547	81.9222	LOC103978855	NC_025202.1	6318917	6324191	+	942	protein_coding	ER membrane protein complex subunit 8/9 homolog
103993272	84.3804	106.867	91.573	92.8582	89.0427	111.669	104.693	107.583	77.9235	LOC103993272	NC_025209.1	8127610	8130917	+	1387	protein_coding	clathrin light chain 2-like
103980579	101.6	90.1282	91.4398	105.021	87.7462	116.98	90.5212	91.1697	91.5216	LOC103980579	NC_025205.1	3368285	3379986	+	2023	protein_coding	coatomer subunit delta-1-like%2C transcript variant X1
104000231	97.5211	103.496	105.263	92.2945	105.863	125.439	73.2312	86.5093	76.3073	LOC104000231	NC_025211.1	20025197	20028183	-	2987	protein_coding	G-type lectin S-receptor-like serine/threonine-protein kinase At1g34300
103970261	90.4409	120.302	110.381	99.3153	89.8336	98.4154	71.2241	107.137	78.6012	LOC103970261	NC_025212.1	2005905	2008727	+	2823	protein_coding	probable receptor-like protein kinase At5g24010
103999873	107.193	77.9169	92.7663	96.0121	101.375	82.1345	114.36	88.432	105.445	LOC103999873	NC_025211.1	11146190	11151662	+	694	protein_coding	sm-like protein LSM7%2C transcript variant X1
103987158	57.274	62.2191	68.041	179.526	103.668	191.68	65.0405	76.5523	61.4451	LOC103987158	NC_025207.1	4645042	4647229	-	568	protein_coding	uncharacterized LOC103987158
103981081	114.26	100.317	106.24	84.3642	77.7392	86.2696	91.6561	100.867	103.589	CAD4	NC_025205.1	7410327	7417936	-	1403	protein_coding	cinnamoyl-CoA reductase 2
104000118	105.486	94.7203	96.4156	95.2107	87.6116	112.38	94.0173	90.4579	88.2453	LOC104000118	NC_025211.1	16355318	16361986	-	1270	protein_coding	protein TONNEAU 1a-like
103984283	95.298	77.0099	87.5039	113.393	94.7881	109.395	87.798	96.3752	102.962	LOC103984283	NC_025206.1	6331872	6340936	+	1669	protein_coding	signal peptide peptidase 2%2C transcript variant X1
103988136	78.0588	62.6383	69.6525	146.264	101.64	157.25	76.8201	78.9834	92.4158	LOC103988136	NC_025207.1	12731675	12734910	+	711	protein_coding	cytochrome c
103971832	103.614	75.8695	87.4895	92.7412	108.051	71.8157	131.841	84.4609	106.74	LOC103971832	NC_025212.1	20179526	20183875	-	606	protein_coding	uncharacterized protein At2g27730%2C mitochondrial-like
103990299	70.3045	70.2634	72.719	128.716	94.8755	142.809	109.914	91.7366	81.0832	LOC103990299	NC_025208.1	6249357	6250025	-	669	protein_coding	uncharacterized protein At1g15400-like
103978005	80.1739	77.5636	79.5733	124.739	97.7659	133.881	83.3163	95.0856	89.9766	LOC103978005	NC_025204.1	9343263	9349293	+	1274	protein_coding	translocon-associated protein subunit alpha-like%2C transcript variant X2
103991595	84.7601	75.7293	82.9568	127.013	89.2899	116.036	90.7454	101.652	93.3713	LOC103991595	NC_025208.1	10977009	10982907	-	2018	protein_coding	mitochondrial-processing peptidase subunit alpha
103972433	97.4506	105.293	104.02	98.5611	85.4943	102.008	82.9846	100.604	84.7876	LOC103972433	NC_025212.1	24772195	24775421	-	2850	protein_coding	probable alpha-glucosidase Os06g0675700
103985676	97.7361	74.2676	85.92	113.252	104.328	87.3305	98.0748	91.5176	108.336	LOC103985676	NC_025206.1	22153965	22156893	+	547	misc_RNA	uncharacterized LOC103985676
103971901	82.5578	86.8666	96.1044	102.607	92.1467	119.388	102.63	96.4621	81.984	LOC103971901	NC_025212.1	20894500	20895517	-	583	lncRNA	uncharacterized LOC103971901
103983183	97.7881	99.5293	96.7206	107.282	89.3394	89.704	83.9963	101.072	95.3098	LOC103983183	NC_025202.1	12957708	12962499	+	1774	protein_coding	signal peptide peptidase-like 1%2C transcript variant X1
103997329	78.8534	105.244	93.7931	89.5261	79.7256	139.844	85.2676	111.917	76.4801	LOC103997329	NC_025210.1	6361661	6365371	+	3549	protein_coding	receptor-like protein kinase HAIKU2
103992075	109.093	72.5604	82.6148	109.496	80.2297	72.9512	102.329	113.258	117.914	LOC103992075	NC_025208.1	19586632	19589286	-	697	protein_coding	dolichyl-diphosphooligosaccharide--protein glycosyltransferase subunit DAD1
103992209	64.2279	104.353	73.1822	101.003	110.242	135.302	100.046	93.0586	78.5667	LOC103992209	NC_025208.1	21734442	21736897	-	1644	protein_coding	heat stress transcription factor B-1-like%2C transcript variant X2
103999277	109.007	87.5395	102.09	89.5905	81.158	83.119	98.8067	96.9462	111.357	LOC103999277	NC_025210.1	32383454	32388354	+	1636	protein_coding	UDP-glucuronic acid decarboxylase 6
103991764	100.076	88.1291	86.5062	98.607	90.1716	96.573	103.111	98.2785	98.0189	LOC103991764	NC_025208.1	12719916	12725974	-	1182	protein_coding	proteasome subunit beta type-6
103974158	61.6923	78.3113	88.7644	93.1686	68.9212	26.0219	148.973	132.384	160.748	LOC103974158	NC_025202.1	4088767	4095244	-	2061	protein_coding	ATP-dependent 6-phosphofructokinase 6
103998036	93.696	97.0467	105.78	108.417	87.5127	123.108	77.9857	83.385	81.9839	LOC103998036	NC_025210.1	10586306	10589968	+	3503	protein_coding	alpha%2Calpha-trehalose-phosphate synthase [UDP-forming] 6-like
103978804	52.751	83.1678	77.9597	116.691	113.237	208.152	62.9994	83.4701	60.4759	LOC103978804	NC_025204.1	25788948	25790702	+	1755	protein_coding	allene oxide synthase 2-like
novel.28796	37.346	57.1852	67.7894	117.487	92.8846	291.223	49.4708	85.7747	59.3814	-	NW_008993277.1	1	636	.	636	-	PF00067:Cytochrome P450
103984004	95.6744	104.752	91.229	93.2428	91.8141	104.478	90.4132	95.748	90.6295	LOC103984004	NC_025206.1	3970632	3976532	-	2000	protein_coding	cyclin-dependent kinase C-2
103987469	69.5679	88.9548	74.5569	96.5858	116.968	111.674	125.143	91.6526	82.3744	LOC103987469	NC_025207.1	7027955	7028656	-	702	protein_coding	40S ribosomal protein S16-like%2C transcript variant X1
103969295	100.081	95.9271	95.2507	106.949	80.3576	67.394	100.693	107.17	101.665	LOC103969295	NC_025211.1	30040811	30043578	+	1048	protein_coding	transcription factor bHLH115-like%2C transcript variant X1
103992417	92.7136	84.7408	85.9008	109.273	111.538	93.9937	83.8011	91.6417	101.252	LOC103992417	NC_025208.1	23862500	23866901	+	2895	protein_coding	loricrin-like
103985989	68.2154	83.2143	93.5693	109.296	116.832	132.146	82.6662	86.91	81.565	LOC103985989	NC_025206.1	25886003	25892763	+	2088	protein_coding	bZIP transcription factor TRAB1-like%2C transcript variant X2
103988114	101.505	80.6445	79.6706	104.503	85.6413	75.6177	95.6624	103.116	127.292	LOC103988114	NC_025207.1	12292331	12309139	-	1153	protein_coding	2-Cys peroxiredoxin BAS1%2C chloroplastic-like
103987963	54.8727	99.7134	94.4148	86.1358	92.7223	151.267	99.1901	107.316	67.9436	LOC103987963	NC_025207.1	10837717	10839312	-	1300	protein_coding	probable BOI-related E3 ubiquitin-protein ligase 2
103976965	81.5722	98.3502	91.5843	106.874	92.912	125.175	85.761	92.7973	78.2884	LOC103976965	NC_025204.1	2642395	2645227	+	2463	protein_coding	transmembrane 9 superfamily member 12-like
103995847	98.4136	100.109	97.0522	84.3392	98.9912	121.787	76.3179	101.612	73.106	LOC103995847	NC_025209.1	32504080	32505962	+	1883	protein_coding	U-box domain-containing protein 27-like
103978948	85.8928	83.0554	85.4856	115.423	92.4598	109.992	82.2584	97.6032	98.868	LOC103978948	NC_025204.1	24770357	24774663	+	794	protein_coding	AP-1 complex subunit sigma-1%2C transcript variant X1
103982829	71.1001	70.782	36.3966	140.247	92.5814	117.813	130.484	109.721	81.8494	LOC103982829	NC_025205.1	24191412	24192110	-	699	protein_coding	uncharacterized LOC103982829
103999547	95.3986	95.8661	86.4163	92.969	86.8726	92.2744	101.721	101.668	97.5206	LOC103999547	NC_025210.1	33469770	33474879	-	1272	protein_coding	universal stress protein PHOS34-like%2C transcript variant X2
103975677	99.852	79.3727	69.8067	108.312	97.5493	122.504	96.5327	85.2753	90.66	LOC103975677	NC_025203.1	15187551	15190639	-	683	protein_coding	putative phosphatidylglycerol/phosphatidylinositol transfer protein DDB_G0282179
103981055	93.8057	77.2796	81.9707	109.404	99.6689	145.989	91.168	75.9082	74.6251	LOC103981055	NC_025205.1	7199565	7203117	-	539	lncRNA	uncharacterized LOC103981055
103976895	70.9001	84.9255	84.7339	80.4074	184.117	98.5598	85.1154	84.5679	75.6857	LOC103976895	NC_025204.1	3289114	3290759	+	1570	protein_coding	anthocyanidin 3-O-glucosyltransferase 7-like
103981192	79.5223	82.902	74.9327	111.825	102.082	153.733	81.8669	96.1072	65.5207	LOC103981192	NC_025205.1	8243653	8244344	+	692	protein_coding	uncharacterized LOC103981192
103992786	79.563	87.7296	79.7181	98.7293	114.422	69.318	109.496	104.34	104.922	LOC103992786	NC_025208.1	26872708	26876303	+	1670	protein_coding	plasminogen activator inhibitor 1 RNA-binding protein
103979360	90.1982	94.7955	98.162	102.075	82.4157	121.172	81.9219	96.4752	80.4353	LOC103979360	NC_025204.1	20917309	20925232	-	1560	protein_coding	SNF1-related protein kinase regulatory subunit gamma-1
103994686	66.0989	68.0045	63.886	142.295	120.617	171.377	67.0975	75.0488	73.1718	LOC103994686	NC_025209.1	13612765	13619029	-	1333	protein_coding	probable protein phosphatase 2C 62
103976703	68.6969	71.7511	71.4396	119.274	99.8006	159.556	76.2913	101.924	78.62	LOC103976703	NC_025202.1	2668035	2674205	-	1294	protein_coding	probable alpha-1%2C6-mannosyltransferase MNN10
103988132	91.429	77.0999	86.5244	101.989	97.1707	89.8014	100.761	97.3933	105.136	LOC103988132	NC_025207.1	12673498	12677103	-	1028	protein_coding	succinate dehydrogenase subunit 6%2C mitochondrial%2C transcript variant X2
103977422	98.6298	43.1703	68.7433	88.476	316.205	52.9535	103.111	35.9949	39.9105	LOC103977422	NC_025204.1	3836002	3838915	+	1890	protein_coding	uncharacterized LOC103977422
103977971	50.8833	66.3484	91.0812	154.101	132.786	154.003	59.9966	71.8409	65.7395	LOC103977971	NC_025204.1	9061042	9062218	-	1177	protein_coding	uncharacterized LOC103977971
103991670	79.4558	95.6921	92.6609	98.1052	95.5899	141.882	82.6609	84.3912	76.3183	LOC103991670	NC_025208.1	11691712	11695130	-	2426	protein_coding	phosphatidylinositol 4-kinase gamma 4-like
103971395	78.0472	132.664	104.979	72.9088	85.0947	133.918	106.961	74.6194	57.2717	LOC103971395	NC_025212.1	15744619	15748486	+	1603	protein_coding	uncharacterized LOC103971395
103997560	87.2517	84.8433	93.511	111.255	115.337	94.1245	84.838	83.9349	90.7777	LOC103997560	NC_025210.1	6879501	6880473	-	973	protein_coding	uncharacterized LOC103997560
103982415	59.0676	131.354	91.4004	102.594	68.0455	175.442	85.5409	96.2937	35.9658	LOC103982415	NC_025205.1	27399421	27402431	+	1992	protein_coding	cytochrome P450 86B1-like%2C transcript variant X1
103981238	58.6923	103.924	100.401	110.297	83.5262	143.465	74.9258	97.2048	73.0977	LOC103981238	NC_025205.1	8733251	8736327	+	1767	protein_coding	protein O-glucosyltransferase 1
103981069	97.0699	81.8234	86.1649	103.49	91.4483	90.7895	98.8728	90.6524	104.832	LOC103981069	NC_025205.1	7350238	7358845	-	1154	protein_coding	proteasome subunit alpha type-3
103977908	88.2314	74.895	82.3457	110.779	94.3266	114.257	92.4685	89.4133	98.4032	LOC103977908	NC_025204.1	8369513	8373771	+	908	protein_coding	ubiquitin-conjugating enzyme E2 variant 1C-like
103994657	78.5377	116.619	84.897	83.6039	94.8672	119.11	96.0657	108.584	62.7827	LOC103994657	NC_025209.1	13165376	13169988	-	1058	protein_coding	uncharacterized LOC103994657
103971019	57.7856	73.7015	104.291	123.405	131.544	175.198	45.325	66.2883	67.1758	LOC103971019	NC_025212.1	7923174	7924497	+	1324	protein_coding	delta(12)-acyl-lipid-desaturase-like
103991337	93.2828	88.7828	93.234	101.608	91.0718	115.298	82.7287	95.0204	83.5671	LOC103991337	NC_025202.1	16306882	16309764	+	1079	protein_coding	transmembrane emp24 domain-containing protein p24delta9-like
103969305	81.3945	87.7507	81.9385	111.177	96.8566	137.379	80.5588	87.5902	79.7281	LOC103969305	NC_025211.1	30104034	30110305	-	2113	protein_coding	protein IWS1 homolog 2
103986179	50.9532	48.6561	44.7297	215.884	140.893	136.868	66.1443	93.0264	46.8189	LOC103986179	NC_025202.1	10756589	10762529	-	1880	protein_coding	ATP sulfurylase 1%2C chloroplastic-like
103983623	84.2541	87.3893	90.4849	99.8055	98.6094	141.904	77.8747	85.6929	77.6759	LOC103983623	NC_025206.1	794898	797577	-	1203	protein_coding	uncharacterized LOC103983623
103995160	88.5151	78.0145	89.3787	115.274	102.295	87.8697	94.5043	85.5775	102.261	LOC103995160	NC_025209.1	28286885	28292697	-	1169	protein_coding	proteasome subunit alpha type-3-like
103973594	40.6041	108.569	92.4798	74.3746	109.153	217.023	53.8528	80.7703	66.4419	LOC103973594	NW_008991759.1	38572	39747	+	1029	protein_coding	ethylene-responsive transcription factor ERF071-like
103968788	68.7529	93.8314	97.8019	133.224	106.035	150.325	46.9541	69.4395	76.5957	LOC103968788	NC_025211.1	26525833	26527303	+	1391	protein_coding	curcumin synthase 3-like
103969000	97.6461	130.134	85.6343	94.7176	93.027	83.8849	85.8827	87.782	84.1778	LOC103969000	NC_025211.1	27855885	27858557	-	1380	protein_coding	11S globulin seed storage protein 2
103996631	73.9834	84.8072	89.2912	119.972	95.5899	153.693	68.7367	85.2644	70.952	LOC103996631	NC_025210.1	799046	815816	+	2722	protein_coding	coiled-coil domain-containing protein SCD2%2C transcript variant X2
103997695	86.5139	76.9838	68.5438	103.609	99.7402	100.767	129.476	101.46	75.1128	LOC103997695	NC_025210.1	7970769	7971482	+	714	protein_coding	uncharacterized LOC103997695
103987044	87.3339	76.3044	83.411	110.91	97.2363	79.8124	97.7037	100.518	108.628	LOC103987044	NC_025207.1	3760500	3764017	+	929	protein_coding	60S ribosomal protein L11
103983648	79.9003	74.1326	76.9345	120.915	104.596	110.292	88.9482	94.8265	91.2807	LOC103983648	NC_025206.1	657358	660321	-	934	protein_coding	V-type proton ATPase subunit c1
novel.800	95.9622	188.41	105.906	62.3503	33.1677	69.9817	81.1446	140.041	62.7457	-	NC_025202.1	7379228	7380495	+	1026	-	-
103975238	93.0343	89.574	93.0529	106.248	91.7756	119.778	78.5485	86.433	80.8763	LOC103975238	NC_025203.1	18471306	18479102	-	1654	protein_coding	TOM1-like protein 2%2C transcript variant X1
103990325	89.2132	108.102	165.716	95.2518	160.283	65.1428	42.8959	58.0286	54.4395	LOC103990325	NC_025208.1	6028522	6030840	+	1912	protein_coding	uncharacterized LOC103990325
103969358	97.4352	76.7796	75.6377	109.882	88.8119	94.5818	93.8178	98.2939	103.416	LOC103969358	NC_025211.1	30389065	30393174	-	959	protein_coding	V-type proton ATPase subunit c''2
103982046	89.2824	95.0154	59.2743	99.4863	100.65	131.868	113.674	85.9312	62.8143	LOC103982046	NC_025205.1	20123064	20125192	+	1209	protein_coding	uncharacterized membrane protein At4g09580
103972251	16.3336	68.6744	35.5924	119.635	125.248	361.82	43.8878	37.7635	28.3307	LOC103972251	NC_025212.1	23597142	23598947	+	1315	protein_coding	flavonol synthase/flavanone 3-hydroxylase-like
103997742	80.3811	105.932	83.6829	90.1075	101.904	91.1364	102.572	99.71	80.9218	LOC103997742	NC_025210.1	8239037	8242041	-	984	protein_coding	50S ribosomal protein L10%2C chloroplastic-like
103969287	80.1331	80.4984	80.5056	112.117	101.182	128.629	86.2531	88.8777	77.4006	LOC103969287	NC_025203.1	7511375	7526976	-	3282	protein_coding	kinesin-like protein KIN-13A
103975315	94.4694	82.9764	83.8683	88.9168	102.04	83.8462	108.776	83.9056	106.768	LOC103975315	NC_025203.1	17767258	17771341	+	741	protein_coding	uncharacterized protein At2g34160
103988499	100.382	71.9898	85.0557	98.9512	97.4486	75.5731	83.3886	104.738	116.943	LOC103988499	NC_025207.1	13686236	13689683	+	1080	protein_coding	N-carbamoylputrescine amidase
103997599	110.577	93.4132	98.3696	82.5566	75.6531	67.2633	95.7043	109.132	101.777	LOC103997599	NC_025210.1	7159741	7163354	+	1074	protein_coding	vesicle-associated membrane protein 721-like
103972394	92.6464	88.9894	93.8823	98.3702	83.3014	109.726	86.4956	89.2071	91.0707	LOC103972394	NC_025212.1	24453605	24458783	+	1688	protein_coding	shaggy-related protein kinase alpha-like
103975908	67.5416	89.7063	112.301	121.522	98.6214	123.781	44.3358	90.0379	85.487	LOC103975908	NC_025203.1	13278264	13280691	-	2428	protein_coding	protein DETOXIFICATION 49-like
103974616	90.3342	95.7938	103.468	95.7451	69.8522	86.3513	86.1601	108.397	96.8145	LOC103974616	NW_008993429.1	27472	30810	-	1831	protein_coding	E3 ubiquitin-protein ligase XB3
103987057	99.8907	87.0522	95.5501	98.6561	106.078	98.9726	65.149	89.9432	91.3532	LOC103987057	NC_025207.1	3854259	3855133	-	875	protein_coding	uncharacterized LOC103987057
103982594	54.9852	67.7357	106.257	98.9041	133.048	94.6505	83.8557	122.333	70.7134	LOC103982594	NC_025205.1	26142613	26149003	+	2090	protein_coding	protein HOTHEAD%2C transcript variant X1
103978382	88.7016	78.608	87.7212	114	98.5945	103.545	85.088	89.9374	86.1442	LOC103978382	NC_025204.1	16561251	16572354	+	859	protein_coding	28 kDa heat- and acid-stable phosphoprotein-like
103996831	95.7349	97.6902	82.4432	100.586	85.3064	120.021	77.9001	99.4961	73.1328	LOC103996831	NC_025210.1	2240210	2244720	-	1636	protein_coding	metal tolerance protein 5-like
103970350	93.5761	101.076	84.6546	88.954	83.6979	103.255	95.6825	101.557	79.7015	GPX	NC_025212.1	2914806	2917718	-	1053	protein_coding	probable phospholipid hydroperoxide glutathione peroxidase
103998074	50.4246	77.7719	67.8491	131.63	75.7909	114.393	83.8377	137.219	92.5042	LOC103998074	NC_025210.1	11070708	11074438	+	1965	protein_coding	beta-glucosidase 22-like
103988076	80.5367	74.2015	77.7675	152.906	105.939	108.434	75.7766	86.2589	69.1964	LOC103988076	NC_025207.1	11927933	11934030	-	2300	protein_coding	serine hydroxymethyltransferase 7-like
103990949	66.7694	83.2751	66.716	109.071	105.936	175.064	82.3498	78.3841	63.0346	LOC103990949	NC_025202.1	16627883	16629876	-	1700	protein_coding	UV-B-induced protein At3g17800%2C chloroplastic-like
103983229	97.5269	90.9325	96.078	104.817	84.9314	108.352	82.5714	84.9326	79.284	LOC103983229	NC_025205.1	20653484	20657074	+	852	protein_coding	mediator of RNA polymerase II transcription subunit 10b
103996237	78.4632	70.2346	73.5579	138.954	98.5547	98.8823	80.6555	89.8757	100.136	LOC103996237	NC_025209.1	29609672	29613456	+	1064	protein_coding	LIM domain-containing protein WLIM1
103993357	101.926	90.8858	85.2796	91.7936	89.9295	74.9164	90.297	101.903	102.263	LOC103993357	NC_025209.1	7328661	7331805	-	1199	protein_coding	bifunctional epoxide hydrolase 2-like
novel.10380	206.647	67.7032	49.2021	63.1997	58.4635	16.0271	111.067	143.795	112.857	-	NC_025206.1	7588182	7588629	+	448	-	-
103984097	131.865	101.291	109.242	43.3127	91.5223	74.4357	105.304	90.8927	80.436	LOC103984097	NC_025206.1	4731160	4731911	-	752	protein_coding	monothiol glutaredoxin-S2-like
103997737	96.0438	87.7704	147.169	92.4202	104.12	128.061	45.9428	54.9982	71.6149	LOC103997737	NC_025210.1	8223699	8224404	-	706	protein_coding	uncharacterized LOC103997737
103982079	65.4397	74.2148	71.6515	111.756	105.275	179.562	76.4407	75.9247	67.7814	LOC103982079	NC_025205.1	29988167	29989742	+	1362	protein_coding	F-box/LRR-repeat protein At3g48880-like
103983002	87.2954	110.967	87.1918	77.8975	92.6131	75.4637	93.4264	108.447	94.5572	LOC103983002	NC_025205.1	22644075	22650142	-	1734	protein_coding	uncharacterized LOC103983002
103982243	117.151	111.623	83.4802	73.3865	76.9512	49.8937	99.3129	112.215	103.315	LOC103982243	NC_025205.1	28770247	28776451	+	3072	protein_coding	homeobox-leucine zipper protein HOX32
103978742	90.9093	71.4856	79.9185	100.928	109.757	96.9859	89.5249	98.3473	88.6528	LOC103978742	NC_025204.1	26226881	26229955	-	695	protein_coding	ER membrane protein complex subunit 6-like
novel.14011	82.8091	53.1466	75.4931	46.1141	198.555	122.183	110.935	75.4635	61.652	-	NC_025207.1	27041592	27042509	-	337	-	-
103993377	82.7727	79.7442	105.524	102.042	109.069	80.5101	84.7278	88.7411	92.8102	LOC103993377	NC_025209.1	7169128	7170361	+	1234	protein_coding	protein SRC2-like
104001022	90.8738	84.507	83.9768	96.783	93.0232	98.6385	87.3984	91.4412	98.9368	LOC104001022	NC_025211.1	23198281	23203383	-	1080	protein_coding	ER membrane protein complex subunit 3-like
103984653	85.6438	116.14	102.737	69.4908	88.7684	132.973	68.2792	95.516	65.1693	LOC103984653	NC_025206.1	7331497	7334106	-	2172	protein_coding	serine/threonine receptor-like kinase NFP
103997495	142.485	94.9178	111.629	22.4511	138.083	38.7882	167.7	34.382	74.0521	LOC103997495	NC_025210.1	5077654	5079014	-	1190	protein_coding	ribonuclease 1-like
103972319	113.751	78.0028	86.3825	75.9977	93.2781	61.171	123.788	83.1771	108.698	LOC103972319	NC_025212.1	24016427	24019897	-	951	protein_coding	glutathione S-transferase DHAR2
103982080	39.2819	76.9332	52.436	78.885	129.577	299.09	67.1691	46.2628	34.3436	LOC103982080	NC_025205.1	29975935	29977742	-	900	protein_coding	uncharacterized LOC103982080
103972431	77.8256	71.5464	89.2044	124.113	90.8819	120.259	73.5607	88.8375	87.2822	LOC103972431	NC_025212.1	24751094	24756688	+	1807	protein_coding	probable UDP-arabinose 4-epimerase 2
103985373	76.9355	69.4833	120.572	99.8216	145.341	127.187	59.9328	65.7378	57.9583	LOC103985373	NC_025206.1	25530730	25532644	-	1833	protein_coding	cytochrome P450 71A1-like
103984227	109.603	75.7294	94.8953	101.004	85.1881	80.9059	78.4848	98.2456	98.7315	LOC103984227	NC_025206.1	5787476	5794513	+	2858	protein_coding	potassium transporter 7-like%2C transcript variant X2
103976053	88.0918	81.0405	88.4541	109.735	105.673	128.259	76.3644	83.4591	60.5549	LOC103976053	NC_025203.1	12237546	12243854	+	2133	protein_coding	calcium-dependent protein kinase 24-like
103998748	83.2485	87.213	72.4806	89.0935	88.919	68.598	108.761	99.6635	121.558	LOC103998748	NC_025210.1	28157870	28164972	+	2307	protein_coding	ruBisCO large subunit-binding protein subunit beta%2C chloroplastic
103969406	103.43	85.2694	81.2531	82.7047	90.3567	61.5277	100.41	98.2358	114.84	LOC103969406	NC_025203.1	7598644	7605200	-	1991	protein_coding	T-complex protein 1 subunit beta
103990543	67.8358	82.4196	72.5053	100.596	101.686	153.672	87.5193	90.1016	61.2821	LOC103990543	NC_025208.1	4075884	4078182	+	1129	protein_coding	probable plastid-lipid-associated protein 2%2C chloroplastic
103978911	101.076	44.0364	66.172	93.7532	135.535	76.3719	104.067	99.2447	96.5871	LOC103978911	NC_025204.1	25066825	25068475	+	1510	protein_coding	myb-related protein 315-like
103995316	89.7387	92.5097	89.2679	95.4942	82.2043	104.219	85.0242	86.8888	89.5548	LOC103995316	NC_025209.1	26940013	26945053	+	1264	protein_coding	ATP-dependent Clp protease proteolytic subunit 5%2C chloroplastic
103979475	88.1526	147.787	88.4527	80.8956	83.424	94.5804	84.3632	105.751	41.2185	LOC103979475	NC_025202.1	656951	658050	-	1100	protein_coding	21 kDa protein-like
103991245	81.1924	76.458	68.9918	102.758	94.1567	82.9847	96.6374	100.304	109.667	LOC103991245	NC_025208.1	7690089	7693110	-	867	protein_coding	60S ribosomal protein L11
103987188	88.2706	75.7728	86.659	93.5612	88.5211	99.2484	93.4308	92.3594	94.7798	LOC103987188	NC_025207.1	4851021	4853555	+	595	protein_coding	ubiquitin-fold modifier 1-like
103990055	99.1695	68.4744	80.7803	84.4192	102.388	94.1096	90.8566	96.6499	95.731	LOC103990055	NC_025202.1	1580028	1584840	-	464	protein_coding	thioredoxin-like protein YLS8
103986147	70.8721	81.4731	71.0355	107.465	92.4532	129.704	86.6553	85.7166	86.627	LOC103986147	NC_025206.1	28695221	28701506	-	3535	protein_coding	2-oxoglutarate dehydrogenase%2C mitochondrial-like
103990504	77.9173	116.231	104.026	74.0068	87.1922	119.683	84.7867	86.628	61.2446	LOC103990504	NC_025208.1	4420223	4422214	+	1992	protein_coding	protein GPR107-like
103968552	91.3399	114.37	86.3145	79.8312	89.3011	60.4128	104.403	85.9717	99.3557	LOC103968552	NC_025211.1	24969178	24970131	-	684	protein_coding	microsomal glutathione S-transferase 3-like
103986616	94.4317	89.5646	97.3207	90.5086	77.9925	90.29	86.011	98.9365	85.8391	LOC103986616	NC_025207.1	630391	635644	+	2238	protein_coding	transmembrane 9 superfamily member 7-like
103983196	69.545	81.3497	67.0872	113.516	99.8745	146.193	76.6328	86.6723	69.0496	LOC103983196	NC_025205.1	20960002	20964354	-	1294	protein_coding	uncharacterized LOC103983196
103977301	86.6206	84.0847	87.8266	92.6267	88.0082	112.525	85.9509	92.5529	79.5172	LOC103977301	NC_025204.1	253517	258830	+	2219	protein_coding	U-box domain-containing protein 12
103998853	63.8182	71.4322	75.3915	113.209	108.723	149.533	75.8567	79.1007	72.2394	LOC103998853	NC_025210.1	29169239	29178749	-	1856	protein_coding	probable 1-acylglycerol-3-phosphate O-acyltransferase
103977893	71.9695	97.9508	81.7329	84.2449	87.2349	153.492	80.7772	92.0954	59.803	LOC103977893	NC_025204.1	8235711	8237580	+	1453	protein_coding	polygalacturonase ADPG2
103998179	127.627	61.37	88.2938	85.323	113.031	106.503	81.948	70.8664	73.7766	LOC103998179	NC_025210.1	11463184	11464801	-	1003	protein_coding	protein LURP-one-related 8-like%2C transcript variant X2
103999642	91.2194	72.6796	82.376	125.413	126.143	130.461	60.9651	59.8763	58.8481	LOC103999642	NC_025211.1	1198964	1202365	+	1167	protein_coding	uncharacterized LOC103999642%2C transcript variant X1
103992860	50.2938	92.9928	70.1507	93.7581	93.5799	163.378	86.2742	94.2076	62.7482	LOC103992860	NC_025208.1	27422894	27425756	+	2140	protein_coding	protein indeterminate-domain 2-like
103971111	92.0257	81.3422	81.5967	92.681	92.5914	87.7527	97.1177	89.5282	92.6194	LOC103971111	NC_025203.1	9162317	9166306	+	1052	protein_coding	proteasome subunit alpha type-7
103992371	72.9771	70.805	73.374	109.249	94.7742	131.982	77.8214	91.1784	85.0389	LOC103992371	NC_025208.1	23444937	23452179	+	1289	protein_coding	uncharacterized LOC103992371
103980595	90.7194	75.6796	75.8972	104.317	83.0412	87.4057	96.5609	91.4356	101.977	LOC103980595	NC_025205.1	3520653	3529288	-	1653	protein_coding	NADH dehydrogenase [ubiquinone] 1 alpha subcomplex subunit 9%2C mitochondrial
103973194	87.514	87.2451	92.1705	89.4657	82.9881	103.563	85.1408	91.6263	86.5518	LOC103973194	NW_008991503.1	166671	183318	+	1555	protein_coding	transmembrane protein 120 homolog
103993105	79.935	80.7232	83.9155	105.742	89.4127	130.804	79.1842	87.8692	68.4938	LOC103993105	NC_025208.1	28542859	28548842	+	913	protein_coding	uncharacterized LOC103993105
103995596	65.2341	56.3136	75.9488	153.476	120.095	129.161	79.6717	72.9988	53.0258	LOC103995596	NC_025209.1	34565023	34570084	-	1299	protein_coding	mitochondrial amidoxime reducing component 2-like
103986403	77.7755	83.583	84.8073	106.442	87.4785	106.552	96.457	86.6132	76.16	LOC103986403	NC_025206.1	26624677	26625442	+	766	protein_coding	putidaredoxin-like
103987920	86.8736	79.0664	81.1205	90.8413	84.9209	60.4635	107.013	101.66	113.656	LOC103987920	NC_025207.1	10508386	10510698	+	887	protein_coding	40S ribosomal protein S7
103985668	55.9962	87.1748	51.5884	85.2573	123.706	185.72	84.3501	81.4528	50.2074	LOC103985668	NC_025206.1	22257279	22262114	+	3070	protein_coding	uncharacterized LOC103985668
103972994	98.5884	89.3902	87.0538	95.4251	66.8652	67.6709	94.6257	99.0639	106.512	LOC103972994	NW_008991494.1	673272	691214	+	1401	protein_coding	glutathione reductase%2C cytosolic-like
103981259	74.5269	72.8656	81.9987	119.502	75.7331	131.384	81.5491	84.1002	82.9665	LOC103981259	NC_025205.1	9039489	9045212	+	1035	protein_coding	UMP-CMP kinase 4-like
103976691	35.9853	52.3323	34.6971	103.36	109.98	256.706	72.4442	97.6762	41.0579	LOC103976691	NC_025203.1	21451554	21452762	-	1209	protein_coding	uncharacterized LOC103976691
103978974	84.3382	85.7506	83.1621	103.571	92.0515	115.886	73.4712	86.1004	78.4527	LOC103978974	NC_025204.1	24591791	24603086	-	3782	protein_coding	probable chromatin-remodeling complex ATPase chain
103971457	93.7978	73.9614	84.7769	98.5086	83.0638	105.009	82.8069	92.6426	88.0984	LOC103971457	NC_025212.1	14730185	14764492	+	1221	protein_coding	gamma-soluble NSF attachment protein
103987734	65.8526	81.3007	61.0543	77.6802	106.628	181.051	96.698	74.9442	56.4925	LOC103987734	NC_025207.1	8988297	8990028	+	1732	protein_coding	fatty acid hydroperoxide lyase%2C chloroplastic
103983928	94.8435	92.3563	87.3082	88.4345	78.8797	83.1823	88.2143	100.13	87.7272	LOC103983928	NC_025206.1	3331083	3342737	+	1596	protein_coding	26S protease regulatory subunit 6A homolog
104001036	72.0642	75.5932	71.6385	106.211	102.408	139.565	69.6601	93.6339	69.9774	LOC104001036	NC_025211.1	23273006	23277791	-	1388	protein_coding	glutathionyl-hydroquinone reductase YqjG-like%2C transcript variant X2
103992526	71.6464	74.8415	76.0721	112.001	98.233	144.732	74.1255	83.7983	65.2451	LOC103992526	NC_025208.1	24720267	24721005	-	651	protein_coding	uncharacterized LOC103992526
103982494	70.8138	115.832	82.8683	80.1145	91.1275	79.5671	107.707	101.053	70.9984	LOC103982494	NC_025205.1	26834153	26839595	-	1221	protein_coding	small nuclear ribonucleoprotein-associated protein B-like
103976852	68.2244	100.285	65.0579	88.8047	95.3276	147.438	81.2554	83.2519	70.0463	LOC103976852	NC_025204.1	3691895	3696362	+	2915	protein_coding	uncharacterized LOC103976852
103998070	81.3122	72.0031	87.277	108.284	94.3171	130.338	79.0834	80.1178	66.7786	LOC103998070	NC_025210.1	11035529	11036279	+	751	protein_coding	uncharacterized LOC103998070
103989137	83.7364	90.723	78.904	77.9056	99.3319	60.3167	101.59	101.78	103.805	LOC103989137	NC_025207.1	27227376	27233615	+	1686	protein_coding	plasminogen activator inhibitor 1 RNA-binding protein-like
103994183	89.0889	92.2291	79.928	84.3527	83.6079	71.6338	97.9817	97.655	101.493	LOC103994183	NC_025209.1	344496	349479	+	718	protein_coding	sm-like protein LSM5
103978881	89.3061	74.5817	85.5771	67.4422	73.4363	141.563	100.234	94.2824	70.8444	LOC103978881	NC_025204.1	25311458	25313957	-	1946	protein_coding	gibberellin receptor GID1C-like
103973039	99.3854	97.5468	105.927	93.8326	81.9472	63.4372	72.1507	101.407	81.2652	LOC103973039	NW_008991499.1	166802	170776	+	2102	protein_coding	auxin-responsive protein IAA16-like
103971526	65.5212	69.561	70.9349	114.159	114.682	121.075	73.6302	97.0158	69.8657	LOC103971526	NC_025202.1	4250375	4252557	-	731	protein_coding	uncharacterized LOC103971526
103991491	43.3604	70.3627	77.8707	117.111	108.058	168.655	67.1393	67.7258	76.1432	LOC103991491	NC_025208.1	9960148	9960975	-	828	protein_coding	uncharacterized LOC103991491
103996365	90.7775	75.9111	85.7834	87.5523	85.3128	73.4563	97.8825	83.1343	115.739	LOC103996365	NC_025209.1	28640181	28644224	+	772	protein_coding	small nuclear ribonucleoprotein Sm D1
103999038	94.9867	70.1869	107.542	77.1441	113.182	78.2782	111.411	67.42	75.3444	LOC103999038	NC_025202.1	22258740	22259353	+	614	protein_coding	protein RALF-like 33
104000886	77.1136	74.1372	87.5218	100.703	101.716	88.9931	97.731	92.7112	74.0282	LOC104000886	NC_025211.1	22345765	22347894	-	983	protein_coding	uncharacterized LOC104000886%2C transcript variant X2
103974060	95.2331	82.4487	80.7153	88.2396	88.9093	85.0872	87.8548	91.1995	94.7388	LOC103974060	NW_008991852.1	107779	127585	+	1345	protein_coding	translocase of chloroplast 34%2C chloroplastic
103987012	68.3278	85.087	67.7771	104.566	91.0991	143.952	83.7093	83.2532	66.3719	LOC103987012	NC_025207.1	3512011	3516596	-	1192	protein_coding	heme oxygenase 1%2C chloroplastic-like
novel.22640	86.83	118.178	127.689	84.3101	67.7293	102.283	63.4961	69.154	71.8212	-	NC_025211.1	6134363	6135978	-	1616	-	-
103988927	86.5339	65.1689	66.9953	75.6841	96.6762	57.3287	122.958	98.197	121.622	LOC103988927	NC_025202.1	8427673	8430420	+	616	protein_coding	60S ribosomal protein L23
103978735	83.2605	93.0693	92.0354	85.2767	74.8405	116.182	83.4745	92.2549	70.7196	LOC103978735	NC_025204.1	26306589	26311857	+	1207	protein_coding	uncharacterized LOC103978735
103989108	85.71	65.1511	72.3555	105.82	82.3859	85.8102	94.2266	87.7164	111.707	LOC103989108	NC_025207.1	26866539	26869083	+	514	protein_coding	DNA-directed RNA polymerase subunit 10-like protein
103987802	74.757	79.6247	63.7159	105.159	93.8181	96.557	81.9915	101.489	93.432	LOC103987802	NC_025207.1	9504972	9511982	+	1079	protein_coding	membrane-associated progesterone-binding protein 4
103985623	68.9663	108.373	99.5113	84.5295	88.2645	107.45	86.1892	81.7917	65.2077	LOC103985623	NC_025206.1	22938561	22939891	-	1331	protein_coding	ethylene-responsive transcription factor 2-like
103980345	76.4698	73.1971	73.9838	109.483	88.9572	83.5338	91.9878	96.4878	96.0822	LOC103980345	NC_025205.1	1255353	1258904	+	735	protein_coding	thioredoxin-like protein Clot
103984457	85.7103	89.5543	94.3361	96.5655	80.2283	92.3274	71.0152	89.3222	91.1143	LOC103984457	NC_025202.1	11971343	11976710	-	1649	protein_coding	ATP-citrate synthase alpha chain protein 2
103992735	93.902	47.3174	102.826	66.9355	149.06	83.3834	159.116	39.0186	47.3485	LOC103992735	NC_025202.1	15272301	15273678	+	1137	protein_coding	acid phosphatase 1-like
103984417	53.0218	73.34	58.8017	110.803	129.909	164.544	69.2927	88.1913	40.7972	LOC103984417	NC_025206.1	6594230	6596419	+	1440	protein_coding	cinnamoyl-CoA reductase-like SNL6
103995863	135.463	69.917	90.8529	64.3847	83.7075	65.3788	111.04	87.4368	79.7431	LOC103995863	NC_025209.1	32386415	32387315	-	901	protein_coding	uncharacterized LOC103995863
103978951	75.5801	84.6981	70.1965	104.674	58.9081	93.7607	80.5776	124.965	93.5808	LOC103978951	NC_025204.1	24759292	24761373	-	1144	protein_coding	bifunctional epoxide hydrolase 2
103997144	91.6599	79.4139	78.24	75.5233	91.257	49.4769	100.562	113.324	106.988	LOC103997144	NC_025210.1	4453984	4457308	+	1081	protein_coding	glycine-rich RNA-binding protein 3%2C mitochondrial-like
103998437	93.0461	86.1049	79.1025	90.6557	81.6666	119.058	87.257	81.2869	67.9793	LOC103998437	NC_025202.1	20620711	20630798	+	1888	protein_coding	phosphoenolpyruvate phosphatase%2C transcript variant X2
103998798	98.3621	101.417	103.897	71.0133	76.5846	93.8761	79.3341	84.8915	76.4975	LOC103998798	NC_025210.1	28676386	28684878	+	1358	protein_coding	tobamovirus multiplication protein 3-like
103984959	65.1672	62.8348	68.5869	128.243	98.3252	156.022	63.4902	71.5255	71.5206	LOC103984959	NC_025206.1	10609622	10612861	+	664	protein_coding	uncharacterized LOC103984959
103977999	88.8478	76.1278	81.3478	98.3817	85.7093	77.1412	94.4354	90.0598	93.3683	LOC103977999	NC_025204.1	9317158	9322729	+	832	protein_coding	histone deacetylase complex subunit SAP18
103990829	113.401	91.1583	89.9286	58.202	92.2937	31.7609	99.4099	81.2784	127.893	LOC103990829	NC_025208.1	2025464	2026348	-	609	protein_coding	uncharacterized LOC103990829%2C transcript variant X2
103972669	47.2023	93.218	89.0988	110.447	84.7975	156.249	58.1284	93.8829	52.0913	LOC103972669	NC_025212.1	24690482	24691039	+	558	protein_coding	ethylene-responsive transcription factor 11-like
103983191	82.0139	68.9848	69.0117	108.551	96.8527	84.0097	93.9845	88.7027	92.8842	LOC103983191	NC_025205.1	21012025	21013803	+	757	protein_coding	40S ribosomal protein S11-like
103985513	78.3895	69.437	73.2762	97.1736	88.9062	76.7462	95.8426	97.0527	108.019	LOC103985513	NC_025202.1	11178806	11182355	-	758	protein_coding	translationally-controlled tumor protein homolog
103982646	74.4639	70.1257	68.5349	108.607	92.1493	69.4828	106.499	84.7443	110.197	LOC103982646	NC_025205.1	25839004	25843189	+	639	protein_coding	60S ribosomal protein L37-3
103974226	72.4733	67.7899	64.6486	98.5517	86.9585	172.601	79.0898	76.0079	66.0713	LOC103974226	NW_008992685.1	85029	85770	-	742	protein_coding	uncharacterized LOC103974226
novel.14096	55.7549	95.2102	79.3671	125.982	101.763	121.795	62.6979	75.6361	65.8089	-	NC_025207.1	27741184	27742267	-	1084	-	-
103970776	90.9181	88.3436	88.4185	88.7013	86.2459	102.845	76.5446	86.4982	75.0355	LOC103970776	NC_025212.1	7160520	7168716	-	2046	protein_coding	oligouridylate-binding protein 1-like%2C transcript variant X2
103983216	70.6202	72.7335	74.4797	110.929	92.1962	98.7364	92.3027	90.9054	80.4707	LOC103983216	NC_025202.1	12937809	12943133	-	1352	protein_coding	V-type proton ATPase subunit D-like
103987326	77.0779	76.7948	78.8012	119.642	87.1223	116.751	73.8099	79.0402	74.2932	LOC103987326	NC_025207.1	5816492	5823690	+	2032	protein_coding	isovaleryl-CoA dehydrogenase%2C mitochondrial%2C transcript variant X2
103991003	77.1993	75.9875	74.6326	99.1411	81.0763	103.033	95.1362	88.7091	88.2554	LOC103991003	NC_025208.1	458868	465702	-	1910	protein_coding	probable mitochondrial-processing peptidase subunit beta%2C mitochondrial
103993938	64.7205	79.9932	78.4875	121.003	93.656	142.722	59.6866	80.3792	62.4148	LOC103993938	NC_025209.1	2427835	2432611	-	1038	protein_coding	probable protein phosphatase 2C 62
103999692	88.8388	83.6475	76.5806	88.8541	79.2626	78.7996	89.4555	100.067	97.4722	LOC103999692	NC_025211.1	2087946	2095405	-	1973	protein_coding	eukaryotic translation initiation factor 3 subunit L-like
103983796	91.6385	76.0322	80.3272	93.9484	87.0631	96.4504	81.4926	86.7028	89.1824	LOC103983796	NC_025206.1	2065674	2071384	+	1065	protein_coding	transmembrane emp24 domain-containing protein p24beta3-like
103988629	86.1437	71.6981	75.6419	90.319	93.9648	91.4982	97.3961	83.0765	92.5407	LOC103988629	NC_025202.1	8660087	8663722	+	647	protein_coding	uncharacterized LOC103988629
103990606	70.8594	68.1006	70.6636	114.018	86.1433	151.394	71.8893	75.7338	73.0656	LOC103990606	NC_025208.1	3637833	3643138	-	1447	protein_coding	syntaxin-22-like
103986227	92.9618	96.6603	77.6384	86.7362	74.5594	115.137	76.7612	85.2059	76.1827	LOC103986227	NC_025206.1	28139882	28143922	+	2609	protein_coding	ETHYLENE INSENSITIVE 3-like 1 protein
103986977	107.723	89.5263	112.265	88.5131	91.4938	79.3902	73.6816	78.2504	60.8793	LOC103986977	NC_025207.1	3256560	3258916	-	2357	protein_coding	leucine-rich repeat extensin-like protein 4
103973268	73.7291	94.4148	98.2714	97.1744	87.6082	101.637	68.8584	89.3706	70.101	LOC103973268	NW_008991513.1	130421	136985	-	4491	protein_coding	FT-interacting protein 1-like%2C transcript variant X1
103976784	97.6038	21.3606	82.3557	62.2643	149.35	46.7143	142.738	40.052	138.209	LOC103976784	NC_025203.1	20828931	20829835	-	665	protein_coding	induced stolen tip protein TUB8
103978808	106.064	82.8163	86.2306	79.7898	65.4115	62.8975	91.4044	96.8185	109.193	LOC103978808	NC_025202.1	611888	614827	-	643	protein_coding	mitochondrial import inner membrane translocase subunit Tim13-like
103973195	72.7639	76.4227	77.0116	90.0488	84.9744	128.802	89.2601	91.9074	69.1079	LOC103973195	NW_008991503.1	184821	186729	+	1909	protein_coding	cytochrome P450 89A2-like
103987439	80.2827	82.2949	85.0849	100.979	90.1071	116.01	77.4413	79.3769	68.5155	LOC103987439	NC_025207.1	6800818	6805919	-	1325	protein_coding	probable BOI-related E3 ubiquitin-protein ligase 3
103996279	83.3461	80.2715	80.5528	92.8346	92.765	94.5667	82.4884	88.5503	84.6924	LOC103996279	NC_025209.1	29220176	29224879	-	1455	protein_coding	heterogeneous nuclear ribonucleoprotein A1
103999598	71.0862	88.7711	75.6105	108.305	86.792	146.864	72.2115	75.3323	54.9595	LOC103999598	NC_025211.1	506573	521540	+	1771	protein_coding	homogentisate 1%2C2-dioxygenase
103981797	110.46	93.3084	92.3092	70.0562	66.6484	67.6612	81.9545	103.034	93.6296	LOC103981797	NC_025205.1	14539280	14562787	+	1843	protein_coding	shaggy-related protein kinase kappa-like%2C transcript variant X1
103980448	92.4171	71.3912	76.7461	92.6228	85.2763	89.5908	89.7759	87.0507	93.55	LOC103980448	NC_025205.1	256509	260024	+	1140	protein_coding	proteasome subunit alpha type-4-like%2C transcript variant X2
103984207	91.8748	78.7151	83.7146	86.3134	76.3841	103.237	86.2333	85.9135	84.9431	LOC103984207	NC_025202.1	12193262	12195986	+	1523	protein_coding	uncharacterized LOC103984207
103996000	81.5586	80.1901	73.6981	103.681	92.3088	106.854	78.4031	85.1812	75.4146	LOC103996000	NC_025209.1	31455926	31458305	-	1311	protein_coding	cytosolic Fe-S cluster assembly factor NBP35
103984899	79.9645	66.1155	75.8208	112.857	86.4238	105.986	81.5199	90.7747	77.7661	LOC103984899	NC_025206.1	10027599	10032241	-	1095	protein_coding	uncharacterized protein At2g38710-like
103990545	72.0252	72.8596	74.2852	100.356	86.9546	116.037	78.931	98.0217	77.5367	LOC103990545	NC_025208.1	4046718	4052856	+	1749	protein_coding	methylthioribose kinase 1-like
103982651	73.7569	75.9683	75.1308	108.318	84.2916	131.834	69.8705	84.5914	72.9544	LOC103982651	NC_025205.1	25758048	25770059	+	3858	protein_coding	non-lysosomal glucosylceramidase%2C transcript variant X1
103968983	84.3392	67.9861	88.2148	124.572	103.51	146.448	50.4885	66.0017	45.0665	LOC103968983	NC_025211.1	27779313	27782852	-	1726	protein_coding	probable serine/threonine-protein kinase NAK%2C transcript variant X2
103994867	92.0675	66.308	74.4652	102.072	87.8811	79.9271	98.0997	80.8127	94.8448	LOC103994867	NC_025209.1	18692217	18698729	+	682	protein_coding	NADH dehydrogenase [ubiquinone] 1 alpha subcomplex subunit 2
103999910	74.8604	71.9925	71.2713	108.329	86.3309	72.9667	96.9412	85.8064	107.375	LOC103999910	NC_025211.1	12000187	12002179	+	733	protein_coding	40S ribosomal protein S15a
103999623	65.3412	108.47	72.8587	86.7627	78.0388	93.8407	99.2174	100.102	71.1367	LOC103999623	NC_025211.1	972562	974135	+	1574	protein_coding	protein RETICULATA-RELATED 3%2C chloroplastic-like
103992453	90.7935	81.6201	81.2245	99.8672	77.0905	85.7649	81.8299	88.483	88.3808	LOC103992453	NC_025208.1	24111962	24117347	+	1700	protein_coding	eukaryotic translation initiation factor 3 subunit E
103975653	77.4945	71.7563	68.0928	98.6433	88.041	94.6679	89.9782	90.7583	95.2395	LOC103975653	NC_025203.1	15412346	15416349	+	1051	protein_coding	NADH-ubiquinone oxidoreductase subunit 8
103987854	56.7773	88.4543	84.3884	93.2112	73.6849	159.275	72.4222	85.272	60.7808	LOC103987854	NC_025202.1	9272995	9275391	-	1955	protein_coding	uncharacterized LOC103987854
108953644	64.1229	76.6797	76.2008	132.271	75.9482	129.901	80.0786	61.6991	75.9101	LOC108953644	NC_025209.1	31927259	31928039	-	511	lncRNA	uncharacterized LOC108953644
103976789	72.4676	86.7664	71.3819	105.823	84.3876	116.375	71.0896	89.4708	75.0142	LOC103976789	NC_025202.1	2497270	2504988	-	4130	protein_coding	uncharacterized LOC103976789%2C transcript variant X2
103986276	62.3641	56.9598	46.2399	104.781	117.879	166.263	92.589	80.4222	44.872	LOC103986276	NC_025206.1	27708655	27709872	+	1218	protein_coding	bZIP transcription factor 53-like
103973932	18.9491	21.5936	33.4386	134.79	146.182	234.9	32.9834	113.362	35.7655	LOC103973932	NC_025203.1	10130467	10132283	-	1179	protein_coding	caffeic acid 3-O-methyltransferase
103999900	84.5939	75.9336	77.4465	96.7209	84.8233	70.2556	92.0125	83.033	106.71	LOC103999900	NC_025211.1	12149012	12153706	-	657	protein_coding	60S ribosomal protein L35-like
novel.25521	70.4033	75.9605	92.6134	98.9814	54.0111	85.1247	81.2921	118.308	94.1398	-	NC_025212.1	4145735	4158544	+	2768	-	PF00232:Glycosyl hydrolase family 1
103993264	46.6558	62.246	71.3037	127.452	85.3156	170.084	53.3124	90.6606	63.4344	LOC103993264	NC_025209.1	8172023	8175486	-	1991	protein_coding	MLO-like protein 6
103968467	89.4851	98.4553	88.3573	79.5377	79.6436	84.3777	80.5822	81.773	87.9556	LOC103968467	NC_025203.1	4046662	4057934	+	2176	protein_coding	protease Do-like 9
103987191	110.737	92.4953	100.321	81.9151	74.2838	103.941	68.1488	79.3788	58.2646	LOC103987191	NC_025202.1	9961233	9961896	+	664	protein_coding	calvin cycle protein CP12-1%2C chloroplastic-like
103968420	73.1049	73.3256	71.9004	101.418	79.9089	72.114	93.147	95.1878	108.903	LOC103968420	NC_025211.1	23925580	23931000	-	890	protein_coding	6%2C7-dimethyl-8-ribityllumazine synthase%2C chloroplastic
103968572	73.4137	107.41	94.9514	102.742	74.3049	111.099	72.7079	73.5156	58.4701	LOC103968572	NC_025211.1	25075804	25079352	-	1985	protein_coding	UDP-glucose 6-dehydrogenase 4-like%2C transcript variant X2
103980149	53.645	93.2945	106.69	86.8527	109.803	94.0276	71.3614	89.2688	63.6169	LOC103980149	NC_025205.1	2949903	2951639	+	1641	protein_coding	LOB domain-containing protein 41-like
103987956	74.9634	88.737	86.8615	98.9981	87.7912	134.066	69.3756	68.6303	59.1068	LOC103987956	NC_025207.1	10754775	10761121	-	1716	protein_coding	BTB/POZ and MATH domain-containing protein 1-like
103990435	75.5572	65.7053	69.5515	106.442	86.1427	84.8677	80.9606	91.5634	107.678	LOC103990435	NC_025208.1	4930755	4934767	-	941	protein_coding	60S ribosomal protein L18a-2-like%2C transcript variant X1
103981163	83.6103	83.288	82.432	97.448	81.622	100.213	85.9206	78.5499	74.8791	LOC103981163	NC_025205.1	7980889	7985830	+	1006	protein_coding	eukaryotic translation initiation factor NCBP-like
103985720	79.7234	99.7897	77.6576	68.9641	69.5655	87.6513	104.46	86.5249	93.3728	LOC103985720	NC_025206.1	21517943	21518706	-	764	protein_coding	uncharacterized LOC103985720
103985743	67.0522	75.924	65.204	112.489	99.4412	137.905	63.7289	86.4403	59.4213	LOC103985743	NC_025206.1	21217392	21222549	-	968	protein_coding	electron transfer flavoprotein subunit beta%2C mitochondrial
103999624	74.8549	80.2943	74.9894	92.2858	86.2055	92.0013	81.0659	97.7165	87.7439	LOC103999624	NC_025211.1	983496	1006195	-	1752	protein_coding	UBP1-associated protein 2A-like%2C transcript variant X3
103971436	77.5012	97.8043	71.0592	85.0728	86.6655	142.421	63.674	81.8265	60.9782	LOC103971436	NC_025212.1	15113676	15120918	+	1853	protein_coding	probable protein phosphatase 2C 42
103968973	62.3583	76.1833	64.2765	101.111	100.377	95.0386	86.3886	94.2873	86.0307	LOC103968973	NC_025211.1	27705070	27708535	+	1198	protein_coding	eukaryotic translation initiation factor 3 subunit G-like
103977987	73.1997	71.6642	68.8727	101.662	79.7959	122.069	77.441	91.4015	79.6632	LOC103977987	NC_025204.1	9161355	9169465	-	1737	protein_coding	lysophospholipid acyltransferase 1
103995113	80.0133	77.4941	74.5618	95.8734	88.4207	96.7118	84.2771	83.8347	84.0719	LOC103995113	NC_025209.1	25692471	25697760	-	1400	protein_coding	26S proteasome non-ATPase regulatory subunit 7 homolog A-like%2C transcript variant X1
103999132	52.6104	100.693	71.1541	83.0621	68.6451	178.093	69.9386	75.0851	65.2557	LOC103999132	NC_025210.1	31036981	31038703	-	1639	protein_coding	premnaspirodiene oxygenase-like
103974733	89.6068	71.436	86.8652	83.1936	92.1503	90.9854	85.1263	80.0903	84.8764	LOC103974733	NW_008993798.1	24405	29040	-	1195	protein_coding	14-3-3-like protein B
103979422	115.788	65.0274	48.6881	51.4783	79.6732	44.8235	130.462	143.414	84.8276	LOC103979422	NC_025204.1	20233212	20234366	-	1069	protein_coding	LOB domain-containing protein 37-like
103968530	63.673	84.742	75.2096	94.5924	81.522	119.3	86.2126	94.3774	64.4988	LOC103968530	NC_025211.1	24802725	24807049	+	1060	protein_coding	calcium load-activated calcium channel-like%2C transcript variant X2
103998686	95.1327	105.886	90.0191	71.7613	60.6388	91.8943	77.6744	88.4012	82.4259	LOC103998686	NC_025210.1	27608474	27620927	+	3591	protein_coding	probable sucrose-phosphate synthase 1%2C transcript variant X1
103997030	78.4874	102.891	107.529	72.4228	84.1335	107.567	59.8582	83.3795	67.4017	LOC103997030	NC_025210.1	3621323	3625241	+	1602	protein_coding	protein BZR1 homolog 3
103970656	75.1696	78.4393	77.573	96.0386	82.795	100.56	80.306	86.4744	85.6044	LOC103970656	NC_025212.1	6011095	6018953	+	1412	protein_coding	ER membrane protein complex subunit 2-A-like
103986215	92.1607	89.3163	86.0536	71.5414	83.9641	79.1028	104.41	87.2999	69.0087	LOC103986215	NC_025206.1	28230329	28233371	-	1406	protein_coding	uncharacterized LOC103986215
103991594	61.2118	79.0676	67.2222	110.304	85.9499	165.73	58.0595	75.3476	59.5183	LOC103991594	NC_025208.1	10966691	10971115	-	2122	protein_coding	ATP-dependent 6-phosphofructokinase 3
103986383	53.0501	95.312	68.4426	74.1503	103.852	180.982	68.6724	74.0535	43.832	LOC103986383	NC_025206.1	26896824	26899137	+	2314	protein_coding	probable receptor-like protein kinase At1g11050
103995841	71.7307	69.3725	62.8847	98.9217	96.2331	70.2471	91.2051	93.9215	107.685	LOC103995841	NC_025209.1	32533356	32537370	+	1189	protein_coding	40S ribosomal protein SA-like
novel.13803	78.5961	62.203	63.5844	102.375	91.4339	107.342	89.312	83.1841	84.1441	-	NC_025207.1	23590190	23593479	+	759	-	-
103982927	87.4251	82.0474	86.6371	86.6123	85.2269	92.9412	78.2484	81.7241	81.3048	LOC103982927	NC_025205.1	23356955	23362550	-	1605	protein_coding	serine/threonine-protein kinase SAPK10-like
103985497	110.986	66.6282	88.9307	65.1661	85.5329	125.096	82.1814	71.141	65.6342	LOC103985497	NC_025206.1	24548302	24553185	+	998	protein_coding	protein CREG1
103981054	83.3074	92.6115	88.076	83.2706	75.4677	83.3455	83.1364	87.4709	83.7431	LOC103981054	NC_025205.1	7179114	7190697	+	2646	protein_coding	polyadenylate-binding protein 2
103973038	85.5709	73.7727	73.5245	87.7614	84.0896	59.1955	99.111	83.5894	113.306	LOC103973038	NW_008991499.1	157000	161628	+	906	protein_coding	40S ribosomal protein S24-1
103975979	67.7303	84.6276	68.6787	95.8879	93.2882	94.3678	82.914	95.2241	77.172	LOC103975979	NC_025203.1	12835691	12837808	-	2118	protein_coding	eukaryotic translation initiation factor 3 subunit D-like
103984092	91.8304	86.5132	79.4848	84.9407	76.674	80.6233	79.1947	92.5668	87.3237	LOC103984092	NC_025206.1	4694298	4700213	+	1703	protein_coding	eukaryotic initiation factor 4A-8
103989026	54.9367	80.0848	78.2165	123.273	95.9448	110.417	76.767	80.8797	58.3545	LOC103989026	NC_025207.1	25777733	25779257	+	1347	protein_coding	cytochrome b561 and DOMON domain-containing protein At5g47530
103988626	50.3456	50.8529	66.9966	116.415	106.826	167.003	80.0995	72.7078	47.5998	LOC103988626	NC_025207.1	15342750	15343336	+	587	protein_coding	uncharacterized LOC103988626
103978243	50.0859	61.0302	75.4511	127.62	106.739	147.161	50.1025	78.5045	61.9708	LOC103978243	NC_025204.1	13330259	13331424	-	1166	protein_coding	protein YLS9-like
103985041	71.0492	89.6575	62.8773	73.1551	64.0926	111.841	96.4221	113.392	75.9476	LOC103985041	NC_025202.1	11539140	11540271	-	1132	protein_coding	zinc finger protein STAR3
103975027	64.3857	88.6312	85.24	94.0926	92.2531	95.3819	71.5029	86.6491	80.1764	LOC103975027	NW_008995567.1	10572	11545	-	974	protein_coding	calmodulin-binding protein 25-like
[truncated: 45,148 more rows]
