# Supplementary material for: Comparative transcriptome analysis revealed resistance differences of Cavendish bananas to Fusarium oxysporum f.sp. cubense race1 and race4
Source: BMC Genet. 2020 Nov 11;21:122. doi: 10.1186/s12863-020-00926-3 (PMC7657330; doi:10.1186/s12863-020-00926-3)
Supplement: Supplementary file 1 — Additional file 1: Table S1. Gene-FPKM identified in the current study. Table S2. Expression profiles and function annotation of the significantly DEGs identified in the study. Table S3. Primers used for RT-qPCR analysis. Table S4. Expression profiles of the DEGs related to hypersensitive cell death. Table S5. TFs identified in the study. [file 12863_2020_926_MOESM1_ESM.zip › Additional file 1 Table_S2 .XLSX]

## Sheet: Sheet1
Additional file 1: Table S2. Expression profiles and function annotation of the significantly DEGs identified in this study.
gene ID	gene_description	gene_name	gene_chr	gene_start	gene_end	gene_strand	gene_length	gene_biotype	Foc1 vs. CK										Foc4 vs. CK										Foc1 vs.Foc4										BP	term	MF	term	CC	term	KEGG	tf_family
									Foc1-1	Foc1-2	Foc1-3	CK-1	CK-2	CK-3	log2FoldChange	pvalue	padj	up/down	Foc4-1	Foc4-2	Foc4-3	CK-1	CK-2	CK-3	log2FoldChange	pvalue	padj	up/down	Foc1-1	Foc1-2	Foc1-3	Foc4-1	Foc4-2	Foc4-3	log2FoldChange	pvalue	padj	up/down
103999605	protein DOWNY MILDEW RESISTANCE 6	LOC103999605	NC_025211.1	606901	609316	+	1418	protein_coding	39.74	35.6	33.13	0	0	0	7.89	9.74e-10	5e-07	up	--	--	--	--	--	--	--	--	--	--	37.38	33.78	31.12	0	0	0	7.73	2.82e-09	1.56e-06	up	GO:0055114//GO:0008152//GO:0008150//GO:0044699//GO:0044710	oxidation-reduction process//metabolic process//biological_process//single-organism process//single-organism metabolic process	GO:0016491//GO:0003674//GO:0003824	oxidoreductase activity//molecular_function//catalytic activity	-	-	--	2OG-FeII_Oxy
103983460	probable pectinesterase/pectinesterase inhibitor 46	LOC103983460	NC_025205.1	24020222	24022019	+	1732	protein_coding	0	94.94	266.58	0	0.71	1.99	7.09	0.00366	0.0445	up	--	--	--	--	--	--	--	--	--	--	0	90.07	250.35	0	0	0.99	8.5	0.00502	0.0499	up	GO:0042545//GO:0008150//GO:0009987//GO:0016043//GO:0045229//GO:0071554//GO:0071555//GO:0071840	cell wall modification//biological_process//cellular process//cellular component organization//external encapsulating structure organization//cell wall organization or biogenesis//cell wall organization//cellular component organization or biogenesis	GO:0004857//GO:0030599//GO:0003674//GO:0030234//GO:0098772//GO:0003824//GO:0016787//GO:0016788//GO:0052689	enzyme inhibitor activity//pectinesterase activity//molecular_function//enzyme regulator activity//molecular function regulator//catalytic activity//hydrolase activity//hydrolase activity, acting on ester bonds//carboxylic ester hydrolase activity	GO:0005618//GO:0005575//GO:0005623//GO:0030312//GO:0044464//GO:0071944	cell wall//cellular_component//cell//external encapsulating structure//cell part//cell periphery	103983460|mus00040|Pentose and glucuronate interconversions,103983460|mus01100|Metabolic pathways	--
104001037	chlorophyll a-b binding protein of LHCII type 1-like	LOC104001037	NC_025211.1	23279026	23280025	+	1000	protein_coding	1.1	22.75	76.81	0	0	1	6.81	4.98e-05	0.00223	up	--	--	--	--	--	--	--	--	--	--	1.04	21.58	72.14	0.87	0	0.99	5.72	0.000212	0.00596	up	--	--	--	--	--	--	104001037|mus00196|Photosynthesis - antenna proteins,104001037|mus01100|Metabolic pathways	--
103996582	16.9 kDa class I heat shock protein 2-like	LOC103996582	NC_025210.1	453522	454341	-	820	protein_coding	8.83	60.33	209.35	0	2.83	3.99	5.37	9.24e-07	0.000113	up	--	--	--	--	--	--	--	--	--	--	8.31	57.23	196.6	19.04	7.06	7.94	2.94	0.00125	0.0197	up	--	--	--	--	--	--	103996582|mus04141|Protein processing in endoplasmic reticulum	--
103978096	cytochrome P450 71A1-like	LOC103978096	NC_025204.1	7795438	7797152	-	1625	protein_coding	51.89	11.87	340.38	2.42	3.54	4.99	5.21	1.93e-07	3.35e-05	up	--	--	--	--	--	--	--	--	--	--	48.8	11.26	319.66	12.12	9.42	12.91	3.46	0.00018	0.0054	up	GO:0055114//GO:0008152//GO:0008150//GO:0044699//GO:0044710	oxidation-reduction process//metabolic process//biological_process//single-organism process//single-organism metabolic process	GO:0005506//GO:0016705//GO:0020037//GO:0003674//GO:0005488//GO:0046872//GO:0043167//GO:0043169//GO:0046914//GO:0003824//GO:0016491//GO:0046906//GO:0097159//GO:1901363	iron ion binding//oxidoreductase activity, acting on paired donors, with incorporation or reduction of molecular oxygen//heme binding//molecular_function//binding//metal ion binding//ion binding//cation binding//transition metal ion binding//catalytic activity//oxidoreductase activity//tetrapyrrole binding//organic cyclic compound binding//heterocyclic compound binding	-	-	--	p450
103989103	protein YLS9-like	LOC103989103	NC_025202.1	13171901	13172923	+	1023	protein_coding	18.77	28.68	231.94	2.42	1.41	3.99	5.18	2e-07	3.41e-05	up	--	--	--	--	--	--	--	--	--	--	--	--	--	--	--	--	--	--	--	--	--	--	--	--	--	--	--	--
103999445	26.5 kDa heat shock protein%2C mitochondrial-like	LOC103999445	NC_025210.1	32475224	32476478	-	1181	protein_coding	13.25	26.7	125.01	1.61	2.12	1.99	4.84	8.33e-07	0.000106	up	--	--	--	--	--	--	--	--	--	--	--	--	--	--	--	--	--	--	--	--	--	--	--	--	--	--	103999445|mus04141|Protein processing in endoplasmic reticulum	--
novel.26661	-	-	NC_025212.1	21361947	21362473	.	527	-	25.39	54.39	106.93	2.42	1.41	2.99	4.8	1.51e-09	6.85e-07	up	--	--	--	--	--	--	--	--	--	--	23.88	51.6	100.42	3.46	3.92	4.96	3.83	6.72e-08	1.88e-05	up	--	--	--	--	--	--	--	--
103986769	plant cysteine oxidase 3-like	LOC103986769	NC_025207.1	1374263	1375650	-	910	protein_coding	2.21	22.75	57.23	0	1.41	1.99	4.61	0.000325	0.00869	up	--	--	--	--	--	--	--	--	--	--	2.08	21.58	53.75	0.87	0	0	6.35	9.01e-05	0.00332	up	GO:0055114//GO:0008152//GO:0008150//GO:0044699//GO:0044710	oxidation-reduction process//metabolic process//biological_process//single-organism process//single-organism metabolic process	GO:0016702//GO:0003674//GO:0003824//GO:0016491//GO:0016701//GO:0051213	oxidoreductase activity, acting on single donors with incorporation of molecular oxygen, incorporation of two atoms of oxygen//molecular_function//catalytic activity//oxidoreductase activity//oxidoreductase activity, acting on single donors with incorporation of molecular oxygen//dioxygenase activity	-	-	103986769|mus00430|Taurine and hypotaurine metabolism,103986769|mus01100|Metabolic pathways	--
103995680	cytochrome P450 71A1-like	LOC103995680	NC_025209.1	33962565	33964740	-	1730	protein_coding	1254.17	186.91	2796.83	38.74	105.36	37.89	4.54	1.28e-05	0.000839	up	--	--	--	--	--	--	--	--	--	--	--	--	--	--	--	--	--	--	--	--	GO:0055114//GO:0008152//GO:0008150//GO:0044699//GO:0044710	oxidation-reduction process//metabolic process//biological_process//single-organism process//single-organism metabolic process	GO:0005506//GO:0016705//GO:0020037//GO:0003674//GO:0005488//GO:0046872//GO:0043167//GO:0043169//GO:0046914//GO:0003824//GO:0016491//GO:0046906//GO:0097159//GO:1901363	iron ion binding//oxidoreductase activity, acting on paired donors, with incorporation or reduction of molecular oxygen//heme binding//molecular_function//binding//metal ion binding//ion binding//cation binding//transition metal ion binding//catalytic activity//oxidoreductase activity//tetrapyrrole binding//organic cyclic compound binding//heterocyclic compound binding	-	-	--	p450
104000673	uncharacterized LOC104000673	LOC104000673	NC_025211.1	21140363	21141775	-	1413	protein_coding	16.56	213.62	469.9	10.49	10.61	9.97	4.49	9.44e-08	1.99e-05	up	--	--	--	--	--	--	--	--	--	--	--	--	--	--	--	--	--	--	--	--	-	-	GO:0051087//GO:0005515//GO:0003674//GO:0005488	chaperone binding//protein binding//molecular_function//binding	-	-	--	--
103991692	18.1 kDa class I heat shock protein-like	LOC103991692	NC_025208.1	11983871	11984609	-	739	protein_coding	13.25	117.69	393.09	7.26	13.44	2.99	4.45	1.93e-06	0.000195	up	--	--	--	--	--	--	--	--	--	--	12.46	111.65	369.16	19.91	6.28	4.96	3.98	2.13e-05	0.00127	up	--	--	--	--	--	--	103991692|mus04141|Protein processing in endoplasmic reticulum	--
novel.28690	-	-	NW_008992775.1	58577	59347	.	771	-	23.18	32.64	162.66	0.81	8.49	1	4.36	1.15e-05	0.000784	up	--	--	--	--	--	--	--	--	--	--	21.8	30.96	152.76	1.73	2.35	0.99	5.31	5.7e-08	1.65e-05	up	--	--	--	--	--	--	--	--
103980091	dnaJ homolog subfamily B member 3-like%2C transcript variant X2	LOC103980091	NC_025204.1	28347093	28348506	+	1004	protein_coding	15.46	300.65	1262.11	16.14	38.18	23.93	4.33	0.00146	0.0241	up	--	--	--	--	--	--	--	--	--	--	--	--	--	--	--	--	--	--	--	--	--	--	--	--	--	--	--	DnaJ
103974581	transcription factor bHLH75-like	LOC103974581	NW_008993396.1	25586	27992	+	1151	protein_coding	184.37	50.44	222.9	4.84	12.02	5.98	4.3	1.35e-11	1.44e-08	up	--	--	--	--	--	--	--	--	--	--	--	--	--	--	--	--	--	--	--	--	-	-	GO:0046983//GO:0005515//GO:0003674//GO:0005488	protein dimerization activity//protein binding//molecular_function//binding	-	-	--	HLH
103995034	uncharacterized acetyltransferase At3g50280-like	LOC103995034	NC_025209.1	24813819	24815558	+	1740	protein_coding	322.38	102.85	2403.74	33.09	52.33	69.8	4.19	0.000434	0.0107	up	--	--	--	--	--	--	--	--	--	--	303.18	97.58	2257.41	33.75	65.92	24.82	4.41	0.000279	0.00711	up	-	-	GO:0016747//GO:0003674//GO:0003824//GO:0016740//GO:0016746	transferase activity, transferring acyl groups other than amino-acyl groups//molecular_function//catalytic activity//transferase activity//transferase activity, transferring acyl groups	-	-	--	--
103981548	ethylene-responsive transcription factor ERF096-like	LOC103981548	NC_025205.1	3500869	3501889	-	1021	protein_coding	39.74	38.57	203.32	3.23	10.61	1.99	4.11	9.25e-07	0.000113	up	--	--	--	--	--	--	--	--	--	--	--	--	--	--	--	--	--	--	--	--	GO:0006355//GO:0008152//GO:0006139//GO:0006351//GO:0006725//GO:0006807//GO:0008150//GO:0009058//GO:0009059//GO:0009889//GO:0009987//GO:0010467//GO:0010468//GO:0010556//GO:0016070//GO:0018130//GO:0019219//GO:0019222//GO:0019438//GO:0031323//GO:0031326//GO:0032774//GO:0034641//GO:0034645//GO:0034654//GO:0043170//GO:0044237//GO:0044238//GO:0044249//GO:0044260//GO:0044271//GO:0046483//GO:0050789//GO:…	regulation of transcription, DNA-templated//metabolic process//nucleobase-containing compound metabolic process//transcription, DNA-templated//cellular aromatic compound metabolic process//nitrogen compound metabolic process//biological_process//biosynthetic process//macromolecule biosynthetic process//regulation of biosynthetic process//cellular process//gene expression//regulation of gene expre…	GO:0003677//GO:0003700//GO:0003674//GO:0003676//GO:0005488//GO:0097159//GO:1901363//GO:0001071	DNA binding//transcription factor activity, sequence-specific DNA binding//molecular_function//nucleic acid binding//binding//organic cyclic compound binding//heterocyclic compound binding//nucleic acid binding transcription factor activity	-	-	--	AP2
103991693	18.1 kDa class I heat shock protein-like	LOC103991693	NC_025208.1	11985546	11986421	+	876	protein_coding	2.21	47.47	108.44	1.61	6.36	1.99	3.96	0.000316	0.00854	up	--	--	--	--	--	--	--	--	--	--	--	--	--	--	--	--	--	--	--	--	--	--	--	--	--	--	103991693|mus04141|Protein processing in endoplasmic reticulum	--
103998985	protein DMR6-LIKE OXYGENASE 2	LOC103998985	NC_025210.1	28466066	28469554	-	1405	protein_coding	91.63	351.08	748.53	46	25.46	6.98	3.92	1.15e-07	2.3e-05	up	--	--	--	--	--	--	--	--	--	--	86.18	333.08	702.97	64.05	50.22	17.87	3.08	5.14e-06	0.000478	up	GO:0055114//GO:0008152//GO:0008150//GO:0044699//GO:0044710	oxidation-reduction process//metabolic process//biological_process//single-organism process//single-organism metabolic process	GO:0016491//GO:0003674//GO:0003824	oxidoreductase activity//molecular_function//catalytic activity	-	-	--	2OG-FeII_Oxy
103980447	probable auxin efflux carrier component 1b	LOC103980447	NC_025205.1	262472	264447	+	1238	protein_coding	5.52	29.67	90.37	0.81	2.83	4.99	3.88	0.000161	0.00522	up	--	--	--	--	--	--	--	--	--	--	--	--	--	--	--	--	--	--	--	--	GO:0055085//GO:0006810//GO:0008150//GO:0051179//GO:0051234	transmembrane transport//transport//biological_process//localization//establishment of localization	-	-	GO:0016021//GO:0005575//GO:0016020//GO:0031224//GO:0044425	integral component of membrane//cellular_component//membrane//intrinsic component of membrane//membrane part	--	--
103979635	ethylene-responsive transcription factor ABR1-like	LOC103979635	NC_025204.1	20524617	20526178	+	1409	protein_coding	16.56	29.67	167.18	5.65	2.83	6.98	3.8	1.77e-05	0.00107	up	--	--	--	--	--	--	--	--	--	--	15.57	28.15	157	10.39	2.35	6.95	3.35	0.000227	0.00625	up	GO:0006355//GO:0008152//GO:0006139//GO:0006351//GO:0006725//GO:0006807//GO:0008150//GO:0009058//GO:0009059//GO:0009889//GO:0009987//GO:0010467//GO:0010468//GO:0010556//GO:0016070//GO:0018130//GO:0019219//GO:0019222//GO:0019438//GO:0031323//GO:0031326//GO:0032774//GO:0034641//GO:0034645//GO:0034654//GO:0043170//GO:0044237//GO:0044238//GO:0044249//GO:0044260//GO:0044271//GO:0046483//GO:0050789//GO:…	regulation of transcription, DNA-templated//metabolic process//nucleobase-containing compound metabolic process//transcription, DNA-templated//cellular aromatic compound metabolic process//nitrogen compound metabolic process//biological_process//biosynthetic process//macromolecule biosynthetic process//regulation of biosynthetic process//cellular process//gene expression//regulation of gene expre…	GO:0003700//GO:0003677//GO:0001071//GO:0003674//GO:0003676//GO:0005488//GO:0097159//GO:1901363	transcription factor activity, sequence-specific DNA binding//DNA binding//nucleic acid binding transcription factor activity//molecular_function//nucleic acid binding//binding//organic cyclic compound binding//heterocyclic compound binding	-	-	--	AP2
novel.17070	-	-	NC_025208.1	27560944	27561346	+	403	-	24.29	162.19	1082.89	16.14	28.99	46.86	3.79	0.00405	0.0474	up	--	--	--	--	--	--	--	--	--	--	--	--	--	--	--	--	--	--	--	--	--	--	--	--	--	--	--	--
103986369	monothiol glutaredoxin-S9-like	LOC103986369	NC_025202.1	10598524	10600332	+	1530	protein_coding	8.83	55.38	3.01	1.61	1.41	1.99	3.77	0.00135	0.0228	up	--	--	--	--	--	--	--	--	--	--	--	--	--	--	--	--	--	--	--	--	GO:0045454//GO:0008150//GO:0009987//GO:0019725//GO:0042592//GO:0044699//GO:0044763//GO:0050789//GO:0050794//GO:0065007//GO:0065008	cell redox homeostasis//biological_process//cellular process//cellular homeostasis//homeostatic process//single-organism process//single-organism cellular process//regulation of biological process//regulation of cellular process//biological regulation//regulation of biological quality	GO:0009055//GO:0015035//GO:0003674//GO:0015036//GO:0003824//GO:0016491//GO:0016667	electron carrier activity//protein disulfide oxidoreductase activity//molecular_function//disulfide oxidoreductase activity//catalytic activity//oxidoreductase activity//oxidoreductase activity, acting on a sulfur group of donors	-	-	--	--
103976185	18.1 kDa class I heat shock protein-like	LOC103976185	NC_025203.1	19341325	19342132	-	808	protein_coding	0	31.65	63.26	3.23	1.41	2.99	3.64	0.00385	0.0458	up	--	--	--	--	--	--	--	--	--	--	--	--	--	--	--	--	--	--	--	--	--	--	--	--	--	--	103976185|mus04141|Protein processing in endoplasmic reticulum	--
103991828	aminotransferase ALD1 homolog%2C transcript variant X1	LOC103991828	NC_025208.1	9278776	9281670	+	1937	protein_coding	3.31	49.45	52.71	3.23	1.41	3.99	3.63	0.000287	0.00797	up	--	--	--	--	--	--	--	--	--	--	--	--	--	--	--	--	--	--	--	--	GO:0009058//GO:0008152//GO:0008150	biosynthetic process//metabolic process//biological_process	GO:0030170//GO:0003674//GO:0005488//GO:0019842//GO:0036094//GO:0043167//GO:0043168//GO:0048037//GO:0070279//GO:0097159//GO:1901363	pyridoxal phosphate binding//molecular_function//binding//vitamin binding//small molecule binding//ion binding//anion binding//cofactor binding//vitamin B6 binding//organic cyclic compound binding//heterocyclic compound binding	-	-	103991828|mus00300|Lysine biosynthesis,103991828|mus01100|Metabolic pathways,103991828|mus01110|Biosynthesis of secondary metabolites,103991828|mus01230|Biosynthesis of amino acids	Aminotran_1_2
103973304	probable WRKY transcription factor 67	LOC103973304	NW_008991516.1	480907	483049	+	1060	protein_coding	7.73	56.37	21.09	4.04	2.12	1	3.56	0.00021	0.00641	up	--	--	--	--	--	--	--	--	--	--	7.27	53.48	19.8	0.87	6.28	0.99	3.28	0.00175	0.0251	up	GO:0006355//GO:0008152//GO:0006139//GO:0006351//GO:0006725//GO:0006807//GO:0008150//GO:0009058//GO:0009059//GO:0009889//GO:0009987//GO:0010467//GO:0010468//GO:0010556//GO:0016070//GO:0018130//GO:0019219//GO:0019222//GO:0019438//GO:0031323//GO:0031326//GO:0032774//GO:0034641//GO:0034645//GO:0034654//GO:0043170//GO:0044237//GO:0044238//GO:0044249//GO:0044260//GO:0044271//GO:0046483//GO:0050789//GO:…	regulation of transcription, DNA-templated//metabolic process//nucleobase-containing compound metabolic process//transcription, DNA-templated//cellular aromatic compound metabolic process//nitrogen compound metabolic process//biological_process//biosynthetic process//macromolecule biosynthetic process//regulation of biosynthetic process//cellular process//gene expression//regulation of gene expre…	GO:0003700//GO:0043565//GO:0001071//GO:0003674//GO:0003676//GO:0003677//GO:0005488//GO:0097159//GO:1901363	transcription factor activity, sequence-specific DNA binding//sequence-specific DNA binding//nucleic acid binding transcription factor activity//molecular_function//nucleic acid binding//DNA binding//binding//organic cyclic compound binding//heterocyclic compound binding	-	-	--	WRKY
103977363	uncharacterized LOC103977363	LOC103977363	NC_025204.1	2559514	2560615	+	986	protein_coding	35.33	19.78	13.55	3.23	2.83	0	3.45	0.000111	0.00394	up	--	--	--	--	--	--	--	--	--	--	--	--	--	--	--	--	--	--	--	--	--	--	--	--	--	--	--	--
novel.10555	-	-	NC_025206.1	9151983	9153933	+	1853	-	17.66	17.8	72.29	2.42	6.36	1	3.4	0.000137	0.00465	up	--	--	--	--	--	--	--	--	--	--	--	--	--	--	--	--	--	--	--	--	--	--	--	--	--	--	--	--
103999070	probable glutathione S-transferase parA	LOC103999070	NC_025210.1	30560574	30561845	+	1031	protein_coding	32.02	17.8	73.8	2.42	3.54	5.98	3.38	7.78e-06	0.000575	up	--	--	--	--	--	--	--	--	--	--	--	--	--	--	--	--	--	--	--	--	-	-	GO:0005515//GO:0003674//GO:0005488	protein binding//molecular_function//binding	-	-	103999070|mus00480|Glutathione metabolism	GST_N
novel.20367	PF00141:Peroxidase	-	NC_025210.1	3112723	3115455	-	2473	-	39.74	20.77	176.21	3.23	4.95	14.96	3.37	9.53e-05	0.00354	up	--	--	--	--	--	--	--	--	--	--	37.38	19.7	165.49	6.06	10.2	7.94	3.19	5.92e-05	0.00251	up	GO:0006979//GO:0055114//GO:0006950//GO:0008150//GO:0050896//GO:0008152//GO:0044699//GO:0044710	response to oxidative stress//oxidation-reduction process//response to stress//biological_process//response to stimulus//metabolic process//single-organism process//single-organism metabolic process	GO:0004601//GO:0020037//GO:0003674//GO:0003824//GO:0016491//GO:0016209//GO:0016684//GO:0005488//GO:0046906//GO:0097159//GO:1901363	peroxidase activity//heme binding//molecular_function//catalytic activity//oxidoreductase activity//antioxidant activity//oxidoreductase activity, acting on peroxide as acceptor//binding//tetrapyrrole binding//organic cyclic compound binding//heterocyclic compound binding	-	-	--	--
103978622	protein REVEILLE 8-like%2C transcript variant X2	LOC103978622	NC_025204.1	19279711	19284649	-	1324	protein_coding	41.95	22.75	61.75	2.42	8.49	1.99	3.24	8.95e-06	0.000639	up	--	--	--	--	--	--	--	--	--	--	39.45	21.58	57.99	0.87	2.35	0.99	4.77	5.54e-08	1.62e-05	up	-	-	GO:0003677//GO:0003674//GO:0003676//GO:0005488//GO:0097159//GO:1901363	DNA binding//molecular_function//nucleic acid binding//binding//organic cyclic compound binding//heterocyclic compound binding	-	-	--	Myb_DNA-binding
103976827	probable flavin-containing monooxygenase 1	LOC103976827	NC_025203.1	21157744	21160325	+	1770	protein_coding	15.46	18.79	79.82	2.42	5.66	3.99	3.22	0.000128	0.00441	up	--	--	--	--	--	--	--	--	--	--	14.54	17.83	74.96	2.6	2.35	7.94	3.07	0.000528	0.0112	up	GO:0055114//GO:0008152//GO:0008150//GO:0044699//GO:0044710	oxidation-reduction process//metabolic process//biological_process//single-organism process//single-organism metabolic process	GO:0004499//GO:0050660//GO:0050661//GO:0016491//GO:0003674//GO:0003824//GO:0004497//GO:0016705//GO:0016709//GO:0000166//GO:0005488//GO:0036094//GO:0043167//GO:0043168//GO:0048037//GO:0050662//GO:0097159//GO:1901265//GO:1901363	N,N-dimethylaniline monooxygenase activity//flavin adenine dinucleotide binding//NADP binding//oxidoreductase activity//molecular_function//catalytic activity//monooxygenase activity//oxidoreductase activity, acting on paired donors, with incorporation or reduction of molecular oxygen//oxidoreductase activity, acting on paired donors, with incorporation or reduction of molecular oxygen, NAD(P)H a…	-	-	--	FMO-like
novel.22329	-	-	NC_025210.1	33125183	33125686	.	504	-	11.04	20.77	34.64	1.61	4.24	1	3.21	0.000231	0.00679	up	--	--	--	--	--	--	--	--	--	--	--	--	--	--	--	--	--	--	--	--	--	--	--	--	--	--	--	--
103999460	probable WRKY transcription factor 43	LOC103999460	NC_025210.1	33063528	33064820	-	741	protein_coding	157.88	141.42	692.81	7.26	64.35	42.88	3.11	4.4e-05	0.00206	up	--	--	--	--	--	--	--	--	--	--	148.47	134.17	650.63	58.85	82.4	26.81	2.47	0.00012	0.00406	up	GO:0006355//GO:0008152//GO:0006139//GO:0006351//GO:0006725//GO:0006807//GO:0008150//GO:0009058//GO:0009059//GO:0009889//GO:0009987//GO:0010467//GO:0010468//GO:0010556//GO:0016070//GO:0018130//GO:0019219//GO:0019222//GO:0019438//GO:0031323//GO:0031326//GO:0032774//GO:0034641//GO:0034645//GO:0034654//GO:0043170//GO:0044237//GO:0044238//GO:0044249//GO:0044260//GO:0044271//GO:0046483//GO:0050789//GO:…	regulation of transcription, DNA-templated//metabolic process//nucleobase-containing compound metabolic process//transcription, DNA-templated//cellular aromatic compound metabolic process//nitrogen compound metabolic process//biological_process//biosynthetic process//macromolecule biosynthetic process//regulation of biosynthetic process//cellular process//gene expression//regulation of gene expre…	GO:0003700//GO:0043565//GO:0001071//GO:0003674//GO:0003676//GO:0003677//GO:0005488//GO:0097159//GO:1901363	transcription factor activity, sequence-specific DNA binding//sequence-specific DNA binding//nucleic acid binding transcription factor activity//molecular_function//nucleic acid binding//DNA binding//binding//organic cyclic compound binding//heterocyclic compound binding	-	-	--	WRKY
103981491	gibberellin 2-beta-dioxygenase 1-like	LOC103981491	NC_025205.1	11391189	11393117	+	1450	protein_coding	90.53	23.74	37.65	1.61	9.19	6.98	3.09	4.12e-05	0.00196	up	--	--	--	--	--	--	--	--	--	--	85.14	22.52	35.36	4.33	9.42	4.96	2.92	2.99e-05	0.00159	up	GO:0055114//GO:0008152//GO:0008150//GO:0044699//GO:0044710	oxidation-reduction process//metabolic process//biological_process//single-organism process//single-organism metabolic process	GO:0016491//GO:0003674//GO:0003824	oxidoreductase activity//molecular_function//catalytic activity	-	-	103981491|mus00904|Diterpenoid biosynthesis,103981491|mus01110|Biosynthesis of secondary metabolites	2OG-FeII_Oxy
103969764	probable cysteine desulfurase	LOC103969764	NC_025211.1	23788465	23791080	-	2213	protein_coding	22.08	11.87	34.64	6.46	1.41	0	3.09	0.00167	0.0265	up	--	--	--	--	--	--	--	--	--	--	--	--	--	--	--	--	--	--	--	--	--	--	--	--	--	--	--	Aminotran_5
103971345	VQ motif-containing protein 8%2C chloroplastic-like	LOC103971345	NC_025212.1	13356595	13357805	-	1211	protein_coding	30.91	14.83	21.09	4.04	2.83	1	3.05	9.91e-05	0.00364	up	--	--	--	--	--	--	--	--	--	--	--	--	--	--	--	--	--	--	--	--	--	--	--	--	--	--	--	--
103976586	uncharacterized LOC103976586	LOC103976586	NC_025203.1	19582164	19582725	+	562	protein_coding	11.04	14.83	28.62	2.42	2.12	1.99	3.04	0.000336	0.00889	up	--	--	--	--	--	--	--	--	--	--	--	--	--	--	--	--	--	--	--	--	--	--	--	--	--	--	--	--
108952404	chalcone synthase 6-4-like	LOC108952404	NC_025204.1	23475014	23476525	-	1402	protein_coding	15.46	20.77	48.2	2.42	2.12	5.98	3.03	0.00012	0.0042	up	--	--	--	--	--	--	--	--	--	--	--	--	--	--	--	--	--	--	--	--	GO:0008152//GO:0008150	metabolic process//biological_process	GO:0003824//GO:0003674	catalytic activity//molecular_function	-	-	103979096|mus03040|Spliceosome	Chal_sti_synt_N
novel.3827	-	-	NC_025203.1	19421513	19422858	-	1346	-	1081.94	375.81	2839	231.61	134.35	227.34	2.86	1.64e-06	0.000175	up	--	--	--	--	--	--	--	--	--	--	1017.51	356.54	2666.18	182.62	149.89	96.3	3.23	4.71e-08	1.42e-05	up	--	--	--	--	--	--	--	--
103977918	subtilisin-like protease SBT3.5	LOC103977918	NC_025204.1	8566582	8569475	+	1975	protein_coding	55.2	364.93	132.54	61.33	5.66	10.97	2.83	0.000987	0.0191	up	--	--	--	--	--	--	--	--	--	--	51.91	346.22	124.47	11.25	15.7	42.69	2.92	4.16e-05	0.00196	up	GO:0006508//GO:0008152//GO:0008150//GO:0019538//GO:0043170//GO:0044238//GO:0071704	proteolysis//metabolic process//biological_process//protein metabolic process//macromolecule metabolic process//primary metabolic process//organic substance metabolic process	GO:0004252//GO:0003674//GO:0003824//GO:0004175//GO:0008236//GO:0008233//GO:0070011//GO:0016787//GO:0017171	serine-type endopeptidase activity//molecular_function//catalytic activity//endopeptidase activity//serine-type peptidase activity//peptidase activity//peptidase activity, acting on L-amino acid peptides//hydrolase activity//serine hydrolase activity	-	-	--	Peptidase_S8
novel.22840	-	-	NC_025211.1	14444905	14446043	+	652	-	40.85	38.57	31.63	8.07	2.83	4.99	2.82	1.47e-06	0.000161	up	--	--	--	--	--	--	--	--	--	--	38.42	36.59	29.7	13.85	10.2	7.94	1.71	0.000568	0.0117	up	--	--	--	--	--	--	--	--
103973932	caffeic acid 3-O-methyltransferase	LOC103973932	NC_025203.1	10130467	10132283	-	1179	protein_coding	1648.31	1783.1	2846.53	230	262.34	404.83	2.81	4.81e-18	1.02e-13	up	--	--	--	--	--	--	--	--	--	--	1550.14	1691.67	2673.25	380.81	1307.41	409.03	1.5	0.0019	0.0264	up	-	-	GO:0046983//GO:0008171//GO:0005515//GO:0003674//GO:0005488//GO:0003824//GO:0008168//GO:0016740//GO:0016741	protein dimerization activity//O-methyltransferase activity//protein binding//molecular_function//binding//catalytic activity//methyltransferase activity//transferase activity//transferase activity, transferring one-carbon groups	-	-	--	--
103989707	protein SRG1	LOC103989707	NC_025207.1	32114541	32116455	-	1425	protein_coding	158.98	173.07	102.41	22.6	23.33	15.95	2.81	2.52e-14	7.67e-11	up	--	--	--	--	--	--	--	--	--	--	149.51	164.19	96.18	29.43	35.31	29.78	2.12	6.63e-10	4.25e-07	up	GO:0055114//GO:0008152//GO:0008150//GO:0044699//GO:0044710	oxidation-reduction process//metabolic process//biological_process//single-organism process//single-organism metabolic process	GO:0016491//GO:0003674//GO:0003824	oxidoreductase activity//molecular_function//catalytic activity	-	-	--	2OG-FeII_Oxy
103995187	18.6 kDa class III heat shock protein	LOC103995187	NC_025209.1	28106016	28106771	+	676	protein_coding	126.96	305.59	373.51	29.05	41.72	44.87	2.8	2.33e-10	1.55e-07	up	--	--	--	--	--	--	--	--	--	--	119.4	289.92	350.78	87.41	51.01	48.65	2.02	8.13e-06	0.000652	up	--	--	--	--	--	--	103995187|mus04141|Protein processing in endoplasmic reticulum	--
108953675	uncharacterized LOC108953675	LOC108953675	NC_025209.1	5782644	5783470	-	743	protein_coding	23.18	33.62	81.33	5.65	9.9	3.99	2.79	4.38e-05	0.00205	up	--	--	--	--	--	--	--	--	--	--	--	--	--	--	--	--	--	--	--	--	--	--	--	--	--	--	--	--
103990442	L-lactate dehydrogenase A-like	LOC103990442	NC_025208.1	4894102	4895601	-	1422	protein_coding	872.18	661.62	3917.37	115.4	412.95	274.21	2.76	2.73e-05	0.00144	up	--	--	--	--	--	--	--	--	--	--	820.23	627.69	3678.91	282.15	376.68	275.99	2.45	2.48e-05	0.00141	up	GO:0055114//GO:0005975//GO:0008152//GO:0008150//GO:0044699//GO:0044710//GO:0044238//GO:0071704	oxidation-reduction process//carbohydrate metabolic process//metabolic process//biological_process//single-organism process//single-organism metabolic process//primary metabolic process//organic substance metabolic process	GO:0016616//GO:0003824//GO:0016491//GO:0003674//GO:0016614	oxidoreductase activity, acting on the CH-OH group of donors, NAD or NADP as acceptor//catalytic activity//oxidoreductase activity//molecular_function//oxidoreductase activity, acting on CH-OH group of donors	-	-	103990442|mus00010|Glycolysis / Gluconeogenesis,103990442|mus00270|Cysteine and methionine metabolism,103990442|mus00620|Pyruvate metabolism,103990442|mus00640|Propanoate metabolism,103990442|mus01100|Metabolic pathways,103990442|mus01110|Biosynthesis of secondary metabolites	--
103995572	EIN3-binding F-box protein 1-like	LOC103995572	NC_025202.1	13952513	13954877	+	2261	protein_coding	109.3	183.95	882.58	20.18	65.05	88.74	2.76	0.000214	0.00647	up	--	--	--	--	--	--	--	--	--	--	102.79	174.52	828.85	21.64	50.22	15.88	3.65	5.17e-07	8.1e-05	up	-	-	GO:0005515//GO:0003674//GO:0005488	protein binding//molecular_function//binding	-	-	103995572|mus04016|MAPK signaling pathway - plant,103995572|mus04075|Plant hormone signal transduction	--
103997245	zinc finger protein ZAT11-like	LOC103997245	NC_025210.1	2257396	2258356	+	961	protein_coding	12.14	47.47	109.95	11.3	4.95	8.97	2.75	0.00044	0.0108	up	--	--	--	--	--	--	--	--	--	--	11.42	45.04	103.25	9.52	9.42	7.94	2.56	0.000776	0.0142	up	-	-	GO:0003676//GO:0003674//GO:0005488//GO:0097159//GO:1901363	nucleic acid binding//molecular_function//binding//organic cyclic compound binding//heterocyclic compound binding	-	-	--	--
103973034	uncharacterized LOC103973034	LOC103973034	NW_008991499.1	57255	58092	+	838	protein_coding	28.7	24.72	21.09	3.23	1.41	6.98	2.74	0.000136	0.00462	up	--	--	--	--	--	--	--	--	--	--	--	--	--	--	--	--	--	--	--	--	--	--	--	--	--	--	--	--
novel.28380	-	-	NW_008991849.1	55361	56181	+	821	-	231.85	109.78	524.12	25.82	72.12	31.91	2.73	4.81e-06	0.000392	up	--	--	--	--	--	--	--	--	--	--	218.04	104.15	492.22	22.5	65.92	37.73	2.69	4.87e-06	0.000466	up	--	--	--	--	--	--	--	--
103976300	heat stress transcription factor B-2b-like	LOC103976300	NC_025203.1	14496627	14497758	-	1029	protein_coding	22.08	35.6	87.35	6.46	9.19	5.98	2.72	4.03e-05	0.00193	up	--	--	--	--	--	--	--	--	--	--	--	--	--	--	--	--	--	--	--	--	GO:0006355//GO:0008152//GO:0006139//GO:0006351//GO:0006725//GO:0006807//GO:0008150//GO:0009058//GO:0009059//GO:0009889//GO:0009987//GO:0010467//GO:0010468//GO:0010556//GO:0016070//GO:0018130//GO:0019219//GO:0019222//GO:0019438//GO:0031323//GO:0031326//GO:0032774//GO:0034641//GO:0034645//GO:0034654//GO:0043170//GO:0044237//GO:0044238//GO:0044249//GO:0044260//GO:0044271//GO:0046483//GO:0050789//GO:…	regulation of transcription, DNA-templated//metabolic process//nucleobase-containing compound metabolic process//transcription, DNA-templated//cellular aromatic compound metabolic process//nitrogen compound metabolic process//biological_process//biosynthetic process//macromolecule biosynthetic process//regulation of biosynthetic process//cellular process//gene expression//regulation of gene expre…	GO:0003700//GO:0043565//GO:0001071//GO:0003674//GO:0003676//GO:0003677//GO:0005488//GO:0097159//GO:1901363	transcription factor activity, sequence-specific DNA binding//sequence-specific DNA binding//nucleic acid binding transcription factor activity//molecular_function//nucleic acid binding//DNA binding//binding//organic cyclic compound binding//heterocyclic compound binding	GO:0005634//GO:0005622//GO:0005575//GO:0005623//GO:0043231//GO:0043226//GO:0043227//GO:0043229//GO:0044424//GO:0044464	nucleus//intracellular//cellular_component//cell//intracellular membrane-bounded organelle//organelle//membrane-bounded organelle//intracellular organelle//intracellular part//cell part	--	HSF_DNA-bind
103989262	70 kDa peptidyl-prolyl isomerase-like	LOC103989262	NC_025207.1	28175150	28178480	-	2046	protein_coding	513.37	1287.63	1010.59	175.93	125.87	126.63	2.71	1.67e-13	4.45e-10	up	--	--	--	--	--	--	--	--	--	--	482.8	1221.61	949.08	423.22	182.06	272.02	1.6	0.000131	0.0043	up	-	-	GO:0005515//GO:0003674//GO:0005488	protein binding//molecular_function//binding	-	-	--	TPR_1
novel.11856	PF03171:2OG-Fe(II) oxygenase superfamily|PF14226:non-haem dioxygenase in morphine synthesis N-terminal	-	NC_025206.1	29116803	29118574	-	1609	-	23.18	26.7	42.17	6.46	3.54	3.99	2.71	1.67e-05	0.00102	up	--	--	--	--	--	--	--	--	--	--	21.8	25.33	39.6	11.25	5.49	4.96	1.98	0.00133	0.0208	up	GO:0055114//GO:0008152//GO:0008150//GO:0044699//GO:0044710	oxidation-reduction process//metabolic process//biological_process//single-organism process//single-organism metabolic process	GO:0016491//GO:0003674//GO:0003824	oxidoreductase activity//molecular_function//catalytic activity	-	-	--	2OG-FeII_Oxy
103969209	16.9 kDa class I heat shock protein 1-like	LOC103969209	NC_025211.1	29477937	29478852	+	916	protein_coding	45.27	61.32	183.74	10.49	16.97	16.95	2.7	7.69e-06	0.000572	up	--	--	--	--	--	--	--	--	--	--	42.57	58.17	172.56	18.18	26.68	13.9	2.2	0.000263	0.00682	up	--	--	--	--	--	--	103969209|mus04141|Protein processing in endoplasmic reticulum	--
103985947	ethylene-responsive transcription factor 1B-like	LOC103985947	NC_025206.1	21233185	21234600	+	1416	protein_coding	251.72	326.36	1009.09	54.07	103.94	88.74	2.68	4.15e-07	6.1e-05	up	--	--	--	--	--	--	--	--	--	--	--	--	--	--	--	--	--	--	--	--	GO:0006355//GO:0008152//GO:0006139//GO:0006351//GO:0006725//GO:0006807//GO:0008150//GO:0009058//GO:0009059//GO:0009889//GO:0009987//GO:0010467//GO:0010468//GO:0010556//GO:0016070//GO:0018130//GO:0019219//GO:0019222//GO:0019438//GO:0031323//GO:0031326//GO:0032774//GO:0034641//GO:0034645//GO:0034654//GO:0043170//GO:0044237//GO:0044238//GO:0044249//GO:0044260//GO:0044271//GO:0046483//GO:0050789//GO:…	regulation of transcription, DNA-templated//metabolic process//nucleobase-containing compound metabolic process//transcription, DNA-templated//cellular aromatic compound metabolic process//nitrogen compound metabolic process//biological_process//biosynthetic process//macromolecule biosynthetic process//regulation of biosynthetic process//cellular process//gene expression//regulation of gene expre…	GO:0003700//GO:0003677//GO:0001071//GO:0003674//GO:0003676//GO:0005488//GO:0097159//GO:1901363	transcription factor activity, sequence-specific DNA binding//DNA binding//nucleic acid binding transcription factor activity//molecular_function//nucleic acid binding//binding//organic cyclic compound binding//heterocyclic compound binding	-	-	103985947|mus04016|MAPK signaling pathway - plant,103985947|mus04075|Plant hormone signal transduction	AP2
novel.4871	-	-	NC_025204.1	6365234	6365907	.	674	-	37.54	58.35	206.34	8.07	21.92	16.95	2.68	0.000107	0.00385	up	--	--	--	--	--	--	--	--	--	--	35.3	55.36	193.78	12.12	10.99	2.98	3.43	4.4e-06	0.000435	up	--	--	--	--	--	--	--	--
103998819	GDSL esterase/lipase At5g55050-like	LOC103998819	NC_025210.1	28897244	28899945	+	1309	protein_coding	680.08	501.41	1457.91	83.93	156.27	178.49	2.66	4.25e-09	1.59e-06	up	--	--	--	--	--	--	--	--	--	--	639.58	475.69	1369.16	127.23	97.31	153.88	2.71	5.66e-11	7.51e-08	up	-	-	GO:0016788//GO:0003674//GO:0003824//GO:0016787	hydrolase activity, acting on ester bonds//molecular_function//catalytic activity//hydrolase activity	-	-	--	Lipase_GDSL
104000818	BAG family molecular chaperone regulator 6-like	LOC104000818	NC_025211.1	22853595	22859497	-	3905	protein_coding	30.91	211.64	432.25	16.14	42.43	50.85	2.62	0.000555	0.0127	up	--	--	--	--	--	--	--	--	--	--	29.07	200.79	405.94	31.16	36.88	28.79	2.71	0.00014	0.00448	up	-	-	GO:0051087//GO:0005515//GO:0003674//GO:0005488	chaperone binding//protein binding//molecular_function//binding	-	-	--	--
novel.21892	PF00657:GDSL-like Lipase/Acylhydrolase	-	NC_025210.1	28883787	28900123	+	2344	-	369.85	275.92	612.98	54.88	74.95	79.77	2.58	1.01e-12	1.54e-09	up	--	--	--	--	--	--	--	--	--	--	347.82	261.77	575.67	72.7	40.02	83.39	2.6	9.2e-11	1.14e-07	up	-	-	GO:0016788//GO:0003674//GO:0003824//GO:0016787	hydrolase activity, acting on ester bonds//molecular_function//catalytic activity//hydrolase activity	-	-	--	Lipase_GDSL
103971627	phenylalanine ammonia-lyase-like	LOC103971627	NC_025212.1	18089260	18091645	+	2309	protein_coding	4079.37	2924.37	8831.79	766.67	798.32	1083.87	2.58	2.73e-10	1.74e-07	up	--	--	--	--	--	--	--	--	--	--	3836.41	2774.42	8294.16	965.88	1797.88	801.18	2.06	5.01e-06	0.000474	up	-	-	GO:0003824//GO:0003674	catalytic activity//molecular_function	-	-	103971627|mus00360|Phenylalanine metabolism,103971627|mus00940|Phenylpropanoid biosynthesis,103971627|mus01100|Metabolic pathways,103971627|mus01110|Biosynthesis of secondary metabolites	--
103994672	dirigent protein 11-like	LOC103994672	NC_025209.1	13372790	13373559	+	770	protein_coding	10740	6486.62	19089.8	2066.77	1710.49	2317.31	2.58	1.86e-11	1.8e-08	up	--	--	--	--	--	--	--	--	--	--	10100.3	6154.01	17927.8	2440.66	3932.43	1765.18	2.07	1.34e-06	0.000173	up	--	--	--	--	--	--	--	--
novel.29541	-	-	NW_008997291.1	32	836	.	805	-	37.54	17.8	72.29	7.26	7.07	6.98	2.57	8.83e-05	0.00334	up	--	--	--	--	--	--	--	--	--	--	--	--	--	--	--	--	--	--	--	--	--	--	--	--	--	--	--	--
103972246	ferritin-1%2C chloroplastic	LOC103972246	NC_025212.1	23566635	23569045	+	1055	protein_coding	285.94	218.56	575.33	42.77	83.44	55.84	2.56	5.25e-09	1.86e-06	up	--	--	--	--	--	--	--	--	--	--	268.91	207.35	540.31	100.4	122.42	67.51	1.8	1.73e-05	0.0011	up	GO:0006879//GO:0006873//GO:0006875//GO:0008150//GO:0009987//GO:0019725//GO:0030003//GO:0042592//GO:0044699//GO:0044763//GO:0050801//GO:0046916//GO:0048878//GO:0055065//GO:0055072//GO:0055076//GO:0055080//GO:0055082//GO:0065007//GO:0065008//GO:0098771	cellular iron ion homeostasis//cellular ion homeostasis//cellular metal ion homeostasis//biological_process//cellular process//cellular homeostasis//cellular cation homeostasis//homeostatic process//single-organism process//single-organism cellular process//ion homeostasis//cellular transition metal ion homeostasis//chemical homeostasis//metal ion homeostasis//iron ion homeostasis//transition met…	GO:0008199//GO:0003674//GO:0005488//GO:0046872//GO:0005506//GO:0043167//GO:0043169//GO:0046914	ferric iron binding//molecular_function//binding//metal ion binding//iron ion binding//ion binding//cation binding//transition metal ion binding	-	-	--	Ferritin
103984695	uncharacterized LOC103984695	LOC103984695	NC_025206.1	6982183	6982644	+	375	lncRNA	40.85	47.47	72.29	6.46	7.78	13.96	2.53	9.76e-07	0.000118	up	--	--	--	--	--	--	--	--	--	--	38.42	45.04	67.89	6.06	10.99	4.96	2.75	4.77e-07	7.84e-05	up	--	--	--	--	--	--	--	--
novel.28933	-	-	NW_008993464.1	30342	31140	-	678	-	66.24	90	192.78	15.33	31.82	12.96	2.52	4.08e-06	0.000346	up	--	--	--	--	--	--	--	--	--	--	62.3	85.38	181.05	26.83	31.39	14.89	2.16	2.86e-05	0.00155	up	--	--	--	--	--	--	--	--
103973988	uncharacterized LOC103973988%2C transcript variant X2	LOC103973988	NW_008991833.1	48417	49016	-	518	lncRNA	204.24	181.97	1031.68	57.3	72.12	119.65	2.51	8.74e-05	0.00332	up	194.62	282.7	184.46	64.55	82.65	135.97	1.23	0.00029	0.0382	up	--	--	--	--	--	--	--	--	--	--	--	--	--	--	--	--	--	--
novel.17718	-	-	NC_025209.1	4430218	4431567	+	1350	-	140.21	174.06	459.36	42.77	43.84	49.86	2.5	1.45e-07	2.78e-05	up	--	--	--	--	--	--	--	--	--	--	131.86	165.13	431.4	51.06	87.11	50.63	1.94	8.91e-05	0.00331	up	--	--	--	--	--	--	--	--
novel.4892	-	-	NC_025204.1	6523736	6528111	+	606	-	15.46	22.75	36.15	4.04	4.24	4.99	2.48	0.000226	0.00672	up	--	--	--	--	--	--	--	--	--	--	14.54	21.58	33.95	2.6	0.78	1.99	3.72	2.23e-05	0.00132	up	--	--	--	--	--	--	--	--
103998799	lignin-forming anionic peroxidase-like	LOC103998799	NC_025210.1	28686123	28687464	+	1175	protein_coding	3855.26	5079.33	12145.2	856.24	908.63	2090.97	2.45	7.67e-07	0.000101	up	--	--	--	--	--	--	--	--	--	--	3625.64	4818.87	11405.9	1769.91	1680.95	844.86	2.21	1.26e-06	0.000166	up	GO:0006979//GO:0055114//GO:0006950//GO:0008150//GO:0050896//GO:0008152//GO:0044699//GO:0044710	response to oxidative stress//oxidation-reduction process//response to stress//biological_process//response to stimulus//metabolic process//single-organism process//single-organism metabolic process	GO:0004601//GO:0020037//GO:0003674//GO:0003824//GO:0016491//GO:0016209//GO:0016684//GO:0005488//GO:0046906//GO:0097159//GO:1901363	peroxidase activity//heme binding//molecular_function//catalytic activity//oxidoreductase activity//antioxidant activity//oxidoreductase activity, acting on peroxide as acceptor//binding//tetrapyrrole binding//organic cyclic compound binding//heterocyclic compound binding	-	-	103998799|mus00940|Phenylpropanoid biosynthesis,103998799|mus01100|Metabolic pathways,103998799|mus01110|Biosynthesis of secondary metabolites	--
novel.23837	-	-	NC_025211.1	24225466	24279691	-	517	-	1019.02	1122.48	1998.6	289.72	220.62	248.28	2.45	8.43e-15	3.59e-11	up	--	--	--	--	--	--	--	--	--	--	958.32	1064.92	1876.94	407.64	521.08	205.51	1.78	7.99e-06	0.000651	up	--	--	--	--	--	--	--	--
novel.17306	-	-	NC_025209.1	1236770	1237412	-	643	-	47.47	75.16	75.31	16.14	19.8	1	2.4	0.000738	0.0156	up	--	--	--	--	--	--	--	--	--	--	44.65	71.31	70.72	9.52	21.19	12.91	2.09	1.17e-05	0.00086	up	--	--	--	--	--	--	--	--
103989174	phosphoenolpyruvate carboxylase 2-like	LOC103989174	NC_025207.1	27483461	27489807	+	3228	protein_coding	2033.61	1340.05	4967.13	528.6	526.09	535.46	2.39	7.12e-08	1.6e-05	up	--	--	--	--	--	--	--	--	--	--	1912.5	1271.33	4664.76	564.3	608.19	511.29	2.22	4.04e-07	7.11e-05	up	GO:0006099//GO:0015977//GO:0008152//GO:0006082//GO:0006091//GO:0006101//GO:0055114//GO:0008150//GO:0009060//GO:0009987//GO:0015980//GO:0019752//GO:0043436//GO:0044237//GO:0044238//GO:0044281//GO:0044699//GO:0044710//GO:0044763//GO:0045333//GO:0071704//GO:0072350	tricarboxylic acid cycle//carbon fixation//metabolic process//organic acid metabolic process//generation of precursor metabolites and energy//citrate metabolic process//oxidation-reduction process//biological_process//aerobic respiration//cellular process//energy derivation by oxidation of organic compounds//carboxylic acid metabolic process//oxoacid metabolic process//cellular metabolic process/…	GO:0003824//GO:0008964//GO:0003674//GO:0004611//GO:0016829//GO:0016830//GO:0016831	catalytic activity//phosphoenolpyruvate carboxylase activity//molecular_function//phosphoenolpyruvate carboxykinase activity//lyase activity//carbon-carbon lyase activity//carboxy-lyase activity	-	-	103989174|mus00620|Pyruvate metabolism,103989174|mus00710|Carbon fixation in photosynthetic organisms,103989174|mus01100|Metabolic pathways,103989174|mus01200|Carbon metabolism	--
103979870	stress-associated endoplasmic reticulum protein 2	LOC103979870	NC_025204.1	28856538	28859957	+	570	protein_coding	33.12	27.69	43.68	6.46	5.66	7.98	2.38	1.07e-05	0.000739	up	--	--	--	--	--	--	--	--	--	--	--	--	--	--	--	--	--	--	--	--	--	--	--	--	--	--	--	--
103985756	bifunctional L-3-cyanoalanine synthase/cysteine synthase 2%2C mitochondrial	LOC103985756	NC_025206.1	21137355	21141475	+	1327	protein_coding	3985.53	2808.66	9643.58	955.51	1170.97	1052.96	2.37	3.77e-08	9.45e-06	up	--	--	--	--	--	--	--	--	--	--	3748.16	2664.64	9056.53	878.47	2326.81	1098.02	1.85	0.000236	0.00638	up	--	--	--	--	--	--	103985756|mus00270|Cysteine and methionine metabolism,103985756|mus00460|Cyanoamino acid metabolism,103985756|mus00920|Sulfur metabolism,103985756|mus01100|Metabolic pathways,103985756|mus01110|Biosynthesis of secondary metabolites,103985756|mus01200|Carbon metabolism,103985756|mus01230|Biosynthesis of amino acids	PALP
103987113	probable WRKY transcription factor 75%2C transcript variant X2	LOC103987113	NC_025207.1	4286100	4287898	-	845	protein_coding	57.41	41.54	132.54	15.33	17.68	11.97	2.35	1.71e-05	0.00104	up	--	--	--	--	--	--	--	--	--	--	53.99	39.41	124.47	12.12	22.76	8.94	2.29	0.000124	0.00413	up	GO:0006355//GO:0008152//GO:0006139//GO:0006351//GO:0006725//GO:0006807//GO:0008150//GO:0009058//GO:0009059//GO:0009889//GO:0009987//GO:0010467//GO:0010468//GO:0010556//GO:0016070//GO:0018130//GO:0019219//GO:0019222//GO:0019438//GO:0031323//GO:0031326//GO:0032774//GO:0034641//GO:0034645//GO:0034654//GO:0043170//GO:0044237//GO:0044238//GO:0044249//GO:0044260//GO:0044271//GO:0046483//GO:0050789//GO:…	regulation of transcription, DNA-templated//metabolic process//nucleobase-containing compound metabolic process//transcription, DNA-templated//cellular aromatic compound metabolic process//nitrogen compound metabolic process//biological_process//biosynthetic process//macromolecule biosynthetic process//regulation of biosynthetic process//cellular process//gene expression//regulation of gene expre…	GO:0003700//GO:0043565//GO:0001071//GO:0003674//GO:0003676//GO:0003677//GO:0005488//GO:0097159//GO:1901363	transcription factor activity, sequence-specific DNA binding//sequence-specific DNA binding//nucleic acid binding transcription factor activity//molecular_function//nucleic acid binding//DNA binding//binding//organic cyclic compound binding//heterocyclic compound binding	-	-	--	WRKY
103969776	dirigent protein 21-like	LOC103969776	NC_025211.1	24225738	24226304	-	567	protein_coding	805.94	828.75	1436.82	200.95	70	338.02	2.34	4.62e-06	0.000384	up	--	--	--	--	--	--	--	--	--	--	757.94	786.26	1349.36	298.59	289.58	94.31	2.08	2.76e-06	0.000311	up	--	--	--	--	--	--	--	--
103972251	flavonol synthase/flavanone 3-hydroxylase-like	LOC103972251	NC_025212.1	23597142	23598947	+	1315	protein_coding	1631.75	1703.99	4890.32	221.12	930.55	480.61	2.33	3.47e-05	0.00173	up	--	--	--	--	--	--	--	--	--	--	1534.57	1616.61	4592.62	565.16	485.77	361.37	2.45	2.05e-08	7.27e-06	up	GO:0055114//GO:0008152//GO:0008150//GO:0044699//GO:0044710	oxidation-reduction process//metabolic process//biological_process//single-organism process//single-organism metabolic process	GO:0016491//GO:0003674//GO:0003824	oxidoreductase activity//molecular_function//catalytic activity	-	-	--	2OG-FeII_Oxy
103985051	zeatin O-xylosyltransferase-like	LOC103985051	NC_025206.1	9375191	9376915	-	1725	protein_coding	309.13	185.93	442.79	71.02	60.81	53.84	2.33	2.77e-10	1.74e-07	up	--	--	--	--	--	--	--	--	--	--	290.72	176.39	415.84	50.2	104.37	70.49	1.97	1.66e-06	0.000202	up	GO:0008152//GO:0008150	metabolic process//biological_process	GO:0016758//GO:0003674//GO:0003824//GO:0016740//GO:0016757	transferase activity, transferring hexosyl groups//molecular_function//catalytic activity//transferase activity//transferase activity, transferring glycosyl groups	-	-	103985051|mus00908|Zeatin biosynthesis	UDPGT
novel.22434	PF00190:Cupin	-	NC_025210.1	33822191	33850463	+	2070	-	11.04	41.54	49.7	7.26	8.49	4.99	2.28	0.00117	0.0209	up	--	--	--	--	--	--	--	--	--	--	--	--	--	--	--	--	--	--	--	--	-	-	GO:0045735//GO:0003674	nutrient reservoir activity//molecular_function	-	-	--	--
novel.807	-	-	NC_025202.1	7419462	7419980	.	519	-	19.87	16.81	54.22	4.84	11.31	1.99	2.28	0.00423	0.0489	up	--	--	--	--	--	--	--	--	--	--	18.69	15.95	50.92	3.46	8.63	3.97	2.38	0.0017	0.0246	up	--	--	--	--	--	--	--	--
novel.2973	-	-	NC_025203.1	12574861	12600499	-	294	-	35.33	27.69	48.2	11.3	5.66	5.98	2.26	5.12e-05	0.00228	up	--	--	--	--	--	--	--	--	--	--	--	--	--	--	--	--	--	--	--	--	--	--	--	--	--	--	--	--
103968399	uncharacterized LOC103968399	LOC103968399	NC_025203.1	4517924	4520472	-	1051	protein_coding	45.27	77.14	91.87	10.49	18.38	15.95	2.25	1.16e-06	0.000132	up	--	--	--	--	--	--	--	--	--	--	42.57	73.18	86.28	30.29	22.76	17.87	1.5	0.000677	0.0131	up	--	--	--	--	--	--	--	--
103974594	1-aminocyclopropane-1-carboxylate oxidase-like	LOC103974594	NW_008993411.1	22079	23318	+	1047	protein_coding	322.38	184.94	605.45	73.44	87.68	73.79	2.24	2.15e-07	3.6e-05	up	--	--	--	--	--	--	--	--	--	--	303.18	175.45	568.6	44.14	118.5	41.7	2.35	1.14e-05	0.000849	up	GO:0055114//GO:0008152//GO:0008150//GO:0044699//GO:0044710	oxidation-reduction process//metabolic process//biological_process//single-organism process//single-organism metabolic process	GO:0016491//GO:0003674//GO:0003824	oxidoreductase activity//molecular_function//catalytic activity	-	-	103974594|mus00270|Cysteine and methionine metabolism,103974594|mus01100|Metabolic pathways,103974594|mus01110|Biosynthesis of secondary metabolites	2OG-FeII_Oxy
103993277	protein NRT1/ PTR FAMILY 6.3	LOC103993277	NC_025209.1	8085141	8088171	+	2182	protein_coding	18.77	72.19	233.45	12.11	31.11	25.93	2.22	0.00428	0.0492	up	--	--	--	--	--	--	--	--	--	--	--	--	--	--	--	--	--	--	--	--	GO:0006810//GO:0008150//GO:0051179//GO:0051234	transport//biological_process//localization//establishment of localization	GO:0005215//GO:0003674	transporter activity//molecular_function	GO:0016020//GO:0005575	membrane//cellular_component	--	--
novel.6821	-	-	NC_025204.1	30448361	30448931	.	571	-	19.87	10.88	21.09	3.23	2.12	5.98	2.22	0.00375	0.0451	up	--	--	--	--	--	--	--	--	--	--	--	--	--	--	--	--	--	--	--	--	--	--	--	--	--	--	--	--
103986249	pyruvate%2C phosphate dikinase%2C chloroplastic-like	LOC103986249	NC_025206.1	27962749	27969834	+	2922	protein_coding	30.91	63.29	42.17	12.11	9.19	7.98	2.22	1.83e-05	0.00108	up	--	--	--	--	--	--	--	--	--	--	--	--	--	--	--	--	--	--	--	--	GO:0016310//GO:0008152//GO:0006793//GO:0006796//GO:0008150//GO:0009987//GO:0044237	phosphorylation//metabolic process//phosphorus metabolic process//phosphate-containing compound metabolic process//biological_process//cellular process//cellular metabolic process	GO:0005524//GO:0016301//GO:0016772//GO:0003824//GO:0000166//GO:0003674//GO:0005488//GO:0017076//GO:0030554//GO:0032553//GO:0032555//GO:0032559//GO:0035639//GO:0036094//GO:0043167//GO:0043168//GO:0097159//GO:0097367//GO:1901265//GO:1901363//GO:0016740	ATP binding//kinase activity//transferase activity, transferring phosphorus-containing groups//catalytic activity//nucleotide binding//molecular_function//binding//purine nucleotide binding//adenyl nucleotide binding//ribonucleotide binding//purine ribonucleotide binding//adenyl ribonucleotide binding//purine ribonucleoside triphosphate binding//small molecule binding//ion binding//anion binding/…	-	-	103986249|mus00620|Pyruvate metabolism,103986249|mus00710|Carbon fixation in photosynthetic organisms,103986249|mus01100|Metabolic pathways,103986249|mus01200|Carbon metabolism	--
103996072	acidic endochitinase SE2-like	LOC103996072	NC_025209.1	30877233	30878368	+	1136	protein_coding	33.12	18.79	30.12	5.65	4.24	7.98	2.22	0.000277	0.00774	up	--	--	--	--	--	--	--	--	--	--	31.15	17.83	28.29	6.06	7.85	1.99	2.25	0.000964	0.0166	up	GO:0005975//GO:0008152//GO:0008150//GO:0044238//GO:0071704	carbohydrate metabolic process//metabolic process//biological_process//primary metabolic process//organic substance metabolic process	-	-	-	-	103996072|mus00520|Amino sugar and nucleotide sugar metabolism,103996072|mus01100|Metabolic pathways	--
103969527	NAC domain-containing protein 68	LOC103969527	NC_025211.1	31797253	31798647	-	1221	protein_coding	33.12	28.68	70.79	12.91	9.19	5.98	2.21	0.000166	0.00533	up	--	--	--	--	--	--	--	--	--	--	--	--	--	--	--	--	--	--	--	--	GO:0006355//GO:0008152//GO:0006139//GO:0006351//GO:0006725//GO:0006807//GO:0008150//GO:0009058//GO:0009059//GO:0009889//GO:0009987//GO:0010467//GO:0010468//GO:0010556//GO:0016070//GO:0018130//GO:0019219//GO:0019222//GO:0019438//GO:0031323//GO:0031326//GO:0032774//GO:0034641//GO:0034645//GO:0034654//GO:0043170//GO:0044237//GO:0044238//GO:0044249//GO:0044260//GO:0044271//GO:0046483//GO:0050789//GO:…	regulation of transcription, DNA-templated//metabolic process//nucleobase-containing compound metabolic process//transcription, DNA-templated//cellular aromatic compound metabolic process//nitrogen compound metabolic process//biological_process//biosynthetic process//macromolecule biosynthetic process//regulation of biosynthetic process//cellular process//gene expression//regulation of gene expre…	GO:0003677//GO:0003674//GO:0003676//GO:0005488//GO:0097159//GO:1901363	DNA binding//molecular_function//nucleic acid binding//binding//organic cyclic compound binding//heterocyclic compound binding	-	-	--	NAM
103972273	ultraviolet-B receptor UVR8-like%2C transcript variant X2	LOC103972273	NC_025212.1	23717702	23725375	-	1842	protein_coding	322.38	301.63	423.21	69.4	96.17	60.82	2.2	2.03e-14	7.21e-11	up	--	--	--	--	--	--	--	--	--	--	303.18	286.17	397.45	65.78	55.72	68.5	2.38	3.06e-20	6.1e-16	up	--	--	--	--	--	--	--	--
103976189	transcription repressor OFP1-like	LOC103976189	NC_025203.1	19105705	19106535	-	831	protein_coding	80.59	35.6	177.72	12.91	38.18	12.96	2.18	0.0012	0.0211	up	--	--	--	--	--	--	--	--	--	--	--	--	--	--	--	--	--	--	--	--	-	-	GO:0003677//GO:0003674//GO:0003676//GO:0005488//GO:0097159//GO:1901363	DNA binding//molecular_function//nucleic acid binding//binding//organic cyclic compound binding//heterocyclic compound binding	-	-	--	--
novel.18192	PF14599:Zinc-ribbon|PF13639:Ring finger domain|PF05495:CHY zinc finger	-	NC_025209.1	9677956	9683171	+	2306	-	15.46	15.82	57.23	4.84	5.66	8.97	2.18	0.00361	0.0441	up	--	--	--	--	--	--	--	--	--	--	14.54	15.01	53.75	5.19	0.78	1.99	3.38	0.000312	0.00769	up	-	-	GO:0008270//GO:0003674//GO:0005488//GO:0046872//GO:0043167//GO:0043169//GO:0046914	zinc ion binding//molecular_function//binding//metal ion binding//ion binding//cation binding//transition metal ion binding	-	-	--	zf-CHY
108953579	uncharacterized LOC108953579	LOC108953579	NC_025209.1	4502627	4503500	-	874	protein_coding	226.33	259.11	1141.63	45.19	218.5	96.72	2.17	0.00165	0.0264	up	--	--	--	--	--	--	--	--	--	--	212.85	245.82	1072.13	81.36	142.83	63.54	2.41	7.42e-05	0.00296	up	--	--	--	--	--	--	--	--
103974794	probable pyridoxal 5'-phosphate synthase subunit PDX1.1	LOC103974794	NW_008994272.1	15075	16301	+	1227	protein_coding	58.51	115.71	140.07	25.82	24.75	18.95	2.17	6.29e-07	8.81e-05	up	--	--	--	--	--	--	--	--	--	--	55.03	109.78	131.54	42.41	12.56	13.9	2.1	0.000267	0.00686	up	GO:0008152//GO:0008150	metabolic process//biological_process	GO:0003824//GO:0003674	catalytic activity//molecular_function	-	-	103974794|mus00750|Vitamin B6 metabolism	--
103991982	protein P21-like	LOC103991982	NC_025208.1	14555851	14556835	+	985	protein_coding	6632.98	4069.59	12851.6	1042.66	1977.78	2331.27	2.14	2.27e-06	0.000225	up	--	--	--	--	--	--	--	--	--	--	--	--	--	--	--	--	--	--	--	--	--	--	--	--	--	--	--	Thaumatin
novel.359	-	-	NC_025202.1	3491129	3491618	+	463	-	33.12	29.67	21.09	7.26	4.24	7.98	2.14	0.000258	0.00737	up	--	--	--	--	--	--	--	--	--	--	--	--	--	--	--	--	--	--	--	--	--	--	--	--	--	--	--	--
103997903	cytochrome P450 CYP73A100-like	LOC103997903	NC_025210.1	9175269	9177174	-	1815	protein_coding	5069.68	5157.45	21171.3	1065.26	3512.2	2590.53	2.13	0.000357	0.00928	up	--	--	--	--	--	--	--	--	--	--	4767.74	4892.99	19882.5	1259.28	2100.8	2115.63	2.43	4.56e-06	0.000443	up	GO:0055114//GO:0008152//GO:0008150//GO:0044699//GO:0044710	oxidation-reduction process//metabolic process//biological_process//single-organism process//single-organism metabolic process	GO:0005506//GO:0016705//GO:0020037//GO:0003674//GO:0005488//GO:0046872//GO:0043167//GO:0043169//GO:0046914//GO:0003824//GO:0016491//GO:0046906//GO:0097159//GO:1901363	iron ion binding//oxidoreductase activity, acting on paired donors, with incorporation or reduction of molecular oxygen//heme binding//molecular_function//binding//metal ion binding//ion binding//cation binding//transition metal ion binding//catalytic activity//oxidoreductase activity//tetrapyrrole binding//organic cyclic compound binding//heterocyclic compound binding	-	-	103997903|mus00130|Ubiquinone and other terpenoid-quinone biosynthesis,103997903|mus00360|Phenylalanine metabolism,103997903|mus00940|Phenylpropanoid biosynthesis,103997903|mus00941|Flavonoid biosynthesis,103997903|mus00945|Stilbenoid, diarylheptanoid and gingerol biosynthesis,103997903|mus01100|Metabolic pathways,103997903|mus01110|Biosynthesis of secondary metabolites	p450
103977653	pathogenesis-related protein 1-like	LOC103977653	NC_025204.1	5831051	5831856	-	728	protein_coding	13133.5	5351.29	12701	1944.1	2174.35	3013.31	2.13	9.71e-09	3.13e-06	up	--	--	--	--	--	--	--	--	--	--	12351.3	5076.89	11927.8	2921.87	5568.65	2766.9	1.38	0.000667	0.013	up	GO:0006952//GO:0009607//GO:0006950//GO:0008150//GO:0050896	defense response//response to biotic stimulus//response to stress//biological_process//response to stimulus	-	-	-	-	--	--
103975647	-	LOC103975647	NC_025203.1	15442256	15443017	-	762	pseudogene	43.06	11.87	42.17	6.46	9.9	5.98	2.1	0.00206	0.0308	up	--	--	--	--	--	--	--	--	--	--	--	--	--	--	--	--	--	--	--	--	--	--	--	--	--	--	103975648|mus04016|MAPK signaling pathway - plant,103975648|mus04075|Plant hormone signal transduction,103975648|mus04626|Plant-pathogen interaction	--
103998463	alpha-dioxygenase 1-like	LOC103998463	NC_025210.1	22632713	22637373	-	2105	protein_coding	7585.76	16928.1	23852.2	3379.78	5533.82	2395.09	2.1	3.08e-06	0.000286	up	--	--	--	--	--	--	--	--	--	--	7133.96	16060.1	22400.2	5683.63	7019.67	3418.17	1.5	0.000433	0.00985	up	GO:0006979//GO:0055114//GO:0006950//GO:0008150//GO:0050896//GO:0008152//GO:0044699//GO:0044710	response to oxidative stress//oxidation-reduction process//response to stress//biological_process//response to stimulus//metabolic process//single-organism process//single-organism metabolic process	GO:0004601//GO:0020037//GO:0003674//GO:0003824//GO:0016491//GO:0016209//GO:0016684//GO:0005488//GO:0046906//GO:0097159//GO:1901363	peroxidase activity//heme binding//molecular_function//catalytic activity//oxidoreductase activity//antioxidant activity//oxidoreductase activity, acting on peroxide as acceptor//binding//tetrapyrrole binding//organic cyclic compound binding//heterocyclic compound binding	-	-	103998463|mus00592|alpha-Linolenic acid metabolism	An_peroxidase
103994094	probable calcium-binding protein CML32	LOC103994094	NC_025209.1	1250672	1251446	+	775	protein_coding	386.41	567.67	1718.46	118.63	294.86	212.39	2.09	0.00016	0.00519	up	--	--	--	--	--	--	--	--	--	--	363.4	538.56	1613.85	242.34	340.59	167.78	1.74	0.000969	0.0167	up	-	-	GO:0005509//GO:0003674//GO:0005488//GO:0046872//GO:0043167//GO:0043169	calcium ion binding//molecular_function//binding//metal ion binding//ion binding//cation binding	-	-	103994094|mus04626|Plant-pathogen interaction	--
103978082	uncharacterized LOC103978082	LOC103978082	NC_025202.1	7066645	7085805	-	7105	protein_coding	52.99	22.75	102.41	13.72	12.02	15.95	2.09	0.000561	0.0128	up	--	--	--	--	--	--	--	--	--	--	--	--	--	--	--	--	--	--	--	--	GO:0006468//GO:0008152//GO:0006464//GO:0006793//GO:0006796//GO:0008150//GO:0009987//GO:0016310//GO:0019538//GO:0036211//GO:0043170//GO:0043412//GO:0044237//GO:0044238//GO:0044260//GO:0044267//GO:0071704	protein phosphorylation//metabolic process//cellular protein modification process//phosphorus metabolic process//phosphate-containing compound metabolic process//biological_process//cellular process//phosphorylation//protein metabolic process//protein modification process//macromolecule metabolic process//macromolecule modification//cellular metabolic process//primary metabolic process//cellular …	GO:0004672//GO:0005524//GO:0030247//GO:0003674//GO:0003824//GO:0016301//GO:0016740//GO:0016772//GO:0016773//GO:0000166//GO:0005488//GO:0017076//GO:0030554//GO:0032553//GO:0032555//GO:0032559//GO:0035639//GO:0036094//GO:0043167//GO:0043168//GO:0097159//GO:0097367//GO:1901265//GO:1901363//GO:0001871//GO:0030246	protein kinase activity//ATP binding//polysaccharide binding//molecular_function//catalytic activity//kinase activity//transferase activity//transferase activity, transferring phosphorus-containing groups//phosphotransferase activity, alcohol group as acceptor//nucleotide binding//binding//purine nucleotide binding//adenyl nucleotide binding//ribonucleotide binding//purine ribonucleotide binding/…	-	-	--	Pkinase_Tyr
103993858	homocysteine S-methyltransferase 2-like	LOC103993858	NC_025209.1	3031315	3034804	+	1360	protein_coding	606.11	458.88	230.43	124.28	99.7	82.76	2.08	7.95e-08	1.73e-05	up	--	--	--	--	--	--	--	--	--	--	570.01	435.35	216.41	128.09	133.41	89.35	1.8	3.05e-06	0.000331	up	--	--	--	--	--	--	103993858|mus00270|Cysteine and methionine metabolism,103993858|mus01100|Metabolic pathways,103993858|mus01110|Biosynthesis of secondary metabolites	--
novel.19739	-	-	NC_025209.1	33329485	33330297	.	813	-	82.8	86.04	109.95	23.4	23.33	18.95	2.07	1.51e-09	6.85e-07	up	--	--	--	--	--	--	--	--	--	--	77.87	81.63	103.25	28.56	41.59	23.83	1.47	5.29e-05	0.00233	up	--	--	--	--	--	--	--	--
103978919	solute carrier family 25 member 44-like%2C transcript variant X2	LOC103978919	NC_025204.1	24984403	24989232	-	1716	protein_coding	61.83	69.23	131.03	24.21	23.33	13.96	2.07	6.09e-06	0.000469	up	--	--	--	--	--	--	--	--	--	--	58.14	65.68	123.05	30.29	18.05	25.81	1.73	0.000122	0.0041	up	--	--	--	--	--	--	--	Mito_carr
103978488	two-component response regulator ORR2	LOC103978488	NC_025204.1	17972277	17975800	-	1424	protein_coding	61.83	228.45	706.36	62.14	72.12	103.7	2.07	0.00259	0.036	up	--	--	--	--	--	--	--	--	--	--	58.14	216.74	663.36	87.41	51.79	94.31	2.01	0.00352	0.0396	up	GO:0000160//GO:0007165//GO:0035556//GO:0007154//GO:0008150//GO:0009987//GO:0023052//GO:0044699//GO:0044700//GO:0050789//GO:0050794//GO:0050896//GO:0051716//GO:0065007	phosphorelay signal transduction system//signal transduction//intracellular signal transduction//cell communication//biological_process//cellular process//signaling//single-organism process//single organism signaling//regulation of biological process//regulation of cellular process//response to stimulus//cellular response to stimulus//biological regulation	-	-	-	-	103978488|mus04075|Plant hormone signal transduction	Response_reg
103975596	5'-adenylylsulfate reductase 3%2C chloroplastic	LOC103975596	NC_025203.1	15842983	15845898	-	1817	protein_coding	9324.6	4416.72	4721.63	1685.05	1139.86	1596.39	2.06	2.03e-09	8.47e-07	up	--	--	--	--	--	--	--	--	--	--	8769.24	4190.24	4434.21	1398.62	2000.35	1058.31	1.96	7.5e-08	2.02e-05	up	GO:0008152//GO:0045454//GO:0008150//GO:0009987//GO:0019725//GO:0042592//GO:0044699//GO:0044763//GO:0050789//GO:0050794//GO:0065007//GO:0065008	metabolic process//cell redox homeostasis//biological_process//cellular process//cellular homeostasis//homeostatic process//single-organism process//single-organism cellular process//regulation of biological process//regulation of cellular process//biological regulation//regulation of biological quality	GO:0003824//GO:0003674	catalytic activity//molecular_function	-	-	--	--
103974302	uncharacterized protein C24B11.05-like%2C transcript variant X1	LOC103974302	NC_025203.1	19280040	19282120	-	1392	protein_coding	64.03	50.44	84.34	22.6	14.14	10.97	2.04	5.85e-06	0.000458	up	--	--	--	--	--	--	--	--	--	--	60.22	47.85	79.21	22.5	30.61	11.91	1.51	0.0013	0.0203	up	--	--	--	--	--	--	--	--
103968442	small heat shock protein%2C chloroplastic-like	LOC103968442	NC_025211.1	24101701	24103828	-	1029	protein_coding	91.63	256.14	387.07	62.95	43.84	71.79	2.04	5.16e-05	0.00229	up	--	--	--	--	--	--	--	--	--	--	86.18	243.01	363.51	84.82	69.06	51.62	1.75	0.00047	0.0103	up	--	--	--	--	--	--	103968442|mus04141|Protein processing in endoplasmic reticulum	--
103996516	putative calcium-binding protein CML19	LOC103996516	NC_025209.1	29277467	29278227	+	761	protein_coding	89.43	99.89	173.2	33.89	21.92	32.91	2.03	4.38e-07	6.39e-05	up	--	--	--	--	--	--	--	--	--	--	84.1	94.76	162.66	32.02	26.68	14.89	2.2	5.73e-07	8.83e-05	up	-	-	GO:0005509//GO:0003674//GO:0005488//GO:0046872//GO:0043167//GO:0043169	calcium ion binding//molecular_function//binding//metal ion binding//ion binding//cation binding	-	-	--	--
novel.13301	-	-	NC_025207.1	11207774	11208530	-	757	-	87.22	77.14	228.93	22.6	44.55	28.92	2.02	0.000101	0.00368	up	--	--	--	--	--	--	--	--	--	--	82.02	73.18	214.99	45.01	24.33	33.75	1.84	0.000318	0.00781	up	--	--	--	--	--	--	--	--
103988046	probable purple acid phosphatase 20	LOC103988046	NC_025207.1	11673915	11675823	+	1496	protein_coding	77.28	34.61	167.18	12.11	32.53	23.93	2.02	0.00133	0.0226	up	--	--	--	--	--	--	--	--	--	--	72.68	32.84	157	20.77	21.97	13.9	2.2	0.000236	0.00638	up	-	-	GO:0003993//GO:0046872//GO:0016787//GO:0003674//GO:0003824//GO:0016788//GO:0016791//GO:0042578//GO:0005488//GO:0043167//GO:0043169	acid phosphatase activity//metal ion binding//hydrolase activity//molecular_function//catalytic activity//hydrolase activity, acting on ester bonds//phosphatase activity//phosphoric ester hydrolase activity//binding//ion binding//cation binding	-	-	--	Metallophos
103997388	stress-response A/B barrel domain-containing protein At5g22580-like	LOC103997388	NC_025210.1	5898535	5899126	+	525	protein_coding	134.69	55.38	85.85	32.28	25.46	9.97	2.01	0.000148	0.00492	up	--	--	--	--	--	--	--	--	--	--	126.67	52.54	80.62	6.92	19.62	21.84	2.43	8.22e-06	0.000656	up	--	--	--	--	--	--	--	--
103982399	defensin Ec-AMP-D1-like	LOC103982399	NC_025205.1	27552028	27552797	-	553	protein_coding	154.56	179	99.4	31.47	40.31	35.9	2.01	5.38e-09	1.88e-06	up	--	--	--	--	--	--	--	--	--	--	145.36	169.82	93.35	38.08	54.93	29.78	1.73	5.73e-06	0.000518	up	--	--	--	--	--	--	--	--
103973427	uncharacterized acetyltransferase At3g50280-like	LOC103973427	NW_008991527.1	362414	364215	+	1802	protein_coding	2361.51	1315.32	2355.54	451.12	515.48	532.46	2.01	1e-12	1.54e-09	up	--	--	--	--	--	--	--	--	--	--	2220.86	1247.88	2212.15	315.9	864.8	400.09	1.84	8.1e-06	0.000652	up	-	-	GO:0016747//GO:0003674//GO:0003824//GO:0016740//GO:0016746	transferase activity, transferring acyl groups other than amino-acyl groups//molecular_function//catalytic activity//transferase activity//transferase activity, transferring acyl groups	-	-	--	--
103990092	NRR repressor homolog 1-like	LOC103990092	NC_025202.1	17355264	17356200	-	937	protein_coding	26.5	131.53	102.41	17.75	18.38	28.92	2.01	0.000803	0.0165	up	--	--	--	--	--	--	--	--	--	--	24.92	124.79	96.18	20.77	27.47	5.96	2.17	0.0019	0.0264	up	GO:0010112//GO:0002376//GO:0002682//GO:0002831//GO:0006952//GO:0006950//GO:0006955//GO:0008150//GO:0009605//GO:0009607//GO:0051707//GO:0009627//GO:0009814//GO:0031347//GO:0032101//GO:0043207//GO:0043900//GO:0045087//GO:0045088//GO:0048583//GO:0050776//GO:0050789//GO:0050896//GO:0051704//GO:0065007//GO:0080134//GO:0098542	regulation of systemic acquired resistance//immune system process//regulation of immune system process//regulation of response to biotic stimulus//defense response//response to stress//immune response//biological_process//response to external stimulus//response to biotic stimulus//response to other organism//systemic acquired resistance//defense response, incompatible interaction//regulation of d…	-	-	-	-	--	--
103989590	transcription factor JUNGBRUNNEN 1	LOC103989590	NC_025207.1	31320754	31322353	-	1245	protein_coding	182.16	137.47	320.8	55.68	65.05	37.89	2	8.13e-07	0.000104	up	--	--	--	--	--	--	--	--	--	--	--	--	--	--	--	--	--	--	--	--	GO:0006355//GO:0008152//GO:0006139//GO:0006351//GO:0006725//GO:0006807//GO:0008150//GO:0009058//GO:0009059//GO:0009889//GO:0009987//GO:0010467//GO:0010468//GO:0010556//GO:0016070//GO:0018130//GO:0019219//GO:0019222//GO:0019438//GO:0031323//GO:0031326//GO:0032774//GO:0034641//GO:0034645//GO:0034654//GO:0043170//GO:0044237//GO:0044238//GO:0044249//GO:0044260//GO:0044271//GO:0046483//GO:0050789//GO:…	regulation of transcription, DNA-templated//metabolic process//nucleobase-containing compound metabolic process//transcription, DNA-templated//cellular aromatic compound metabolic process//nitrogen compound metabolic process//biological_process//biosynthetic process//macromolecule biosynthetic process//regulation of biosynthetic process//cellular process//gene expression//regulation of gene expre…	GO:0003677//GO:0003674//GO:0003676//GO:0005488//GO:0097159//GO:1901363	DNA binding//molecular_function//nucleic acid binding//binding//organic cyclic compound binding//heterocyclic compound binding	-	-	--	NAM
103982773	1-aminocyclopropane-1-carboxylate synthase	LOC103982773	NC_025205.1	24594284	24596396	-	1675	protein_coding	115.92	89.01	195.79	35.51	28.28	35.9	2	4.45e-07	6.44e-05	up	--	--	--	--	--	--	--	--	--	--	109.02	84.44	183.87	10.39	57.29	15.88	2.16	0.000608	0.0122	up	GO:0009058//GO:0008152//GO:0008150	biosynthetic process//metabolic process//biological_process	GO:0030170//GO:0003674//GO:0005488//GO:0019842//GO:0036094//GO:0043167//GO:0043168//GO:0048037//GO:0070279//GO:0097159//GO:1901363	pyridoxal phosphate binding//molecular_function//binding//vitamin binding//small molecule binding//ion binding//anion binding//cofactor binding//vitamin B6 binding//organic cyclic compound binding//heterocyclic compound binding	-	-	103982773|mus00270|Cysteine and methionine metabolism,103982773|mus01100|Metabolic pathways,103982773|mus01110|Biosynthesis of secondary metabolites,103982773|mus04016|MAPK signaling pathway - plant	Aminotran_1_2
103968966	putative methyltransferase DDB_G0268948%2C transcript variant X2	LOC103968966	NC_025203.1	6660100	6661117	+	939	protein_coding	4537.54	2901.62	6452.14	706.14	1559.17	1207.52	2	1.88e-07	3.3e-05	up	--	--	--	--	--	--	--	--	--	--	4267.3	2752.84	6059.38	1574.32	1809.65	1653.98	1.38	5.04e-06	0.000474	up	GO:0008152//GO:0008150	metabolic process//biological_process	GO:0008168//GO:0003674//GO:0003824//GO:0016740//GO:0016741	methyltransferase activity//molecular_function//catalytic activity//transferase activity//transferase activity, transferring one-carbon groups	-	-	--	Methyltransf_11
103975648	pathogenesis-related protein 1-like	LOC103975648	NC_025203.1	15440895	15441684	+	790	protein_coding	60.72	91.97	152.12	35.51	20.51	19.94	2	2.32e-05	0.00129	up	--	--	--	--	--	--	--	--	--	--	--	--	--	--	--	--	--	--	--	--	--	--	--	--	--	--	--	SCP
novel.4778	PF00248:Aldo/keto reductase family	-	NC_025204.1	5280743	5293702	+	3093	-	388.62	276.91	819.32	100.07	121.62	151.56	1.99	2.61e-06	0.000247	up	--	--	--	--	--	--	--	--	--	--	365.47	262.71	769.44	139.34	275.45	159.84	1.28	0.0043	0.0451	up	--	--	--	--	--	--	--	Aldo_ket_red
novel.2277	PF01786:Alternative oxidase	-	NC_025202.1	26240631	26286934	-	2520	-	61.83	77.14	102.41	15.33	18.38	27.92	1.98	1.62e-06	0.000174	up	--	--	--	--	--	--	--	--	--	--	58.14	73.18	96.18	12.12	40.02	16.88	1.71	0.00106	0.0177	up	GO:0055114//GO:0008152//GO:0008150//GO:0044699//GO:0044710	oxidation-reduction process//metabolic process//biological_process//single-organism process//single-organism metabolic process	GO:0009916//GO:0003674//GO:0003824//GO:0016491//GO:0016682//GO:0016679	alternative oxidase activity//molecular_function//catalytic activity//oxidoreductase activity//oxidoreductase activity, acting on diphenols and related substances as donors, oxygen as acceptor//oxidoreductase activity, acting on diphenols and related substances as donors	-	-	--	AOX
103978242	GEM-like protein 4	LOC103978242	NC_025204.1	13325602	13328376	-	2513	protein_coding	124.75	282.84	896.13	55.68	195.87	79.77	1.97	0.00378	0.0453	up	--	--	--	--	--	--	--	--	--	--	117.32	268.34	841.58	84.82	49.44	54.6	2.7	1.16e-05	0.000856	up	--	--	--	--	--	--	--	GRAM
103989046	CBL-interacting protein kinase 18-like	LOC103989046	NC_025207.1	26284904	26288113	-	2286	protein_coding	175.54	161.2	340.38	50.84	67.88	52.85	1.97	1.69e-07	3.07e-05	up	--	--	--	--	--	--	--	--	--	--	165.09	152.94	319.66	67.51	121.64	66.52	1.31	0.00141	0.0215	up	GO:0006468//GO:0007165//GO:0008152//GO:0006464//GO:0006793//GO:0006796//GO:0008150//GO:0009987//GO:0016310//GO:0019538//GO:0036211//GO:0043170//GO:0043412//GO:0044237//GO:0044238//GO:0044260//GO:0044267//GO:0071704//GO:0007154//GO:0023052//GO:0044699//GO:0044700//GO:0050789//GO:0050794//GO:0050896//GO:0051716//GO:0065007	protein phosphorylation//signal transduction//metabolic process//cellular protein modification process//phosphorus metabolic process//phosphate-containing compound metabolic process//biological_process//cellular process//phosphorylation//protein metabolic process//protein modification process//macromolecule metabolic process//macromolecule modification//cellular metabolic process//primary metabol…	GO:0004672//GO:0005524//GO:0003674//GO:0003824//GO:0016301//GO:0016740//GO:0016772//GO:0016773//GO:0000166//GO:0005488//GO:0017076//GO:0030554//GO:0032553//GO:0032555//GO:0032559//GO:0035639//GO:0036094//GO:0043167//GO:0043168//GO:0097159//GO:0097367//GO:1901265//GO:1901363	protein kinase activity//ATP binding//molecular_function//catalytic activity//kinase activity//transferase activity//transferase activity, transferring phosphorus-containing groups//phosphotransferase activity, alcohol group as acceptor//nucleotide binding//binding//purine nucleotide binding//adenyl nucleotide binding//ribonucleotide binding//purine ribonucleotide binding//adenyl ribonucleotide b…	-	-	--	Pkinase
103994946	omega-hydroxypalmitate O-feruloyl transferase-like	LOC103994946	NC_025209.1	23423668	23425587	+	1554	protein_coding	7612.25	4591.77	8819.74	1687.47	2122.03	1547.53	1.97	1.86e-11	1.8e-08	up	--	--	--	--	--	--	--	--	--	--	7158.88	4356.31	8282.84	2046	2280.51	1612.29	1.74	1.7e-09	1.02e-06	up	-	-	GO:0016747//GO:0003674//GO:0003824//GO:0016740//GO:0016746	transferase activity, transferring acyl groups other than amino-acyl groups//molecular_function//catalytic activity//transferase activity//transferase activity, transferring acyl groups	-	-	--	--
103976154	glutathione S-transferase U18-like	LOC103976154	NC_025202.1	3135705	3136696	+	884	protein_coding	14965.1	10524.6	24757.3	3250.66	4987.93	4705.42	1.96	2.17e-08	6.24e-06	up	--	--	--	--	--	--	--	--	--	--	14073.8	9984.9	23250.2	3668.79	9988.41	3728.91	1.44	0.00157	0.023	up	-	-	GO:0005515//GO:0003674//GO:0005488	protein binding//molecular_function//binding	-	-	103976154|mus00480|Glutathione metabolism	GST_N
103973368	MADS-box transcription factor 1-like%2C transcript variant X1	LOC103973368	NC_025203.1	11107799	11111838	+	1183	protein_coding	34.22	16.81	49.7	6.46	12.02	6.98	1.96	0.00178	0.0278	up	--	--	--	--	--	--	--	--	--	--	--	--	--	--	--	--	--	--	--	--	GO:0006355//GO:0008152//GO:0006139//GO:0006351//GO:0006725//GO:0006807//GO:0008150//GO:0009058//GO:0009059//GO:0009889//GO:0009987//GO:0010467//GO:0010468//GO:0010556//GO:0016070//GO:0018130//GO:0019219//GO:0019222//GO:0019438//GO:0031323//GO:0031326//GO:0032774//GO:0034641//GO:0034645//GO:0034654//GO:0043170//GO:0044237//GO:0044238//GO:0044249//GO:0044260//GO:0044271//GO:0046483//GO:0050789//GO:…	regulation of transcription, DNA-templated//metabolic process//nucleobase-containing compound metabolic process//transcription, DNA-templated//cellular aromatic compound metabolic process//nitrogen compound metabolic process//biological_process//biosynthetic process//macromolecule biosynthetic process//regulation of biosynthetic process//cellular process//gene expression//regulation of gene expre…	GO:0003700//GO:0003677//GO:0046983//GO:0001071//GO:0003674//GO:0003676//GO:0005488//GO:0097159//GO:1901363//GO:0005515	transcription factor activity, sequence-specific DNA binding//DNA binding//protein dimerization activity//nucleic acid binding transcription factor activity//molecular_function//nucleic acid binding//binding//organic cyclic compound binding//heterocyclic compound binding//protein binding	GO:0005634//GO:0005622//GO:0005575//GO:0005623//GO:0043231//GO:0043226//GO:0043227//GO:0043229//GO:0044424//GO:0044464	nucleus//intracellular//cellular_component//cell//intracellular membrane-bounded organelle//organelle//membrane-bounded organelle//intracellular organelle//intracellular part//cell part	--	K-box
103970515	uncharacterized LOC103970515	LOC103970515	NC_025212.1	4578338	4579151	+	814	protein_coding	104.88	108.79	156.63	33.09	31.82	29.91	1.96	1.62e-09	7.2e-07	up	--	--	--	--	--	--	--	--	--	--	--	--	--	--	--	--	--	--	--	--	--	--	--	--	--	--	--	--
103982075	external alternative NAD(P)H-ubiquinone oxidoreductase B2%2C mitochondrial	LOC103982075	NC_025205.1	30039340	30046094	-	2219	protein_coding	797.11	499.43	1396.16	203.37	304.76	184.47	1.96	1.3e-06	0.000146	up	--	--	--	--	--	--	--	--	--	--	749.63	473.82	1311.17	252.72	292.72	265.07	1.64	8.37e-06	0.000661	up	GO:0055114//GO:0008152//GO:0008150//GO:0044699//GO:0044710	oxidation-reduction process//metabolic process//biological_process//single-organism process//single-organism metabolic process	GO:0016491//GO:0003674//GO:0003824	oxidoreductase activity//molecular_function//catalytic activity	-	-	--	Pyr_redox_2
novel.23047	-	-	NC_025211.1	17670428	17671262	.	835	-	23.18	20.77	46.69	8.07	9.9	4.99	1.95	0.00156	0.0253	up	--	--	--	--	--	--	--	--	--	--	--	--	--	--	--	--	--	--	--	--	--	--	--	--	--	--	--	--
novel.2652	PF08100:Dimerisation domain|PF00891:O-methyltransferase	-	NC_025203.1	9790908	9828146	-	1815	-	57.41	58.35	28.62	13.72	8.49	15.95	1.95	0.000144	0.00482	up	--	--	--	--	--	--	--	--	--	--	--	--	--	--	--	--	--	--	--	--	-	-	GO:0046983//GO:0008171//GO:0005515//GO:0003674//GO:0005488//GO:0003824//GO:0008168//GO:0016740//GO:0016741	protein dimerization activity//O-methyltransferase activity//protein binding//molecular_function//binding//catalytic activity//methyltransferase activity//transferase activity//transferase activity, transferring one-carbon groups	-	-	--	--
novel.2653	PF08100:Dimerisation domain	-	NC_025203.1	9808010	9815495	+	3170	-	177.75	116.7	155.13	54.07	18.38	44.87	1.94	8.85e-06	0.000634	up	--	--	--	--	--	--	--	--	--	--	167.16	110.71	145.69	41.54	63.57	14.89	1.81	0.000246	0.00653	up	-	-	GO:0046983//GO:0005515//GO:0003674//GO:0005488	protein dimerization activity//protein binding//molecular_function//binding	-	-	--	--
novel.26227	-	-	NC_025212.1	16241428	16242309	-	392	-	38.64	69.23	100.91	16.14	19.8	17.95	1.94	4.08e-05	0.00195	up	--	--	--	--	--	--	--	--	--	--	--	--	--	--	--	--	--	--	--	--	--	--	--	--	--	--	--	--
103998816	geraniol 8-hydroxylase-like	LOC103998816	NC_025210.1	28878140	28880247	+	1762	protein_coding	213.08	202.74	573.83	79.89	70.71	107.69	1.94	1.98e-05	0.00114	up	44.6	28.92	40.73	90.01	81.03	122.37	-1.36	3.39e-05	0.00941	down	200.39	192.34	538.89	38.08	24.33	33.75	3.28	3.46e-12	6.88e-09	up	GO:0055114//GO:0008152//GO:0008150//GO:0044699//GO:0044710	oxidation-reduction process//metabolic process//biological_process//single-organism process//single-organism metabolic process	GO:0005506//GO:0016705//GO:0020037//GO:0003674//GO:0005488//GO:0046872//GO:0043167//GO:0043169//GO:0046914//GO:0003824//GO:0016491//GO:0046906//GO:0097159//GO:1901363	iron ion binding//oxidoreductase activity, acting on paired donors, with incorporation or reduction of molecular oxygen//heme binding//molecular_function//binding//metal ion binding//ion binding//cation binding//transition metal ion binding//catalytic activity//oxidoreductase activity//tetrapyrrole binding//organic cyclic compound binding//heterocyclic compound binding	-	-	--	p450
103976691	uncharacterized LOC103976691	LOC103976691	NC_025203.1	21451554	21452762	-	1209	protein_coding	1296.13	1375.65	3189.93	447.89	651.95	430.76	1.94	8.73e-07	0.000109	up	--	--	--	--	--	--	--	--	--	--	--	--	--	--	--	--	--	--	--	--	--	--	--	--	--	--	--	--
103979104	ethylene-responsive transcription factor ABR1-like	LOC103979104	NC_025204.1	23428566	23430266	+	1545	protein_coding	3429.1	4986.36	16464.7	995.05	3807.77	1703.09	1.93	0.00169	0.0268	up	--	--	--	--	--	--	--	--	--	--	3224.87	4730.68	15462.4	1311.21	1657.41	760.48	2.65	1.01e-06	0.000138	up	GO:0006355//GO:0008152//GO:0006139//GO:0006351//GO:0006725//GO:0006807//GO:0008150//GO:0009058//GO:0009059//GO:0009889//GO:0009987//GO:0010467//GO:0010468//GO:0010556//GO:0016070//GO:0018130//GO:0019219//GO:0019222//GO:0019438//GO:0031323//GO:0031326//GO:0032774//GO:0034641//GO:0034645//GO:0034654//GO:0043170//GO:0044237//GO:0044238//GO:0044249//GO:0044260//GO:0044271//GO:0046483//GO:0050789//GO:…	regulation of transcription, DNA-templated//metabolic process//nucleobase-containing compound metabolic process//transcription, DNA-templated//cellular aromatic compound metabolic process//nitrogen compound metabolic process//biological_process//biosynthetic process//macromolecule biosynthetic process//regulation of biosynthetic process//cellular process//gene expression//regulation of gene expre…	GO:0003700//GO:0003677//GO:0001071//GO:0003674//GO:0003676//GO:0005488//GO:0097159//GO:1901363	transcription factor activity, sequence-specific DNA binding//DNA binding//nucleic acid binding transcription factor activity//molecular_function//nucleic acid binding//binding//organic cyclic compound binding//heterocyclic compound binding	-	-	--	AP2
103972974	CBS domain-containing protein CBSX5-like	LOC103972974	NW_008991493.1	116637	122244	-	1413	protein_coding	398.55	263.06	837.39	67.79	222.03	101.71	1.93	0.000297	0.00814	up	--	--	--	--	--	--	--	--	--	--	374.82	249.58	786.42	123.76	214.24	81.41	1.75	0.000373	0.00881	up	--	--	--	--	--	--	--	--
103974823	alpha carbonic anhydrase 7-like	LOC103974823	NW_008994369.1	518	2344	-	1298	protein_coding	11924.6	6549.92	10395.1	2062.73	3787.26	1721.03	1.93	1.3e-07	2.57e-05	up	--	--	--	--	--	--	--	--	--	--	11214.4	6214.06	9762.33	2503.85	2067.06	1848.57	2.08	1.81e-14	5.99e-11	up	--	--	--	--	--	--	103974823|mus00910|Nitrogen metabolism	--
103971926	cysteine proteinase inhibitor A-like	LOC103971926	NC_025212.1	21086923	21089252	-	819	protein_coding	1529.07	1609.05	5239.73	547.96	767.21	893.42	1.92	6.44e-05	0.00268	up	--	--	--	--	--	--	--	--	--	--	1438.01	1526.54	4920.77	474.29	700	459.66	2.27	1.61e-06	0.0002	up	-	-	GO:0004869//GO:0003674//GO:0004857//GO:0004866//GO:0061135//GO:0030414//GO:0030234//GO:0061134//GO:0098772	cysteine-type endopeptidase inhibitor activity//molecular_function//enzyme inhibitor activity//endopeptidase inhibitor activity//endopeptidase regulator activity//peptidase inhibitor activity//enzyme regulator activity//peptidase regulator activity//molecular function regulator	-	-	--	--
103990700	FAD-dependent urate hydroxylase-like	LOC103990700	NC_025208.1	3010271	3012294	-	1317	protein_coding	11423.4	8506.09	6372.32	2192.66	1856.86	2904.62	1.92	5.27e-11	3.86e-08	up	--	--	--	--	--	--	--	--	--	--	10743	8069.92	5984.41	2609.43	3720.54	3896.69	1.28	6.39e-06	0.000558	up	GO:0055114//GO:0008152//GO:0008150//GO:0044699//GO:0044710	oxidation-reduction process//metabolic process//biological_process//single-organism process//single-organism metabolic process	GO:0071949//GO:0016491//GO:0000166//GO:0003674//GO:0005488//GO:0036094//GO:0043167//GO:0043168//GO:0048037//GO:0050660//GO:0050662//GO:0097159//GO:1901265//GO:1901363//GO:0003824	FAD binding//oxidoreductase activity//nucleotide binding//molecular_function//binding//small molecule binding//ion binding//anion binding//cofactor binding//flavin adenine dinucleotide binding//coenzyme binding//organic cyclic compound binding//nucleoside phosphate binding//heterocyclic compound binding//catalytic activity	-	-	--	FAD_binding_3
103981287	uncharacterized LOC103981287	LOC103981287	NC_025205.1	9385600	9386203	-	604	protein_coding	1063.18	599.31	2290.78	322	392.44	332.04	1.92	1.79e-05	0.00107	up	--	--	--	--	--	--	--	--	--	--	999.86	568.58	2151.33	270.03	298.21	321.66	2.06	2.64e-06	0.000299	up	--	--	--	--	--	--	--	--
novel.13021	-	-	NC_025207.1	8924547	8930617	-	2386	-	19.87	27.69	60.24	11.3	9.9	6.98	1.91	0.00186	0.0288	up	--	--	--	--	--	--	--	--	--	--	--	--	--	--	--	--	--	--	--	--	--	--	--	--	--	--	--	--
novel.22555	PF14009:Domain of unknown function (DUF4228)	-	NC_025211.1	1743873	1744746	+	874	-	330.1	353.06	308.75	125.89	62.93	75.78	1.91	1.67e-09	7.23e-07	up	--	--	--	--	--	--	--	--	--	--	310.44	334.96	289.96	155.79	108.3	61.55	1.52	1.53e-05	0.00102	up	--	--	--	--	--	--	--	--
103999924	exocyst complex component EXO70A1-like	LOC103999924	NC_025211.1	12154809	12156774	+	1966	protein_coding	83.91	145.38	143.08	26.63	65.05	6.98	1.9	0.0036	0.0441	up	--	--	--	--	--	--	--	--	--	--	78.91	137.92	134.37	22.5	24.33	19.86	2.39	2.62e-10	2.23e-07	up	GO:0006887//GO:0016192//GO:0046903//GO:0006810//GO:0008150//GO:0009987//GO:0032940//GO:0044699//GO:0044763//GO:0044765//GO:0051179//GO:0051234//GO:1902578	exocytosis//vesicle-mediated transport//secretion//transport//biological_process//cellular process//secretion by cell//single-organism process//single-organism cellular process//single-organism transport//localization//establishment of localization//single-organism localization	-	-	GO:0000145//GO:0005622//GO:0005575//GO:0005623//GO:0005737//GO:0005938//GO:0032991//GO:0043234//GO:0044424//GO:0044444//GO:0044448//GO:0044464//GO:0071944//GO:0099023//GO:0099568	exocyst//intracellular//cellular_component//cell//cytoplasm//cell cortex//macromolecular complex//protein complex//intracellular part//cytoplasmic part//cell cortex part//cell part//cell periphery//tethering complex//cytoplasmic region	--	Exo70
103995299	ethylene-responsive transcription factor ERF071-like	LOC103995299	NC_025209.1	27064538	27065439	+	830	protein_coding	264.97	149.33	490.99	71.02	89.8	80.77	1.9	1.27e-05	0.000839	up	140.9	188.47	177.27	80.01	102.9	91.78	0.88	0.000251	0.0341	up	--	--	--	--	--	--	--	--	--	--	GO:0006355//GO:0008152//GO:0006139//GO:0006351//GO:0006725//GO:0006807//GO:0008150//GO:0009058//GO:0009059//GO:0009889//GO:0009987//GO:0010467//GO:0010468//GO:0010556//GO:0016070//GO:0018130//GO:0019219//GO:0019222//GO:0019438//GO:0031323//GO:0031326//GO:0032774//GO:0034641//GO:0034645//GO:0034654//GO:0043170//GO:0044237//GO:0044238//GO:0044249//GO:0044260//GO:0044271//GO:0046483//GO:0050789//GO:…	regulation of transcription, DNA-templated//metabolic process//nucleobase-containing compound metabolic process//transcription, DNA-templated//cellular aromatic compound metabolic process//nitrogen compound metabolic process//biological_process//biosynthetic process//macromolecule biosynthetic process//regulation of biosynthetic process//cellular process//gene expression//regulation of gene expre…	GO:0003677//GO:0003700//GO:0003674//GO:0003676//GO:0005488//GO:0097159//GO:1901363//GO:0001071	DNA binding//transcription factor activity, sequence-specific DNA binding//molecular_function//nucleic acid binding//binding//organic cyclic compound binding//heterocyclic compound binding//nucleic acid binding transcription factor activity	-	-	--	AP2
103969483	tyrosine/DOPA decarboxylase 2-like	LOC103969483	NC_025211.1	31454056	31455857	-	1802	protein_coding	2140.7	1344	4998.76	464.84	887.42	919.35	1.9	8e-05	0.00315	up	--	--	--	--	--	--	--	--	--	--	2013.21	1275.09	4694.46	449.19	668.61	426.9	2.37	1.69e-07	3.5e-05	up	GO:0019752//GO:0008152//GO:0006082//GO:0008150//GO:0009987//GO:0043436//GO:0044237//GO:0044281//GO:0044699//GO:0044710//GO:0044763//GO:0071704	carboxylic acid metabolic process//metabolic process//organic acid metabolic process//biological_process//cellular process//oxoacid metabolic process//cellular metabolic process//small molecule metabolic process//single-organism process//single-organism metabolic process//single-organism cellular process//organic substance metabolic process	GO:0016831//GO:0030170//GO:0003674//GO:0003824//GO:0016829//GO:0016830//GO:0005488//GO:0019842//GO:0036094//GO:0043167//GO:0043168//GO:0048037//GO:0070279//GO:0097159//GO:1901363	carboxy-lyase activity//pyridoxal phosphate binding//molecular_function//catalytic activity//lyase activity//carbon-carbon lyase activity//binding//vitamin binding//small molecule binding//ion binding//anion binding//cofactor binding//vitamin B6 binding//organic cyclic compound binding//heterocyclic compound binding	-	-	--	--
103975393	heat shock cognate 70 kDa protein 2-like	LOC103975393	NC_025203.1	17227480	17230546	+	2237	protein_coding	6148.32	8603.01	12017.2	1956.21	2443.76	2788.95	1.9	1.62e-10	1.12e-07	up	3939.12	4709.77	4562.41	2203.91	2800.26	3169.23	0.69	0.000297	0.039	up	5782.13	8161.87	11285.7	3363.27	3961.46	3781.53	1.18	1.55e-05	0.00102	up	--	--	--	--	--	--	103975393|mus03040|Spliceosome,103975393|mus04141|Protein processing in endoplasmic reticulum,103975393|mus04144|Endocytosis	HSP70
103989871	premnaspirodiene oxygenase-like	LOC103989871	NC_025207.1	30692660	30693441	-	782	protein_coding	1212.22	914.79	2509.17	317.96	379.72	547.42	1.9	3.5e-06	0.000307	up	--	--	--	--	--	--	--	--	--	--	1140.02	867.88	2356.42	401.58	756.51	392.15	1.49	0.000468	0.0103	up	GO:0055114//GO:0008152//GO:0008150//GO:0044699//GO:0044710	oxidation-reduction process//metabolic process//biological_process//single-organism process//single-organism metabolic process	GO:0005506//GO:0016705//GO:0020037//GO:0003674//GO:0005488//GO:0046872//GO:0043167//GO:0043169//GO:0046914//GO:0003824//GO:0016491//GO:0046906//GO:0097159//GO:1901363	iron ion binding//oxidoreductase activity, acting on paired donors, with incorporation or reduction of molecular oxygen//heme binding//molecular_function//binding//metal ion binding//ion binding//cation binding//transition metal ion binding//catalytic activity//oxidoreductase activity//tetrapyrrole binding//organic cyclic compound binding//heterocyclic compound binding	-	-	--	p450
108953364	uncharacterized LOC108953364	LOC108953364	NC_025208.1	7248861	7249679	+	819	protein_coding	425.05	591.4	808.78	171.09	161.93	156.55	1.9	4.73e-11	3.59e-08	up	--	--	--	--	--	--	--	--	--	--	399.73	561.08	759.54	196.46	190.7	224.37	1.49	1.88e-07	3.74e-05	up	--	--	--	--	--	--	--	--
novel.14888	-	-	NC_025207.1	34581670	34582744	-	340	-	35.33	14.83	52.71	6.46	12.02	8.97	1.89	0.00331	0.0415	up	--	--	--	--	--	--	--	--	--	--	--	--	--	--	--	--	--	--	--	--	--	--	--	--	--	--	--	--
103978112	cation/H(+) antiporter 15-like	LOC103978112	NC_025204.1	8485802	8489034	+	2487	protein_coding	16.56	40.55	42.17	7.26	14.14	4.99	1.88	0.00362	0.0442	up	--	--	--	--	--	--	--	--	--	--	--	--	--	--	--	--	--	--	--	--	GO:0006812//GO:0055085//GO:0006810//GO:0006811//GO:0008150//GO:0051179//GO:0051234	cation transport//transmembrane transport//transport//ion transport//biological_process//localization//establishment of localization	GO:0015299//GO:0003674//GO:0005215//GO:0022857//GO:0015291//GO:0008324//GO:0015075//GO:0015077//GO:0015078//GO:0015297//GO:0015298//GO:0022804//GO:0022891//GO:0022890//GO:0022892	solute:proton antiporter activity//molecular_function//transporter activity//transmembrane transporter activity//secondary active transmembrane transporter activity//cation transmembrane transporter activity//ion transmembrane transporter activity//monovalent inorganic cation transmembrane transporter activity//hydrogen ion transmembrane transporter activity//antiporter activity//solute:cation an…	GO:0016021//GO:0005575//GO:0016020//GO:0031224//GO:0044425	integral component of membrane//cellular_component//membrane//intrinsic component of membrane//membrane part	--	Na_H_Exchanger
103994932	transcription factor MYB108-like	LOC103994932	NC_025209.1	22616856	22617986	+	922	protein_coding	59.62	49.45	201.82	20.18	24.04	39.88	1.88	0.00183	0.0284	up	--	--	--	--	--	--	--	--	--	--	--	--	--	--	--	--	--	--	--	--	-	-	GO:0003677//GO:0003674//GO:0003676//GO:0005488//GO:0097159//GO:1901363	DNA binding//molecular_function//nucleic acid binding//binding//organic cyclic compound binding//heterocyclic compound binding	-	-	--	Myb_DNA-binding
103978083	L-ascorbate oxidase homolog	LOC103978083	NC_025204.1	6947537	6950065	-	2338	protein_coding	78.39	43.51	186.76	18.56	40.31	24.93	1.87	0.00147	0.0243	up	--	--	--	--	--	--	--	--	--	--	--	--	--	--	--	--	--	--	--	--	GO:0055114//GO:0008152//GO:0008150//GO:0044699//GO:0044710	oxidation-reduction process//metabolic process//biological_process//single-organism process//single-organism metabolic process	GO:0005507//GO:0016491//GO:0003674//GO:0005488//GO:0046872//GO:0043167//GO:0043169//GO:0046914//GO:0003824	copper ion binding//oxidoreductase activity//molecular_function//binding//metal ion binding//ion binding//cation binding//transition metal ion binding//catalytic activity	-	-	103978083|mus00053|Ascorbate and aldarate metabolism,103978083|mus01100|Metabolic pathways	--
103986534	chaperone protein ClpB1	LOC103986534	NC_025202.1	10451601	10455506	-	3123	protein_coding	525.52	904.9	1706.41	292.14	255.27	312.1	1.87	5.08e-06	0.000411	up	--	--	--	--	--	--	--	--	--	--	494.22	858.5	1602.54	365.23	333.52	297.84	1.57	0.000101	0.00363	up	GO:0019538//GO:0008152//GO:0008150//GO:0043170//GO:0044238//GO:0071704	protein metabolic process//metabolic process//biological_process//macromolecule metabolic process//primary metabolic process//organic substance metabolic process	GO:0005524//GO:0000166//GO:0003674//GO:0005488//GO:0017076//GO:0030554//GO:0032553//GO:0032555//GO:0032559//GO:0035639//GO:0036094//GO:0043167//GO:0043168//GO:0097159//GO:0097367//GO:1901265//GO:1901363	ATP binding//nucleotide binding//molecular_function//binding//purine nucleotide binding//adenyl nucleotide binding//ribonucleotide binding//purine ribonucleotide binding//adenyl ribonucleotide binding//purine ribonucleoside triphosphate binding//small molecule binding//ion binding//anion binding//organic cyclic compound binding//carbohydrate derivative binding//nucleoside phosphate binding//heter…	-	-	--	Clp_N
novel.28816	-	-	NW_008993297.1	30348	31097	.	750	-	32.02	32.64	90.37	19.37	12.73	9.97	1.86	0.00162	0.0261	up	--	--	--	--	--	--	--	--	--	--	--	--	--	--	--	--	--	--	--	--	--	--	--	--	--	--	--	--
103996399	F-box protein At2g26160-like	LOC103996399	NC_025209.1	34986308	34988938	-	2631	protein_coding	43.06	47.47	48.2	17.75	11.31	8.97	1.86	4.54e-05	0.00211	up	--	--	--	--	--	--	--	--	--	--	40.49	45.04	45.26	21.64	19.62	15.88	1.19	0.00321	0.0377	up	--	--	--	--	--	--	--	DUF295
103993299	palmitoyl-protein thioesterase 1	LOC103993299	NC_025209.1	7869621	7876941	+	1191	protein_coding	111.51	86.04	143.08	37.12	33.23	22.93	1.85	3.4e-07	5.25e-05	up	--	--	--	--	--	--	--	--	--	--	104.87	81.63	134.37	55.39	45.52	33.75	1.24	0.000453	0.0101	up	-	-	GO:0098599//GO:0003674//GO:0003824//GO:0016787	palmitoyl hydrolase activity//molecular_function//catalytic activity//hydrolase activity	-	-	103993299|mus00062|Fatty acid elongation,103993299|mus01100|Metabolic pathways,103993299|mus01212|Fatty acid metabolism	--
103997157	probable WRKY transcription factor 75	LOC103997157	NC_025210.1	4568046	4568836	+	706	protein_coding	1006.87	758.54	1605.51	288.91	342.24	305.12	1.85	3.42e-09	1.32e-06	up	--	--	--	--	--	--	--	--	--	--	946.9	719.64	1507.77	303.78	524.22	284.93	1.51	3.15e-05	0.00162	up	GO:0006355//GO:0008152//GO:0006139//GO:0006351//GO:0006725//GO:0006807//GO:0008150//GO:0009058//GO:0009059//GO:0009889//GO:0009987//GO:0010467//GO:0010468//GO:0010556//GO:0016070//GO:0018130//GO:0019219//GO:0019222//GO:0019438//GO:0031323//GO:0031326//GO:0032774//GO:0034641//GO:0034645//GO:0034654//GO:0043170//GO:0044237//GO:0044238//GO:0044249//GO:0044260//GO:0044271//GO:0046483//GO:0050789//GO:…	regulation of transcription, DNA-templated//metabolic process//nucleobase-containing compound metabolic process//transcription, DNA-templated//cellular aromatic compound metabolic process//nitrogen compound metabolic process//biological_process//biosynthetic process//macromolecule biosynthetic process//regulation of biosynthetic process//cellular process//gene expression//regulation of gene expre…	GO:0003700//GO:0043565//GO:0001071//GO:0003674//GO:0003676//GO:0003677//GO:0005488//GO:0097159//GO:1901363	transcription factor activity, sequence-specific DNA binding//sequence-specific DNA binding//nucleic acid binding transcription factor activity//molecular_function//nucleic acid binding//DNA binding//binding//organic cyclic compound binding//heterocyclic compound binding	-	-	--	WRKY
103985649	E3 ubiquitin-protein ligase RMA1%2C transcript variant X1	LOC103985649	NC_025206.1	22620134	22624165	+	2623	protein_coding	613.84	613.16	2111.56	192.88	408	345	1.82	0.000437	0.0108	up	--	--	--	--	--	--	--	--	--	--	577.28	581.72	1983.02	287.34	286.44	152.89	2.11	2.95e-05	0.00159	up	-	-	GO:0046872//GO:0003674//GO:0005488//GO:0043167//GO:0043169	metal ion binding//molecular_function//binding//ion binding//cation binding	-	-	103985649|mus04141|Protein processing in endoplasmic reticulum	zf-C3HC4
103980677	lysine-specific demethylase JMJ25-like	LOC103980677	NC_025205.1	4116374	4122928	-	4303	protein_coding	60.72	75.16	233.45	17.75	33.23	53.84	1.82	0.00304	0.0396	up	--	--	--	--	--	--	--	--	--	--	57.1	71.31	219.24	35.48	30.61	27.8	1.88	0.000639	0.0126	up	--	--	--	--	--	--	--	JmjC
novel.271	-	-	NC_025202.1	2548145	2549052	.	908	-	39.74	37.58	27.11	10.49	4.95	14.96	1.81	0.00125	0.0218	up	--	--	--	--	--	--	--	--	--	--	--	--	--	--	--	--	--	--	--	--	--	--	--	--	--	--	--	--
103997668	glucose-6-phosphate/phosphate translocator 2%2C chloroplastic-like	LOC103997668	NC_025210.1	7611736	7615011	-	1932	protein_coding	784.96	702.17	2747.13	293.75	524.67	384.89	1.81	0.00046	0.0111	up	--	--	--	--	--	--	--	--	--	--	738.21	666.16	2579.9	422.36	514.02	407.04	1.57	0.00143	0.0218	up	--	--	--	--	--	--	--	--
novel.12904	-	-	NC_025207.1	8051316	8052111	.	796	-	26.5	26.7	36.15	8.07	9.19	7.98	1.81	0.000482	0.0115	up	--	--	--	--	--	--	--	--	--	--	--	--	--	--	--	--	--	--	--	--	--	--	--	--	--	--	--	--
103987271	chalcone synthase 2-like	LOC103987271	NC_025207.1	5459786	5461361	-	1428	protein_coding	69.55	41.54	88.86	13.72	21.21	21.94	1.81	7.49e-05	0.00298	up	--	--	--	--	--	--	--	--	--	--	--	--	--	--	--	--	--	--	--	--	GO:0008152//GO:0008150	metabolic process//biological_process	GO:0003824//GO:0003674	catalytic activity//molecular_function	-	-	103987271|mus00941|Flavonoid biosynthesis,103987271|mus01100|Metabolic pathways,103987271|mus01110|Biosynthesis of secondary metabolites,103987271|mus04712|Circadian rhythm - plant	Chal_sti_synt_C
103998271	sex determination protein tasselseed-2	LOC103998271	NC_025210.1	12475981	12477290	-	1198	protein_coding	289.25	541.95	1378.08	102.49	390.32	137.6	1.81	0.00372	0.045	up	--	--	--	--	--	--	--	--	--	--	272.03	514.16	1294.19	215.51	177.36	153.88	1.93	0.00013	0.00429	up	--	--	--	--	--	--	--	adh_short
103969650	uncharacterized LOC103969650	LOC103969650	NC_025203.1	7225864	7226658	+	795	protein_coding	128.07	139.44	198.81	36.32	36.06	61.82	1.8	4.55e-07	6.54e-05	up	--	--	--	--	--	--	--	--	--	--	120.44	132.29	186.7	29.43	26.68	57.58	1.96	9.79e-07	0.000136	up	--	--	--	--	--	--	--	--
103987715	sialyltransferase-like protein 1	LOC103987715	NC_025207.1	8877998	8879521	-	1524	protein_coding	9695.55	10662	13399.8	2074.03	3857.27	3794.05	1.8	1.44e-09	6.85e-07	up	--	--	--	--	--	--	--	--	--	--	9118.1	10115.3	12584.1	4040.94	8254.09	3885.77	0.98	0.00351	0.0395	up	GO:0006486//GO:0008152//GO:0006464//GO:0008150//GO:0009058//GO:0009059//GO:0009100//GO:0009101//GO:0009987//GO:0019538//GO:0034645//GO:0036211//GO:0043170//GO:0043412//GO:0043413//GO:0044237//GO:0044238//GO:0044249//GO:0044260//GO:0044267//GO:0044699//GO:0044710//GO:0044763//GO:0070085//GO:0071704//GO:1901135//GO:1901137//GO:1901576	protein glycosylation//metabolic process//cellular protein modification process//biological_process//biosynthetic process//macromolecule biosynthetic process//glycoprotein metabolic process//glycoprotein biosynthetic process//cellular process//protein metabolic process//cellular macromolecule biosynthetic process//protein modification process//macromolecule metabolic process//macromolecule modifi…	GO:0008373//GO:0003674//GO:0003824//GO:0016740//GO:0016757	sialyltransferase activity//molecular_function//catalytic activity//transferase activity//transferase activity, transferring glycosyl groups	-	-	--	Glyco_transf_29
103970151	uncharacterized LOC103970151%2C transcript variant X2	LOC103970151	NC_025212.1	1075084	1076837	+	1373	protein_coding	60.72	40.55	75.31	19.37	16.26	14.96	1.79	3.37e-05	0.00169	up	--	--	--	--	--	--	--	--	--	--	57.1	38.47	70.72	17.31	16.48	15.88	1.73	6.84e-05	0.0028	up	--	--	--	--	--	--	--	--
103991682	ras-related protein RABA1f-like	LOC103991682	NC_025208.1	11878670	11881239	-	1267	protein_coding	27.6	44.5	76.81	13.72	10.61	18.95	1.78	0.000995	0.0191	up	--	--	--	--	--	--	--	--	--	--	25.96	42.22	72.14	9.52	4.71	7.94	2.66	1.25e-05	0.000898	up	-	-	GO:0003924//GO:0005525//GO:0003674//GO:0003824//GO:0017111//GO:0016462//GO:0016787//GO:0016817//GO:0016818//GO:0000166//GO:0001882//GO:0001883//GO:0005488//GO:0017076//GO:0019001//GO:0032549//GO:0032550//GO:0032553//GO:0032555//GO:0032561//GO:0035639//GO:0036094//GO:0043167//GO:0043168//GO:0097159//GO:0097367//GO:1901265//GO:1901363	GTPase activity//GTP binding//molecular_function//catalytic activity//nucleoside-triphosphatase activity//pyrophosphatase activity//hydrolase activity//hydrolase activity, acting on acid anhydrides//hydrolase activity, acting on acid anhydrides, in phosphorus-containing anhydrides//nucleotide binding//nucleoside binding//purine nucleoside binding//binding//purine nucleotide binding//guanyl nucleo…	-	-	--	Ras
103986179	ATP sulfurylase 1%2C chloroplastic-like	LOC103986179	NC_025202.1	10756589	10762529	-	1880	protein_coding	4209.65	2740.42	2644.72	986.17	942.57	863.51	1.78	5.39e-13	1.04e-09	up	--	--	--	--	--	--	--	--	--	--	3958.93	2599.9	2483.72	1217.74	1710.77	853.8	1.26	8.52e-05	0.00326	up	-	-	GO:0004781//GO:0003674//GO:0003824//GO:0004779//GO:0016740//GO:0016772//GO:0016779//GO:0070566	sulfate adenylyltransferase (ATP) activity//molecular_function//catalytic activity//sulfate adenylyltransferase activity//transferase activity//transferase activity, transferring phosphorus-containing groups//nucleotidyltransferase activity//adenylyltransferase activity	-	-	103986179|mus00230|Purine metabolism,103986179|mus00261|Monobactam biosynthesis,103986179|mus00450|Selenocompound metabolism,103986179|mus00920|Sulfur metabolism,103986179|mus01100|Metabolic pathways	--
103996761	uncharacterized LOC103996761%2C transcript variant X1	LOC103996761	NC_025210.1	1727330	1733533	-	2222	protein_coding	123.65	83.07	224.41	37.12	54.45	32.91	1.78	7.16e-05	0.00291	up	--	--	--	--	--	--	--	--	--	--	--	--	--	--	--	--	--	--	--	--	--	--	--	--	--	--	--	--
103993962	threonine dehydratase biosynthetic%2C chloroplastic-like	LOC103993962	NC_025209.1	2251127	2258802	+	2169	protein_coding	619.36	465.8	977.46	166.25	244.66	189.45	1.78	1.01e-07	2.08e-05	up	--	--	--	--	--	--	--	--	--	--	582.47	441.92	917.96	165.31	145.97	170.76	2.01	1.25e-10	1.46e-07	up	--	--	--	--	--	--	103993962|mus00260|Glycine, serine and threonine metabolism,103993962|mus00290|Valine, leucine and isoleucine biosynthesis,103993962|mus01100|Metabolic pathways,103993962|mus01110|Biosynthesis of secondary metabolites,103993962|mus01200|Carbon metabolism,103993962|mus01230|Biosynthesis of amino acids	PALP
103989471	probable galacturonosyltransferase-like 1	LOC103989471	NC_025207.1	30274212	30275553	+	1342	protein_coding	144.63	127.58	340.38	54.07	55.86	68.8	1.77	4.15e-05	0.00197	up	--	--	--	--	--	--	--	--	--	--	--	--	--	--	--	--	--	--	--	--	-	-	GO:0016757//GO:0003674//GO:0003824//GO:0016740	transferase activity, transferring glycosyl groups//molecular_function//catalytic activity//transferase activity	-	-	--	Glyco_transf_8
novel.3139	PF00657:GDSL-like Lipase/Acylhydrolase	-	NC_025203.1	14030631	14128930	+	3293	-	2681.68	2143.09	3363.13	867.54	525.38	1005.1	1.77	9.71e-09	3.13e-06	up	--	--	--	--	--	--	--	--	--	--	2521.96	2033.2	3158.4	1094.84	1473.78	737.64	1.22	7.12e-05	0.00289	up	-	-	GO:0016788//GO:0003674//GO:0003824//GO:0016787	hydrolase activity, acting on ester bonds//molecular_function//catalytic activity//hydrolase activity	-	-	--	Lipase_GDSL
103983794	heat stress transcription factor A-2b-like	LOC103983794	NC_025206.1	2057035	2060327	+	2422	protein_coding	19.87	49.45	66.27	15.33	8.49	15.95	1.77	0.00268	0.0367	up	--	--	--	--	--	--	--	--	--	--	--	--	--	--	--	--	--	--	--	--	GO:0006355//GO:0008152//GO:0006139//GO:0006351//GO:0006725//GO:0006807//GO:0008150//GO:0009058//GO:0009059//GO:0009889//GO:0009987//GO:0010467//GO:0010468//GO:0010556//GO:0016070//GO:0018130//GO:0019219//GO:0019222//GO:0019438//GO:0031323//GO:0031326//GO:0032774//GO:0034641//GO:0034645//GO:0034654//GO:0043170//GO:0044237//GO:0044238//GO:0044249//GO:0044260//GO:0044271//GO:0046483//GO:0050789//GO:…	regulation of transcription, DNA-templated//metabolic process//nucleobase-containing compound metabolic process//transcription, DNA-templated//cellular aromatic compound metabolic process//nitrogen compound metabolic process//biological_process//biosynthetic process//macromolecule biosynthetic process//regulation of biosynthetic process//cellular process//gene expression//regulation of gene expre…	GO:0003700//GO:0043565//GO:0001071//GO:0003674//GO:0003676//GO:0003677//GO:0005488//GO:0097159//GO:1901363	transcription factor activity, sequence-specific DNA binding//sequence-specific DNA binding//nucleic acid binding transcription factor activity//molecular_function//nucleic acid binding//DNA binding//binding//organic cyclic compound binding//heterocyclic compound binding	GO:0005634//GO:0005622//GO:0005575//GO:0005623//GO:0043231//GO:0043226//GO:0043227//GO:0043229//GO:0044424//GO:0044464	nucleus//intracellular//cellular_component//cell//intracellular membrane-bounded organelle//organelle//membrane-bounded organelle//intracellular organelle//intracellular part//cell part	--	HSF_DNA-bind
novel.11789	PF03151:Triose-phosphate Transporter family	-	NC_025206.1	28603682	28624491	+	8333	-	45.27	24.72	49.7	8.07	12.02	14.96	1.77	0.000749	0.0159	up	--	--	--	--	--	--	--	--	--	--	--	--	--	--	--	--	--	--	--	--	--	--	--	--	--	--	--	--
novel.10558	PF14226:non-haem dioxygenase in morphine synthesis N-terminal	-	NC_025206.1	9173275	9176880	+	3494	-	76.18	478.66	197.3	83.93	84.85	52.85	1.76	0.00259	0.036	up	--	--	--	--	--	--	--	--	--	--	--	--	--	--	--	--	--	--	--	--	--	--	--	--	--	--	--	--
103999306	17.1 kDa class II heat shock protein-like	LOC103999306	NC_025210.1	32615002	32616324	-	1323	protein_coding	60.72	37.58	24.1	5.65	14.85	15.95	1.76	0.00324	0.0408	up	--	--	--	--	--	--	--	--	--	--	--	--	--	--	--	--	--	--	--	--	--	--	--	--	--	--	103999306|mus04141|Protein processing in endoplasmic reticulum	--
103974131	E3 ubiquitin-protein ligase ATL31-like	LOC103974131	NW_008991876.1	148181	149869	-	1689	protein_coding	295.88	251.2	664.19	90.39	140.01	126.63	1.76	2.47e-05	0.00134	up	--	--	--	--	--	--	--	--	--	--	--	--	--	--	--	--	--	--	--	--	--	--	--	--	--	--	--	--
104000746	22.0 kDa class IV heat shock protein-like	LOC104000746	NC_025211.1	20657879	20658856	-	886	protein_coding	27.6	62.3	108.44	18.56	19.8	19.94	1.76	0.00133	0.0226	up	--	--	--	--	--	--	--	--	--	--	25.96	59.11	101.84	18.18	14.91	4.96	2.28	0.000534	0.0112	up	--	--	--	--	--	--	104000746|mus04141|Protein processing in endoplasmic reticulum	--
novel.23525	PF05922:Peptidase inhibitor I9|PF00082:Subtilase family	-	NC_025211.1	22066904	22079722	+	1335	-	54.1	56.37	93.38	20.98	22.63	15.95	1.76	2.65e-05	0.00141	up	--	--	--	--	--	--	--	--	--	--	50.88	53.48	87.69	25.96	27.47	17.87	1.41	0.000786	0.0143	up	GO:0006508//GO:0008152//GO:0008150//GO:0019538//GO:0043170//GO:0044238//GO:0071704	proteolysis//metabolic process//biological_process//protein metabolic process//macromolecule metabolic process//primary metabolic process//organic substance metabolic process	GO:0004252//GO:0003674//GO:0003824//GO:0004175//GO:0008236//GO:0008233//GO:0070011//GO:0016787//GO:0017171	serine-type endopeptidase activity//molecular_function//catalytic activity//endopeptidase activity//serine-type peptidase activity//peptidase activity//peptidase activity, acting on L-amino acid peptides//hydrolase activity//serine hydrolase activity	-	-	--	Peptidase_S8
103976551	myb-related protein 308-like%2C transcript variant X1	LOC103976551	NC_025203.1	20400243	20401841	+	1222	protein_coding	279.32	365.92	1000.05	107.33	207.89	171.51	1.76	0.000402	0.0101	up	--	--	--	--	--	--	--	--	--	--	262.68	347.15	939.17	173.1	224.44	137	1.53	0.00128	0.0201	up	-	-	GO:0003677//GO:0003674//GO:0003676//GO:0005488//GO:0097159//GO:1901363	DNA binding//molecular_function//nucleic acid binding//binding//organic cyclic compound binding//heterocyclic compound binding	-	-	--	Myb_DNA-binding
103999297	palmitoyl-acyl carrier protein thioesterase%2C chloroplastic	LOC103999297	NC_025210.1	32550380	32555067	-	1840	protein_coding	317.96	501.41	1387.12	137.19	254.56	264.24	1.75	0.000884	0.0177	up	--	--	--	--	--	--	--	--	--	--	299.02	475.69	1302.68	193.87	215.81	150.9	1.89	0.000144	0.00456	up	GO:0006633//GO:0008152//GO:0006082//GO:0006629//GO:0006631//GO:0008150//GO:0008610//GO:0009058//GO:0009987//GO:0016053//GO:0019752//GO:0032787//GO:0043436//GO:0044237//GO:0044238//GO:0044249//GO:0044255//GO:0044281//GO:0044283//GO:0044699//GO:0044710//GO:0044711//GO:0044763//GO:0046394//GO:0071704//GO:0072330//GO:1901576	fatty acid biosynthetic process//metabolic process//organic acid metabolic process//lipid metabolic process//fatty acid metabolic process//biological_process//lipid biosynthetic process//biosynthetic process//cellular process//organic acid biosynthetic process//carboxylic acid metabolic process//monocarboxylic acid metabolic process//oxoacid metabolic process//cellular metabolic process//primary …	GO:0016790//GO:0003674//GO:0003824//GO:0016787//GO:0016788	thiolester hydrolase activity//molecular_function//catalytic activity//hydrolase activity//hydrolase activity, acting on ester bonds	-	-	103999297|mus00061|Fatty acid biosynthesis,103999297|mus01100|Metabolic pathways,103999297|mus01212|Fatty acid metabolism	--
novel.28602	-	-	NW_008992711.1	33396	34023	.	628	-	143.52	196.8	280.14	65.37	76.37	41.88	1.75	2.54e-06	0.000241	up	144.95	132.49	167.69	73.65	87.51	47.59	1.08	0.000229	0.0326	up	--	--	--	--	--	--	--	--	--	--	--	--	--	--	--	--	--	--
103981221	transport and Golgi organization 2 homolog	LOC103981221	NC_025205.1	8576035	8579453	-	1351	protein_coding	692.22	1178.85	3491.15	442.24	647	509.53	1.75	0.000867	0.0174	up	--	--	--	--	--	--	--	--	--	--	651	1118.4	3278.63	424.95	388.46	409.03	2.05	5.73e-05	0.00245	up	--	--	--	--	--	--	--	DUF833
103988118	calcium permeable stress-gated cation channel 1-like%2C transcript variant X1	LOC103988118	NC_025202.1	9053971	9081818	+	3279	protein_coding	459.27	472.73	1179.28	274.39	118.09	240.31	1.74	0.000172	0.0055	up	--	--	--	--	--	--	--	--	--	--	431.92	448.49	1107.49	171.37	75.34	135.02	2.38	1.49e-07	3.18e-05	up	-	-	-	-	GO:0016020//GO:0005575	membrane//cellular_component	--	--
103983752	chorismate mutase 3%2C chloroplastic-like	LOC103983752	NC_025206.1	947542	951750	+	1447	protein_coding	55.2	38.57	79.82	20.98	12.02	18.95	1.74	0.000228	0.00676	up	--	--	--	--	--	--	--	--	--	--	51.91	36.59	74.96	22.5	24.33	12.91	1.43	0.00261	0.0329	up	GO:0046417//GO:0008152//GO:0006082//GO:0008150//GO:0009987//GO:0019752//GO:0043436//GO:0043648//GO:0044237//GO:0044281//GO:0044699//GO:0044710//GO:0044763//GO:0071704	chorismate metabolic process//metabolic process//organic acid metabolic process//biological_process//cellular process//carboxylic acid metabolic process//oxoacid metabolic process//dicarboxylic acid metabolic process//cellular metabolic process//small molecule metabolic process//single-organism process//single-organism metabolic process//single-organism cellular process//organic substance metabol…	-	-	-	-	--	--
103970818	cytochrome P450 709B1-like	LOC103970818	NC_025212.1	248912	251259	+	1777	protein_coding	87.22	41.54	61.75	12.11	31.82	12.96	1.73	0.00138	0.0232	up	--	--	--	--	--	--	--	--	--	--	--	--	--	--	--	--	--	--	--	--	GO:0055114//GO:0008152//GO:0008150//GO:0044699//GO:0044710	oxidation-reduction process//metabolic process//biological_process//single-organism process//single-organism metabolic process	GO:0005506//GO:0016705//GO:0020037//GO:0003674//GO:0005488//GO:0046872//GO:0043167//GO:0043169//GO:0046914//GO:0003824//GO:0016491//GO:0046906//GO:0097159//GO:1901363	iron ion binding//oxidoreductase activity, acting on paired donors, with incorporation or reduction of molecular oxygen//heme binding//molecular_function//binding//metal ion binding//ion binding//cation binding//transition metal ion binding//catalytic activity//oxidoreductase activity//tetrapyrrole binding//organic cyclic compound binding//heterocyclic compound binding	-	-	--	p450
103995866	desiccation-related protein PCC13-62-like	LOC103995866	NC_025209.1	32372073	32373518	+	1082	protein_coding	103.78	148.34	138.56	47.61	34.65	35.9	1.72	5.64e-08	1.32e-05	up	--	--	--	--	--	--	--	--	--	--	97.6	140.74	130.13	70.97	66.7	52.62	0.95	0.0015	0.0223	up	--	--	--	--	--	--	--	--
103970762	transcription factor DIVARICATA-like	LOC103970762	NC_025212.1	7039788	7040599	-	741	protein_coding	1605.25	1165.99	1614.54	439.02	596.09	293.15	1.72	2.64e-08	7.18e-06	up	--	--	--	--	--	--	--	--	--	--	1509.65	1106.2	1516.26	766.82	723.55	546.03	1.02	1.31e-05	0.000937	up	-	-	GO:0003677//GO:0003674//GO:0003676//GO:0005488//GO:0097159//GO:1901363	DNA binding//molecular_function//nucleic acid binding//binding//organic cyclic compound binding//heterocyclic compound binding	-	-	--	Myb_DNA-binding
104000995	subtilisin-like protease SBT4.9	LOC104000995	NC_025211.1	22066914	22069832	+	996	protein_coding	166.71	116.7	206.34	47.61	45.25	55.84	1.72	1.14e-07	2.3e-05	up	--	--	--	--	--	--	--	--	--	--	156.78	110.71	193.78	74.43	79.26	48.65	1.18	0.000606	0.0122	up	GO:0006508//GO:0008152//GO:0008150//GO:0019538//GO:0043170//GO:0044238//GO:0071704	proteolysis//metabolic process//biological_process//protein metabolic process//macromolecule metabolic process//primary metabolic process//organic substance metabolic process	GO:0004252//GO:0003674//GO:0003824//GO:0004175//GO:0008236//GO:0008233//GO:0070011//GO:0016787//GO:0017171	serine-type endopeptidase activity//molecular_function//catalytic activity//endopeptidase activity//serine-type peptidase activity//peptidase activity//peptidase activity, acting on L-amino acid peptides//hydrolase activity//serine hydrolase activity	-	-	--	Peptidase_S8
novel.10826	-	-	NC_025206.1	14822754	14824110	+	1357	-	139.11	115.71	298.21	21.79	94.05	51.85	1.72	0.00245	0.0347	up	--	--	--	--	--	--	--	--	--	--	130.82	109.78	280.06	56.26	54.15	23.83	1.95	6.13e-05	0.00258	up	--	--	--	--	--	--	--	--
103996229	reticuline oxidase-like	LOC103996229	NC_025202.1	18480896	18482655	+	1760	protein_coding	819.19	983.03	1917.27	267.12	403.76	465.66	1.71	7e-06	0.000532	up	--	--	--	--	--	--	--	--	--	--	770.4	932.62	1800.56	471.69	607.4	297.84	1.35	0.000613	0.0123	up	GO:0055114//GO:0008152//GO:0008150//GO:0044699//GO:0044710	oxidation-reduction process//metabolic process//biological_process//single-organism process//single-organism metabolic process	GO:0016491//GO:0050660//GO:0003824//GO:0016614//GO:0003674//GO:0000166//GO:0005488//GO:0036094//GO:0043167//GO:0043168//GO:0048037//GO:0050662//GO:0097159//GO:1901265//GO:1901363	oxidoreductase activity//flavin adenine dinucleotide binding//catalytic activity//oxidoreductase activity, acting on CH-OH group of donors//molecular_function//nucleotide binding//binding//small molecule binding//ion binding//anion binding//cofactor binding//coenzyme binding//organic cyclic compound binding//nucleoside phosphate binding//heterocyclic compound binding	-	-	--	FAD_binding_4
103997618	dirigent protein 21-like	LOC103997618	NC_025210.1	7305914	7306783	-	870	protein_coding	40775	22411.9	45461.7	9211.28	9983.64	14392.5	1.69	1.96e-07	3.36e-05	up	--	--	--	--	--	--	--	--	--	--	38346.5	21262.7	42694.3	10782.2	17813.2	11439.9	1.35	3.81e-05	0.00185	up	--	--	--	--	--	--	--	--
103989121	uncharacterized LOC103989121	LOC103989121	NC_025207.1	27014808	27015619	+	812	protein_coding	314.65	533.05	971.44	139.61	295.57	126.63	1.69	0.000415	0.0104	up	--	--	--	--	--	--	--	--	--	--	295.91	505.72	912.3	242.34	196.19	191.61	1.44	0.000323	0.00792	up	--	--	--	--	--	--	--	--
103991051	pistil-specific extensin-like protein	LOC103991051	NC_025208.1	6100216	6101015	-	800	protein_coding	151.25	136.48	290.68	50.84	50.2	78.77	1.69	2.26e-05	0.00126	up	--	--	--	--	--	--	--	--	--	--	142.24	129.48	272.98	49.33	66.7	39.71	1.8	6.96e-06	0.000597	up	--	--	--	--	--	--	--	--
103980772	chaperone protein DnaJ	LOC103980772	NC_025205.1	4919655	4921163	+	804	protein_coding	47.47	112.74	174.71	38.74	41.72	22.93	1.68	0.00117	0.0209	up	--	--	--	--	--	--	--	--	--	--	--	--	--	--	--	--	--	--	--	--	--	--	--	--	--	--	--	DnaJ
103987605	uncharacterized protein DDB_G0271670-like	LOC103987605	NC_025207.1	7952402	7953409	-	812	protein_coding	593.97	1328.18	2747.13	584.28	548.71	319.08	1.68	0.000833	0.017	up	--	--	--	--	--	--	--	--	--	--	--	--	--	--	--	--	--	--	--	--	--	--	--	--	--	--	--	--
103979664	cytidine deaminase 1-like	LOC103979664	NC_025204.1	30319927	30321208	-	1282	protein_coding	234.05	354.05	635.58	108.14	175.36	98.72	1.67	7.06e-05	0.00288	up	--	--	--	--	--	--	--	--	--	--	--	--	--	--	--	--	--	--	--	--	GO:0009972//GO:0008152//GO:0006139//GO:0006213//GO:0006216//GO:0006725//GO:0006807//GO:0008150//GO:0009056//GO:0009116//GO:0009119//GO:0009164//GO:0009987//GO:0019439//GO:0034641//GO:0034655//GO:0042454//GO:0044237//GO:0044238//GO:0044248//GO:0044270//GO:0044281//GO:0044699//GO:0044710//GO:0044712//GO:0044763//GO:0046087//GO:0046131//GO:0046133//GO:0046135//GO:0046483//GO:0046700//GO:0055086//GO:…	cytidine deamination//metabolic process//nucleobase-containing compound metabolic process//pyrimidine nucleoside metabolic process//cytidine catabolic process//cellular aromatic compound metabolic process//nitrogen compound metabolic process//biological_process//catabolic process//nucleoside metabolic process//ribonucleoside metabolic process//nucleoside catabolic process//cellular process//aroma…	GO:0003824//GO:0004126//GO:0008270//GO:0003674//GO:0016787//GO:0016810//GO:0016814//GO:0019239//GO:0005488//GO:0046872//GO:0043167//GO:0043169//GO:0046914	catalytic activity//cytidine deaminase activity//zinc ion binding//molecular_function//hydrolase activity//hydrolase activity, acting on carbon-nitrogen (but not peptide) bonds//hydrolase activity, acting on carbon-nitrogen (but not peptide) bonds, in cyclic amidines//deaminase activity//binding//metal ion binding//ion binding//cation binding//transition metal ion binding	-	-	103979664|mus00240|Pyrimidine metabolism,103979664|mus01100|Metabolic pathways	--
103993227	methionine gamma-lyase-like	LOC103993227	NC_025209.1	8526705	8528999	-	1762	protein_coding	7383.72	6159.28	9004.99	2239.47	2628.32	2206.63	1.67	6.15e-15	3.27e-11	up	--	--	--	--	--	--	--	--	--	--	6943.96	5843.45	8456.82	3419.53	3778.61	1321.4	1.32	0.000595	0.012	up	-	-	GO:0030170//GO:0003674//GO:0005488//GO:0019842//GO:0036094//GO:0043167//GO:0043168//GO:0048037//GO:0070279//GO:0097159//GO:1901363	pyridoxal phosphate binding//molecular_function//binding//vitamin binding//small molecule binding//ion binding//anion binding//cofactor binding//vitamin B6 binding//organic cyclic compound binding//heterocyclic compound binding	-	-	103993227|mus00270|Cysteine and methionine metabolism,103993227|mus00450|Selenocompound metabolism	Cys_Met_Meta_PP
novel.18309	-	-	NC_025209.1	10917671	10918439	-	769	-	568.57	293.72	457.86	117.02	159.1	139.6	1.67	9.57e-08	2e-05	up	--	--	--	--	--	--	--	--	--	--	534.71	278.66	429.98	158.38	138.12	141.97	1.5	3.75e-07	6.67e-05	up	--	--	--	--	--	--	--	--
novel.14666	PF00415:Regulator of chromosome condensation (RCC1) repeat	-	NC_025207.1	32873034	32879643	-	4146	-	204.24	211.64	373.51	70.21	103.94	74.78	1.66	1.67e-06	0.000176	up	--	--	--	--	--	--	--	--	--	--	192.08	200.79	350.78	85.68	92.6	65.52	1.6	1.88e-06	0.000223	up	--	--	--	--	--	--	--	--
103995925	cytochrome P450 94C1-like	LOC103995925	NC_025209.1	31986667	31988483	-	1817	protein_coding	64.03	35.6	48.2	25.02	12.73	8.97	1.65	0.00178	0.0278	up	--	--	--	--	--	--	--	--	--	--	60.22	33.78	45.26	7.79	10.2	23.83	1.75	0.0019	0.0264	up	GO:0055114//GO:0008152//GO:0008150//GO:0044699//GO:0044710	oxidation-reduction process//metabolic process//biological_process//single-organism process//single-organism metabolic process	GO:0005506//GO:0016705//GO:0020037//GO:0003674//GO:0005488//GO:0046872//GO:0043167//GO:0043169//GO:0046914//GO:0003824//GO:0016491//GO:0046906//GO:0097159//GO:1901363	iron ion binding//oxidoreductase activity, acting on paired donors, with incorporation or reduction of molecular oxygen//heme binding//molecular_function//binding//metal ion binding//ion binding//cation binding//transition metal ion binding//catalytic activity//oxidoreductase activity//tetrapyrrole binding//organic cyclic compound binding//heterocyclic compound binding	-	-	--	p450
103983795	uncharacterized LOC103983795	LOC103983795	NC_025202.1	12502884	12503462	+	579	protein_coding	229.64	85.05	78.32	50.03	24.04	51.85	1.65	0.00183	0.0284	up	--	--	--	--	--	--	--	--	--	--	215.96	80.69	73.55	53.66	49.44	20.85	1.58	0.00398	0.0429	up	--	--	--	--	--	--	--	--
103972823	fructokinase-1	LOC103972823	NW_008991482.1	167853	169683	-	1352	protein_coding	645.85	697.22	2250.12	317.16	460.33	367.94	1.65	0.000584	0.0132	up	--	--	--	--	--	--	--	--	--	--	607.39	661.47	2113.14	440.53	472.42	259.12	1.53	0.00187	0.0261	up	--	--	--	--	--	--	103972823|mus00051|Fructose and mannose metabolism,103972823|mus00500|Starch and sucrose metabolism,103972823|mus00520|Amino sugar and nucleotide sugar metabolism,103972823|mus01100|Metabolic pathways	PfkB
novel.106	PF00179:Ubiquitin-conjugating enzyme	-	NC_025202.1	1028824	1033274	-	3532	-	683.39	839.63	1322.36	347.02	371.23	193.44	1.64	4.2e-06	0.000354	up	--	--	--	--	--	--	--	--	--	--	--	--	--	--	--	--	--	--	--	--	--	--	--	--	--	--	--	UQ_con
103971672	UDP-glycosyltransferase 82A1	LOC103971672	NC_025212.1	18639946	18641883	-	1849	protein_coding	291.46	347.13	540.69	104.11	133.64	141.59	1.63	1.67e-07	3.06e-05	up	--	--	--	--	--	--	--	--	--	--	274.1	329.33	507.78	152.33	171.86	158.85	1.2	4.03e-05	0.00192	up	GO:0008152//GO:0008150	metabolic process//biological_process	GO:0016758//GO:0003674//GO:0003824//GO:0016740//GO:0016757	transferase activity, transferring hexosyl groups//molecular_function//catalytic activity//transferase activity//transferase activity, transferring glycosyl groups	-	-	--	UDPGT
novel.28796	PF00067:Cytochrome P450	-	NW_008993277.1	1	636	.	636	-	775.03	611.18	1903.71	244.53	374.77	442.72	1.63	0.000289	0.00801	up	--	--	--	--	--	--	--	--	--	--	728.87	579.84	1787.83	308.11	533.64	366.34	1.36	0.00205	0.0278	up	GO:0055114//GO:0008152//GO:0008150//GO:0044699//GO:0044710	oxidation-reduction process//metabolic process//biological_process//single-organism process//single-organism metabolic process	GO:0005506//GO:0016705//GO:0020037//GO:0003674//GO:0005488//GO:0046872//GO:0043167//GO:0043169//GO:0046914//GO:0003824//GO:0016491//GO:0046906//GO:0097159//GO:1901363	iron ion binding//oxidoreductase activity, acting on paired donors, with incorporation or reduction of molecular oxygen//heme binding//molecular_function//binding//metal ion binding//ion binding//cation binding//transition metal ion binding//catalytic activity//oxidoreductase activity//tetrapyrrole binding//organic cyclic compound binding//heterocyclic compound binding	-	-	--	p450
103995448	probable mediator of RNA polymerase II transcription subunit 37c	LOC103995448	NC_025209.1	25919852	25924484	-	2250	protein_coding	11990.8	10003.4	19144.1	3707.43	4913.69	4814.11	1.61	4.11e-08	1.01e-05	up	--	--	--	--	--	--	--	--	--	--	11276.7	9490.44	17978.7	5541.69	6691.64	6032.18	1.08	8.81e-05	0.00331	up	--	--	--	--	--	--	103995448|mus03040|Spliceosome,103995448|mus04141|Protein processing in endoplasmic reticulum,103995448|mus04144|Endocytosis	HSP70
104000288	scarecrow-like protein 23	LOC104000288	NC_025211.1	19397815	19399781	-	1967	protein_coding	139.11	130.54	341.89	39.54	101.82	57.83	1.61	0.00138	0.0232	up	--	--	--	--	--	--	--	--	--	--	130.82	123.85	321.07	57.99	57.29	34.75	1.93	2.5e-05	0.00142	up	--	--	--	--	--	--	--	GRAS
103984639	SPX domain-containing membrane protein OsI_17046-like%2C transcript variant X2	LOC103984639	NC_025206.1	7457365	7471965	-	2509	protein_coding	41.95	38.57	52.71	22.6	9.9	10.97	1.61	0.00125	0.0217	up	--	--	--	--	--	--	--	--	--	--	--	--	--	--	--	--	--	--	--	--	GO:0055085//GO:0006810//GO:0008150//GO:0051179//GO:0051234	transmembrane transport//transport//biological_process//localization//establishment of localization	-	-	GO:0016021//GO:0005575//GO:0016020//GO:0031224//GO:0044425	integral component of membrane//cellular_component//membrane//intrinsic component of membrane//membrane part	--	MFS_1
103993103	homeobox-leucine zipper protein HAT22-like%2C transcript variant X1	LOC103993103	NC_025208.1	28518318	28519663	+	872	protein_coding	1982.83	1260.93	3470.06	460	1161.78	583.32	1.61	0.000414	0.0104	up	--	--	--	--	--	--	--	--	--	--	1864.74	1196.27	3258.82	915.68	820.86	424.91	1.55	0.000218	0.00609	up	GO:0006355//GO:0008152//GO:0006139//GO:0006351//GO:0006725//GO:0006807//GO:0008150//GO:0009058//GO:0009059//GO:0009889//GO:0009987//GO:0010467//GO:0010468//GO:0010556//GO:0016070//GO:0018130//GO:0019219//GO:0019222//GO:0019438//GO:0031323//GO:0031326//GO:0032774//GO:0034641//GO:0034645//GO:0034654//GO:0043170//GO:0044237//GO:0044238//GO:0044249//GO:0044260//GO:0044271//GO:0046483//GO:0050789//GO:…	regulation of transcription, DNA-templated//metabolic process//nucleobase-containing compound metabolic process//transcription, DNA-templated//cellular aromatic compound metabolic process//nitrogen compound metabolic process//biological_process//biosynthetic process//macromolecule biosynthetic process//regulation of biosynthetic process//cellular process//gene expression//regulation of gene expre…	GO:0003677//GO:0003700//GO:0043565//GO:0003674//GO:0003676//GO:0005488//GO:0097159//GO:1901363//GO:0001071	DNA binding//transcription factor activity, sequence-specific DNA binding//sequence-specific DNA binding//molecular_function//nucleic acid binding//binding//organic cyclic compound binding//heterocyclic compound binding//nucleic acid binding transcription factor activity	-	-	--	Homeobox
103990441	L-lactate dehydrogenase A-like	LOC103990441	NC_025208.1	4896309	4897957	+	1544	protein_coding	809.25	777.33	1866.06	238.07	547.3	353.98	1.6	0.000252	0.00724	up	--	--	--	--	--	--	--	--	--	--	761.05	737.47	1752.47	365.23	561.1	385.2	1.31	0.000712	0.0135	up	GO:0055114//GO:0005975//GO:0008152//GO:0008150//GO:0044699//GO:0044710//GO:0044238//GO:0071704	oxidation-reduction process//carbohydrate metabolic process//metabolic process//biological_process//single-organism process//single-organism metabolic process//primary metabolic process//organic substance metabolic process	GO:0016616//GO:0016491//GO:0003824//GO:0003674//GO:0016614	oxidoreductase activity, acting on the CH-OH group of donors, NAD or NADP as acceptor//oxidoreductase activity//catalytic activity//molecular_function//oxidoreductase activity, acting on CH-OH group of donors	-	-	--	--
103975651	homeobox protein knotted-1-like 2	LOC103975651	NC_025203.1	15417089	15421585	-	1653	protein_coding	160.08	106.81	284.65	50.84	73.54	56.84	1.6	0.000126	0.00437	up	--	--	--	--	--	--	--	--	--	--	150.55	101.33	267.33	61.45	83.18	31.77	1.55	0.00124	0.0197	up	GO:0006355//GO:0008152//GO:0006139//GO:0006351//GO:0006725//GO:0006807//GO:0008150//GO:0009058//GO:0009059//GO:0009889//GO:0009987//GO:0010467//GO:0010468//GO:0010556//GO:0016070//GO:0018130//GO:0019219//GO:0019222//GO:0019438//GO:0031323//GO:0031326//GO:0032774//GO:0034641//GO:0034645//GO:0034654//GO:0043170//GO:0044237//GO:0044238//GO:0044249//GO:0044260//GO:0044271//GO:0046483//GO:0050789//GO:…	regulation of transcription, DNA-templated//metabolic process//nucleobase-containing compound metabolic process//transcription, DNA-templated//cellular aromatic compound metabolic process//nitrogen compound metabolic process//biological_process//biosynthetic process//macromolecule biosynthetic process//regulation of biosynthetic process//cellular process//gene expression//regulation of gene expre…	GO:0003677//GO:0003674//GO:0003676//GO:0005488//GO:0097159//GO:1901363	DNA binding//molecular_function//nucleic acid binding//binding//organic cyclic compound binding//heterocyclic compound binding	GO:0005634//GO:0005622//GO:0005575//GO:0005623//GO:0043231//GO:0043226//GO:0043227//GO:0043229//GO:0044424//GO:0044464	nucleus//intracellular//cellular_component//cell//intracellular membrane-bounded organelle//organelle//membrane-bounded organelle//intracellular organelle//intracellular part//cell part	--	Coprinus_mating
103991518	phospho-2-dehydro-3-deoxyheptonate aldolase 2%2C chloroplastic-like	LOC103991518	NC_025208.1	10229701	10233601	+	1917	protein_coding	15602.1	11575.8	28103.9	6094.58	4980.15	7260.05	1.59	6.34e-06	0.000487	up	--	--	--	--	--	--	--	--	--	--	14672.9	10982.3	26393.1	6671.15	6871.35	5307.44	1.47	1.38e-05	0.00096	up	GO:0009073//GO:0008152//GO:0006082//GO:0006520//GO:0006725//GO:0006807//GO:0008150//GO:0008652//GO:0009058//GO:0009072//GO:0009987//GO:0016053//GO:0019438//GO:0019752//GO:0043436//GO:0044237//GO:0044238//GO:0044249//GO:0044281//GO:0044283//GO:0044699//GO:0044710//GO:0044711//GO:0044763//GO:0046394//GO:0071704//GO:1901360//GO:1901362//GO:1901564//GO:1901566//GO:1901576	aromatic amino acid family biosynthetic process//metabolic process//organic acid metabolic process//cellular amino acid metabolic process//cellular aromatic compound metabolic process//nitrogen compound metabolic process//biological_process//cellular amino acid biosynthetic process//biosynthetic process//aromatic amino acid family metabolic process//cellular process//organic acid biosynthetic pro…	GO:0003849//GO:0003674//GO:0003824//GO:0016740//GO:0016765	3-deoxy-7-phosphoheptulonate synthase activity//molecular_function//catalytic activity//transferase activity//transferase activity, transferring alkyl or aryl (other than methyl) groups	-	-	103991518|mus00400|Phenylalanine, tyrosine and tryptophan biosynthesis,103991518|mus01100|Metabolic pathways,103991518|mus01110|Biosynthesis of secondary metabolites,103991518|mus01230|Biosynthesis of amino acids	--
103982080	uncharacterized LOC103982080	LOC103982080	NC_025205.1	29975935	29977742	-	900	protein_coding	736.38	1206.54	2766.71	363.96	713.47	484.6	1.59	0.000884	0.0177	up	--	--	--	--	--	--	--	--	--	--	692.53	1144.67	2598.29	591.99	407.29	299.82	1.77	0.000179	0.00537	up	--	--	--	--	--	--	--	--
novel.29083	PF05678:VQ motif	-	NW_008994279.1	15949	17356	+	551	-	45.27	32.64	48.2	15.33	7.07	19.94	1.59	0.00232	0.0335	up	--	--	--	--	--	--	--	--	--	--	42.57	30.96	45.26	10.39	17.26	17.87	1.38	0.00332	0.0384	up	--	--	--	--	--	--	--	--
novel.11898	PF03763:Remorin, C-terminal region	-	NC_025207.1	134498	137151	-	2654	-	46.37	69.23	39.16	16.95	8.49	26.92	1.59	0.00294	0.0389	up	--	--	--	--	--	--	--	--	--	--	--	--	--	--	--	--	--	--	--	--	--	--	--	--	--	--	--	--
103988166	chlorophyllide a oxygenase%2C chloroplastic	LOC103988166	NC_025207.1	13052463	13057781	+	2049	protein_coding	1506.99	1022.59	1843.47	476.95	525.38	452.69	1.59	2.54e-09	1.02e-06	up	--	--	--	--	--	--	--	--	--	--	1417.24	970.15	1731.25	458.71	545.41	521.21	1.43	4.15e-08	1.27e-05	up	GO:0055114//GO:0008152//GO:0008150//GO:0044699//GO:0044710	oxidation-reduction process//metabolic process//biological_process//single-organism process//single-organism metabolic process	GO:0010277//GO:0016491//GO:0051537//GO:0003674//GO:0003824//GO:0004497//GO:0016701//GO:0016703//GO:0005488//GO:0051536//GO:0051540	chlorophyllide a oxygenase [overall] activity//oxidoreductase activity//2 iron, 2 sulfur cluster binding//molecular_function//catalytic activity//monooxygenase activity//oxidoreductase activity, acting on single donors with incorporation of molecular oxygen//oxidoreductase activity, acting on single donors with incorporation of molecular oxygen, incorporation of one atom of oxygen (internal monoo…	-	-	103988166|mus00860|Porphyrin and chlorophyll metabolism,103988166|mus01100|Metabolic pathways,103988166|mus01110|Biosynthesis of secondary metabolites	--
103970434	ATP-citrate synthase beta chain protein 1	LOC103970434	NC_025212.1	3741129	3752916	-	2244	protein_coding	6649.54	4283.21	9941.78	2107.93	2241.53	2607.48	1.59	9.24e-07	0.000113	up	--	--	--	--	--	--	--	--	--	--	6253.51	4063.58	9336.59	2113.51	2913.03	2442.26	1.4	1.55e-05	0.00102	up	GO:0008152//GO:0008150	metabolic process//biological_process	GO:0003824//GO:0046912//GO:0003674//GO:0016740//GO:0016746	catalytic activity//transferase activity, transferring acyl groups, acyl groups converted into alkyl on transfer//molecular_function//transferase activity//transferase activity, transferring acyl groups	-	-	103970434|mus00020|Citrate cycle (TCA cycle),103970434|mus01100|Metabolic pathways,103970434|mus01110|Biosynthesis of secondary metabolites	Citrate_synt
103969750	MLO-like protein 2	LOC103969750	NC_025211.1	23222367	23227313	+	3409	protein_coding	49.68	178.01	99.4	35.51	41.72	31.91	1.58	0.00136	0.023	up	--	--	--	--	--	--	--	--	--	--	--	--	--	--	--	--	--	--	--	--	GO:0006952//GO:0006950//GO:0008150//GO:0050896	defense response//response to stress//biological_process//response to stimulus	-	-	GO:0016021//GO:0005575//GO:0016020//GO:0031224//GO:0044425	integral component of membrane//cellular_component//membrane//intrinsic component of membrane//membrane part	--	--
103977235	phenylpropanoylacetyl-CoA synthase-like	LOC103977235	NC_025204.1	853749	855251	-	1426	protein_coding	15556.8	11530.4	22412.3	4344.97	4995.71	7175.3	1.58	6.71e-07	9.22e-05	up	--	--	--	--	--	--	--	--	--	--	14630.3	10939.1	21048	5925.97	8869.35	5550.68	1.2	0.000115	0.00394	up	GO:0008152//GO:0008150	metabolic process//biological_process	GO:0003824//GO:0003674	catalytic activity//molecular_function	-	-	--	Chal_sti_synt_N
novel.6308	PF05770:Inositol 1, 3, 4-trisphosphate 5/6-kinase	-	NC_025204.1	26134016	26142173	+	2558	-	138	95.93	231.94	48.42	54.45	51.85	1.58	4.72e-05	0.00215	up	--	--	--	--	--	--	--	--	--	--	129.78	91.01	217.82	32.02	22.76	38.72	2.23	2.12e-07	4.14e-05	up	GO:0032957//GO:0008152//GO:0006066//GO:0006793//GO:0006796//GO:0008150//GO:0009987//GO:0019637//GO:0019751//GO:0043647//GO:0044237//GO:0044281//GO:0044699//GO:0044710//GO:0044763//GO:0071704//GO:1901615	inositol trisphosphate metabolic process//metabolic process//alcohol metabolic process//phosphorus metabolic process//phosphate-containing compound metabolic process//biological_process//cellular process//organophosphate metabolic process//polyol metabolic process//inositol phosphate metabolic process//cellular metabolic process//small molecule metabolic process//single-organism process//single-o…	GO:0000287//GO:0005524//GO:0047325//GO:0052725//GO:0052726//GO:0003674//GO:0005488//GO:0046872//GO:0043167//GO:0043169//GO:0000166//GO:0017076//GO:0030554//GO:0032553//GO:0032555//GO:0032559//GO:0035639//GO:0036094//GO:0043168//GO:0097159//GO:0097367//GO:1901265//GO:1901363//GO:0003824//GO:0016301//GO:0016740//GO:0016772//GO:0016773//GO:0051765//GO:0051766	magnesium ion binding//ATP binding//inositol tetrakisphosphate 1-kinase activity//inositol-1,3,4-trisphosphate 6-kinase activity//inositol-1,3,4-trisphosphate 5-kinase activity//molecular_function//binding//metal ion binding//ion binding//cation binding//nucleotide binding//purine nucleotide binding//adenyl nucleotide binding//ribonucleotide binding//purine ribonucleotide binding//adenyl ribonucl…	GO:0005622//GO:0005575//GO:0005623//GO:0044464	intracellular//cellular_component//cell//cell part	--	--
103995347	uncharacterized LOC103995347	LOC103995347	NC_025209.1	26692698	26693551	-	689	protein_coding	59.62	68.24	109.95	23.4	27.58	27.92	1.58	5.34e-05	0.00233	up	--	--	--	--	--	--	--	--	--	--	--	--	--	--	--	--	--	--	--	--	--	--	--	--	--	--	--	--
103987194	calcium uniporter protein 2%2C mitochondrial-like	LOC103987194	NC_025202.1	123173	125907	+	1168	protein_coding	581.82	661.62	1257.6	292.95	336.58	205.41	1.58	1.25e-05	0.00083	up	--	--	--	--	--	--	--	--	--	--	547.17	627.69	1181.04	361.77	368.05	438.81	1.01	0.00214	0.0287	up	--	--	--	--	--	--	--	--
novel.24545	-	-	NC_025211.1	29281194	29281688	.	495	-	94.95	85.05	109.95	39.54	25.46	31.91	1.58	2.38e-06	0.000229	up	--	--	--	--	--	--	--	--	--	--	89.29	80.69	103.25	14.71	14.91	49.64	1.8	0.000681	0.0131	up	--	--	--	--	--	--	--	--
103997880	apoptosis-inducing factor homolog B-like	LOC103997880	NC_025210.1	8944835	8948230	+	1348	protein_coding	3439.04	2965.91	6482.27	1067.68	1708.37	1539.56	1.58	7.37e-06	0.000553	up	--	--	--	--	--	--	--	--	--	--	--	--	--	--	--	--	--	--	--	--	GO:0055114//GO:0008152//GO:0008150//GO:0044699//GO:0044710	oxidation-reduction process//metabolic process//biological_process//single-organism process//single-organism metabolic process	GO:0016491//GO:0003674//GO:0003824	oxidoreductase activity//molecular_function//catalytic activity	-	-	--	Pyr_redox_2
103968949	uncharacterized LOC103968949	LOC103968949	NC_025211.1	27586321	27587423	-	1103	protein_coding	310.23	333.28	454.84	137.19	106.77	123.64	1.58	9.86e-10	5e-07	up	--	--	--	--	--	--	--	--	--	--	291.75	316.19	427.15	204.25	189.91	83.39	1.11	0.00291	0.0354	up	--	--	--	--	--	--	--	--
103971295	E3 ubiquitin-protein ligase PUB23-like	LOC103971295	NC_025212.1	10936080	10937525	-	1446	protein_coding	707.68	1110.61	1340.43	326.03	436.28	297.14	1.57	2.5e-07	4.15e-05	up	--	--	--	--	--	--	--	--	--	--	665.53	1053.66	1258.83	541.79	546.98	387.19	1.01	0.000656	0.0128	up	GO:0016567//GO:0008152//GO:0006464//GO:0008150//GO:0009987//GO:0019538//GO:0032446//GO:0036211//GO:0043170//GO:0043412//GO:0044237//GO:0044238//GO:0044260//GO:0044267//GO:0070647//GO:0071704	protein ubiquitination//metabolic process//cellular protein modification process//biological_process//cellular process//protein metabolic process//protein modification by small protein conjugation//protein modification process//macromolecule metabolic process//macromolecule modification//cellular metabolic process//primary metabolic process//cellular macromolecule metabolic process//cellular prot…	GO:0004842//GO:0005488//GO:0003674//GO:0003824//GO:0016740//GO:0019787	ubiquitin-protein transferase activity//binding//molecular_function//catalytic activity//transferase activity//ubiquitin-like protein transferase activity	-	-	--	U-box
103969871	beta-1%2C3-galactosyltransferase 6-like	LOC103969871	NC_025211.1	28285668	28286700	+	1033	protein_coding	88.32	40.55	102.41	24.21	28.99	23.93	1.57	0.000505	0.0118	up	88.19	90.5	69.47	27.28	33.22	27.19	1.5	1.35e-06	0.000887	up	--	--	--	--	--	--	--	--	--	--	GO:0006486//GO:0008152//GO:0006464//GO:0008150//GO:0009058//GO:0009059//GO:0009100//GO:0009101//GO:0009987//GO:0019538//GO:0034645//GO:0036211//GO:0043170//GO:0043412//GO:0043413//GO:0044237//GO:0044238//GO:0044249//GO:0044260//GO:0044267//GO:0044699//GO:0044710//GO:0044763//GO:0070085//GO:0071704//GO:1901135//GO:1901137//GO:1901576	protein glycosylation//metabolic process//cellular protein modification process//biological_process//biosynthetic process//macromolecule biosynthetic process//glycoprotein metabolic process//glycoprotein biosynthetic process//cellular process//protein metabolic process//cellular macromolecule biosynthetic process//protein modification process//macromolecule metabolic process//macromolecule modifi…	GO:0008378//GO:0003674//GO:0003824//GO:0016740//GO:0016757//GO:0016758	galactosyltransferase activity//molecular_function//catalytic activity//transferase activity//transferase activity, transferring glycosyl groups//transferase activity, transferring hexosyl groups	GO:0016020//GO:0005575	membrane//cellular_component	--	Galactosyl_T
103999846	protein TIFY 3-like	LOC103999846	NC_025211.1	10102212	10104905	+	714	protein_coding	114.82	67.25	129.52	35.51	42.43	25.93	1.57	6.69e-05	0.00277	up	--	--	--	--	--	--	--	--	--	--	--	--	--	--	--	--	--	--	--	--	--	--	--	--	--	--	103999846|mus04075|Plant hormone signal transduction	Zim
novel.21304	PF12906:RING-variant domain	-	NC_025210.1	11245629	11247576	-	1512	-	41.95	53.4	85.85	18.56	24.75	16.95	1.57	0.000449	0.0109	up	--	--	--	--	--	--	--	--	--	--	--	--	--	--	--	--	--	--	--	--	-	-	GO:0008270//GO:0003674//GO:0005488//GO:0046872//GO:0043167//GO:0043169//GO:0046914	zinc ion binding//molecular_function//binding//metal ion binding//ion binding//cation binding//transition metal ion binding	-	-	--	--
novel.7328	-	-	NC_025205.1	4688448	4689452	.	1005	-	1098.51	865.34	1126.56	343.79	360.62	336.03	1.57	7.61e-16	5.4e-12	up	--	--	--	--	--	--	--	--	--	--	1033.08	820.97	1057.99	479.48	552.47	265.07	1.17	0.000154	0.0048	up	--	--	--	--	--	--	--	--
103994475	protein RETICULATA-RELATED 1%2C chloroplastic	LOC103994475	NC_025209.1	10491229	10498225	-	1857	protein_coding	107.09	61.32	96.39	30.67	30.41	27.92	1.57	1.79e-05	0.00107	up	--	--	--	--	--	--	--	--	--	--	--	--	--	--	--	--	--	--	--	--	--	--	--	--	--	--	--	--
novel.3087	PF00208:Glutamate/Leucine/Phenylalanine/Valine dehydrogenase|PF02812:Glu/Leu/Phe/Val dehydrogenase, dimerisation domain	-	NC_025203.1	13536861	13543970	+	3816	-	705.47	755.57	835.89	332.49	268.7	175.49	1.56	2.5e-08	7e-06	up	--	--	--	--	--	--	--	--	--	--	--	--	--	--	--	--	--	--	--	--	GO:0006520//GO:0055114//GO:0008152//GO:0006082//GO:0006807//GO:0008150//GO:0009987//GO:0019752//GO:0043436//GO:0044237//GO:0044238//GO:0044281//GO:0044699//GO:0044710//GO:0044763//GO:0071704//GO:1901564	cellular amino acid metabolic process//oxidation-reduction process//metabolic process//organic acid metabolic process//nitrogen compound metabolic process//biological_process//cellular process//carboxylic acid metabolic process//oxoacid metabolic process//cellular metabolic process//primary metabolic process//small molecule metabolic process//single-organism process//single-organism metabolic pro…	GO:0016491//GO:0003674//GO:0003824	oxidoreductase activity//molecular_function//catalytic activity	-	-	--	--
103995645	arogenate dehydratase/prephenate dehydratase 6%2C chloroplastic-like	LOC103995645	NC_025209.1	34223535	34225466	-	1932	protein_coding	924.07	848.53	1909.74	285.68	424.97	537.45	1.56	5.94e-05	0.00254	up	--	--	--	--	--	--	--	--	--	--	869.03	805.02	1793.48	373.02	474.78	238.27	1.67	1.82e-05	0.00113	up	GO:0009094//GO:0008152//GO:0006082//GO:0006520//GO:0006558//GO:0006725//GO:0006807//GO:0008150//GO:0008652//GO:0009058//GO:0009072//GO:0009073//GO:0009095//GO:0009987//GO:0016053//GO:0019438//GO:0019752//GO:0043436//GO:0044237//GO:0044238//GO:0044249//GO:0044281//GO:0044283//GO:0044699//GO:0044710//GO:0044711//GO:0044763//GO:0046394//GO:0071704//GO:1901360//GO:1901362//GO:1901564//GO:1901566//GO:…	L-phenylalanine biosynthetic process//metabolic process//organic acid metabolic process//cellular amino acid metabolic process//L-phenylalanine metabolic process//cellular aromatic compound metabolic process//nitrogen compound metabolic process//biological_process//cellular amino acid biosynthetic process//biosynthetic process//aromatic amino acid family metabolic process//aromatic amino acid fam…	GO:0004664//GO:0003674//GO:0003824//GO:0016829//GO:0016835//GO:0016836	prephenate dehydratase activity//molecular_function//catalytic activity//lyase activity//carbon-oxygen lyase activity//hydro-lyase activity	-	-	103995645|mus00400|Phenylalanine, tyrosine and tryptophan biosynthesis,103995645|mus01100|Metabolic pathways,103995645|mus01110|Biosynthesis of secondary metabolites,103995645|mus01230|Biosynthesis of amino acids	--
103990317	ocs element-binding factor 1-like	LOC103990317	NC_025208.1	6096254	6096900	-	647	protein_coding	26.5	43.51	36.15	13.72	11.31	10.97	1.56	0.00122	0.0215	up	--	--	--	--	--	--	--	--	--	--	--	--	--	--	--	--	--	--	--	--	GO:0006355//GO:0008152//GO:0006139//GO:0006351//GO:0006725//GO:0006807//GO:0008150//GO:0009058//GO:0009059//GO:0009889//GO:0009987//GO:0010467//GO:0010468//GO:0010556//GO:0016070//GO:0018130//GO:0019219//GO:0019222//GO:0019438//GO:0031323//GO:0031326//GO:0032774//GO:0034641//GO:0034645//GO:0034654//GO:0043170//GO:0044237//GO:0044238//GO:0044249//GO:0044260//GO:0044271//GO:0046483//GO:0050789//GO:…	regulation of transcription, DNA-templated//metabolic process//nucleobase-containing compound metabolic process//transcription, DNA-templated//cellular aromatic compound metabolic process//nitrogen compound metabolic process//biological_process//biosynthetic process//macromolecule biosynthetic process//regulation of biosynthetic process//cellular process//gene expression//regulation of gene expre…	GO:0003700//GO:0001071//GO:0003674	transcription factor activity, sequence-specific DNA binding//nucleic acid binding transcription factor activity//molecular_function	-	-	--	bZIP_1
103985883	BRI1 kinase inhibitor 1-like	LOC103985883	NC_025206.1	24890977	24892651	+	1253	protein_coding	85.01	45.49	93.38	18.56	28.28	28.92	1.56	0.000334	0.00885	up	--	--	--	--	--	--	--	--	--	--	--	--	--	--	--	--	--	--	--	--	--	--	--	--	--	--	103985883|mus04075|Plant hormone signal transduction	--
novel.21125	-	-	NC_025210.1	9325374	9330020	+	966	-	147.94	109.78	164.17	57.3	44.55	40.88	1.56	6.76e-07	9.22e-05	up	--	--	--	--	--	--	--	--	--	--	139.13	104.15	154.17	76.16	69.06	58.57	0.96	0.00109	0.018	up	--	--	--	--	--	--	--	--
novel.7199	PF04146:YT521-B-like domain	-	NC_025205.1	3651857	3664159	+	3240	-	90.53	63.29	149.1	43.58	34.65	23.93	1.55	0.000431	0.0107	up	--	--	--	--	--	--	--	--	--	--	--	--	--	--	--	--	--	--	--	--	-	-	GO:0003723//GO:0003674//GO:0003676//GO:0005488//GO:0097159//GO:1901363	RNA binding//molecular_function//nucleic acid binding//binding//organic cyclic compound binding//heterocyclic compound binding	-	-	--	YTH
103971889	tricetin 3'%2C4'%2C5'-O-trimethyltransferase-like	LOC103971889	NC_025203.1	9787165	9788841	+	1364	protein_coding	847.89	553.82	602.44	230.81	180.31	273.21	1.55	1.82e-08	5.39e-06	up	--	--	--	--	--	--	--	--	--	--	797.39	525.42	565.77	282.15	348.43	190.62	1.2	7.28e-05	0.00293	up	-	-	GO:0008171//GO:0046983//GO:0003674//GO:0003824//GO:0008168//GO:0016740//GO:0016741//GO:0005515//GO:0005488	O-methyltransferase activity//protein dimerization activity//molecular_function//catalytic activity//methyltransferase activity//transferase activity//transferase activity, transferring one-carbon groups//protein binding//binding	-	-	103971889|mus00940|Phenylpropanoid biosynthesis,103971889|mus01100|Metabolic pathways,103971889|mus01110|Biosynthesis of secondary metabolites	--
103968833	17.3 kDa class II heat shock protein-like	LOC103968833	NC_025211.1	26883776	26884701	-	926	protein_coding	215.28	600.3	420.2	129.93	171.83	119.65	1.55	8.67e-05	0.00331	up	--	--	--	--	--	--	--	--	--	--	202.46	569.52	394.62	148.86	154.6	108.21	1.5	0.000139	0.00448	up	--	--	--	--	--	--	103968833|mus04141|Protein processing in endoplasmic reticulum	--
novel.1636	PF13947:Wall-associated receptor kinase galacturonan-binding|PF07714:Protein tyrosine kinase|PF07645:Calcium-binding EGF domain	-	NC_025202.1	14955303	14993986	-	6645	-	34.22	34.61	39.16	11.3	12.73	12.96	1.54	0.000573	0.013	up	--	--	--	--	--	--	--	--	--	--	--	--	--	--	--	--	--	--	--	--	GO:0006468//GO:0008152//GO:0006464//GO:0006793//GO:0006796//GO:0008150//GO:0009987//GO:0016310//GO:0019538//GO:0036211//GO:0043170//GO:0043412//GO:0044237//GO:0044238//GO:0044260//GO:0044267//GO:0071704	protein phosphorylation//metabolic process//cellular protein modification process//phosphorus metabolic process//phosphate-containing compound metabolic process//biological_process//cellular process//phosphorylation//protein metabolic process//protein modification process//macromolecule metabolic process//macromolecule modification//cellular metabolic process//primary metabolic process//cellular …	GO:0030247//GO:0004672//GO:0005509//GO:0001871//GO:0003674//GO:0030246//GO:0005488//GO:0003824//GO:0016301//GO:0016740//GO:0016772//GO:0016773//GO:0046872//GO:0043167//GO:0043169	polysaccharide binding//protein kinase activity//calcium ion binding//pattern binding//molecular_function//carbohydrate binding//binding//catalytic activity//kinase activity//transferase activity//transferase activity, transferring phosphorus-containing groups//phosphotransferase activity, alcohol group as acceptor//metal ion binding//ion binding//cation binding	-	-	--	Pkinase_Tyr
103969966	probable WRKY transcription factor 72	LOC103969966	NC_025211.1	31108026	31110834	-	1650	protein_coding	87.22	139.44	125.01	29.86	51.62	38.89	1.54	1.98e-05	0.00114	up	--	--	--	--	--	--	--	--	--	--	82.02	132.29	117.4	40.68	51.01	37.73	1.35	5.64e-05	0.00243	up	GO:0006355//GO:0008152//GO:0006139//GO:0006351//GO:0006725//GO:0006807//GO:0008150//GO:0009058//GO:0009059//GO:0009889//GO:0009987//GO:0010467//GO:0010468//GO:0010556//GO:0016070//GO:0018130//GO:0019219//GO:0019222//GO:0019438//GO:0031323//GO:0031326//GO:0032774//GO:0034641//GO:0034645//GO:0034654//GO:0043170//GO:0044237//GO:0044238//GO:0044249//GO:0044260//GO:0044271//GO:0046483//GO:0050789//GO:…	regulation of transcription, DNA-templated//metabolic process//nucleobase-containing compound metabolic process//transcription, DNA-templated//cellular aromatic compound metabolic process//nitrogen compound metabolic process//biological_process//biosynthetic process//macromolecule biosynthetic process//regulation of biosynthetic process//cellular process//gene expression//regulation of gene expre…	GO:0003700//GO:0043565//GO:0001071//GO:0003674//GO:0003676//GO:0003677//GO:0005488//GO:0097159//GO:1901363	transcription factor activity, sequence-specific DNA binding//sequence-specific DNA binding//nucleic acid binding transcription factor activity//molecular_function//nucleic acid binding//DNA binding//binding//organic cyclic compound binding//heterocyclic compound binding	-	-	--	WRKY
103977717	probable esterase PIR7A	LOC103977717	NC_025204.1	6498546	6499706	+	1009	protein_coding	2609.92	1148.19	2081.43	347.82	1308.15	375.92	1.52	0.00412	0.048	up	--	--	--	--	--	--	--	--	--	--	2454.47	1089.31	1954.73	511.5	726.69	399.1	1.75	1e-06	0.000138	up	--	--	--	--	--	--	--	--
103971402	VQ motif-containing protein 22-like	LOC103971402	NC_025212.1	15551906	15552826	-	921	protein_coding	540.97	350.09	769.62	150.1	254.56	172.5	1.52	2.45e-05	0.00134	up	--	--	--	--	--	--	--	--	--	--	--	--	--	--	--	--	--	--	--	--	--	--	--	--	--	--	--	--
103984709	Bowman-Birk type proteinase inhibitor-like	LOC103984709	NC_025206.1	6893060	6893794	-	628	protein_coding	4289.14	2176.71	3742.67	1035.4	1377.44	1161.65	1.51	3.55e-07	5.39e-05	up	--	--	--	--	--	--	--	--	--	--	4033.68	2065.1	3514.83	817.02	1087.68	633.4	1.92	2.34e-09	1.34e-06	up	-	-	GO:0004867//GO:0003674//GO:0004857//GO:0004866//GO:0061135//GO:0030414//GO:0030234//GO:0061134//GO:0098772	serine-type endopeptidase inhibitor activity//molecular_function//enzyme inhibitor activity//endopeptidase inhibitor activity//endopeptidase regulator activity//peptidase inhibitor activity//enzyme regulator activity//peptidase regulator activity//molecular function regulator	GO:0005576//GO:0005575	extracellular region//cellular_component	--	--
103987496	RING-H2 finger protein ATL3-like	LOC103987496	NC_025207.1	7214554	7216183	+	1630	protein_coding	778.34	594.37	1751.6	267.12	388.91	438.73	1.51	0.000366	0.00944	up	--	--	--	--	--	--	--	--	--	--	731.98	563.89	1644.97	380.81	269.17	140.98	1.89	6.76e-05	0.00279	up	--	--	--	--	--	--	--	--
108952599	putative protein TPRXL	LOC108952599	NC_025205.1	23831572	23832683	+	1019	protein_coding	145.73	189.88	423.21	78.28	123.74	63.82	1.51	0.00119	0.0211	up	--	--	--	--	--	--	--	--	--	--	137.05	180.14	397.45	100.4	91.03	80.42	1.39	0.00105	0.0176	up	--	--	--	--	--	--	--	--
103984530	RING-H2 finger protein ATL8-like	LOC103984530	NC_025206.1	8445566	8446773	-	1208	protein_coding	479.15	228.45	503.04	70.21	207.89	147.57	1.51	0.000979	0.019	up	--	--	--	--	--	--	--	--	--	--	--	--	--	--	--	--	--	--	--	--	--	--	--	--	--	--	--	--
103999372	PI-PLC X domain-containing protein At5g67130-like	LOC103999372	NC_025210.1	33206043	33211066	+	1535	protein_coding	1786.31	1485.43	2804.36	598	661.14	880.46	1.51	8.37e-07	0.000106	up	--	--	--	--	--	--	--	--	--	--	1679.92	1409.26	2633.65	723.54	991.94	609.57	1.3	3.06e-05	0.0016	up	GO:0006629//GO:0008152//GO:0008150//GO:0044238//GO:0044699//GO:0044710//GO:0071704	lipid metabolic process//metabolic process//biological_process//primary metabolic process//single-organism process//single-organism metabolic process//organic substance metabolic process	GO:0008081//GO:0003674//GO:0003824//GO:0016787//GO:0016788//GO:0042578	phosphoric diester hydrolase activity//molecular_function//catalytic activity//hydrolase activity//hydrolase activity, acting on ester bonds//phosphoric ester hydrolase activity	-	-	--	--
novel.27263	PF00891:O-methyltransferase	-	NW_008991202.1	1	524	.	524	-	168.92	114.72	146.09	33.89	44.55	73.79	1.5	6.43e-05	0.00268	up	--	--	--	--	--	--	--	--	--	--	158.86	108.84	137.2	53.66	69.84	78.43	1	0.000922	0.0161	up	-	-	GO:0008171//GO:0003674//GO:0003824//GO:0008168//GO:0016740//GO:0016741	O-methyltransferase activity//molecular_function//catalytic activity//methyltransferase activity//transferase activity//transferase activity, transferring one-carbon groups	-	-	--	--
103973694	AT-hook motif nuclear-localized protein 17-like	LOC103973694	NW_008991777.1	85906	87481	-	1576	protein_coding	580.72	507.34	1225.97	218.7	315.37	281.19	1.5	6.93e-05	0.00285	up	--	--	--	--	--	--	--	--	--	--	546.13	481.32	1151.34	214.64	382.18	120.13	1.6	0.000773	0.0142	up	--	--	--	--	--	--	--	--
103986672	uncharacterized LOC103986672	LOC103986672	NC_025207.1	1058854	1059505	+	563	protein_coding	1384.45	1095.77	1667.26	627.05	488.61	348.99	1.5	2.61e-07	4.27e-05	up	--	--	--	--	--	--	--	--	--	--	--	--	--	--	--	--	--	--	--	--	--	--	--	--	--	--	--	--
103975054	dirigent protein 11-like	LOC103975054	NW_008995838.1	1496	2304	+	809	protein_coding	6923.34	3421.82	6934.1	2113.57	714.18	3282.53	1.5	0.00308	0.0399	up	--	--	--	--	--	--	--	--	--	--	--	--	--	--	--	--	--	--	--	--	--	--	--	--	--	--	--	--
103986793	malate dehydrogenase%2C chloroplastic-like	LOC103986793	NC_025207.1	1714228	1719718	+	1816	protein_coding	4726.33	2861.08	6941.63	1288	2100.11	1749.95	1.5	2.64e-05	0.00141	up	--	--	--	--	--	--	--	--	--	--	4444.84	2714.37	6519.06	2040.81	2836.9	2206.97	0.95	0.00456	0.0468	up	GO:0055114//GO:0005975//GO:0008152//GO:0008150//GO:0044699//GO:0044710//GO:0044238//GO:0071704	oxidation-reduction process//carbohydrate metabolic process//metabolic process//biological_process//single-organism process//single-organism metabolic process//primary metabolic process//organic substance metabolic process	GO:0016491//GO:0003824//GO:0016616//GO:0003674//GO:0016614	oxidoreductase activity//catalytic activity//oxidoreductase activity, acting on the CH-OH group of donors, NAD or NADP as acceptor//molecular_function//oxidoreductase activity, acting on CH-OH group of donors	-	-	103986793|mus00020|Citrate cycle (TCA cycle),103986793|mus00270|Cysteine and methionine metabolism,103986793|mus00620|Pyruvate metabolism,103986793|mus00630|Glyoxylate and dicarboxylate metabolism,103986793|mus00710|Carbon fixation in photosynthetic organisms,103986793|mus01100|Metabolic pathways,103986793|mus01110|Biosynthesis of secondary metabolites,103986793|mus01200|Carbon metabolism	--
103991242	peroxidase P7-like	LOC103991242	NC_025208.1	7687338	7688880	-	1330	protein_coding	3624.51	2779.98	10309.3	1334	2323.55	2254.49	1.5	0.00193	0.0296	up	--	--	--	--	--	--	--	--	--	--	3408.65	2637.43	9681.71	1488.63	1785.33	811.11	1.94	8.41e-05	0.00324	up	GO:0006979//GO:0055114//GO:0006950//GO:0008150//GO:0050896//GO:0008152//GO:0044699//GO:0044710	response to oxidative stress//oxidation-reduction process//response to stress//biological_process//response to stimulus//metabolic process//single-organism process//single-organism metabolic process	GO:0004601//GO:0020037//GO:0003674//GO:0003824//GO:0016491//GO:0016209//GO:0016684//GO:0005488//GO:0046906//GO:0097159//GO:1901363	peroxidase activity//heme binding//molecular_function//catalytic activity//oxidoreductase activity//antioxidant activity//oxidoreductase activity, acting on peroxide as acceptor//binding//tetrapyrrole binding//organic cyclic compound binding//heterocyclic compound binding	-	-	103991242|mus00940|Phenylpropanoid biosynthesis,103991242|mus01100|Metabolic pathways,103991242|mus01110|Biosynthesis of secondary metabolites	--
103974198	momilactone A synthase-like	LOC103974198	NW_008992674.1	4322	5419	-	999	protein_coding	10249.8	10571	17436.2	3963.26	4323.96	5266.8	1.5	6.41e-08	1.48e-05	up	--	--	--	--	--	--	--	--	--	--	9639.31	10029	16374.7	4914.22	5281.43	3403.28	1.41	1.44e-06	0.000185	up	--	--	--	--	--	--	--	--
novel.22132	-	-	NC_025210.1	31292255	31293125	-	871	-	735.28	505.36	1134.1	288.91	287.09	264.24	1.5	3.38e-06	0.000301	up	452.1	467.43	473.13	325.5	328.97	300.27	0.54	0.000284	0.0376	up	691.49	479.45	1065.06	386.01	393.16	392.15	0.93	0.00288	0.0352	up	--	--	--	--	--	--	--	--
103972390	ATP-citrate synthase alpha chain protein 2	LOC103972390	NC_025212.1	24446134	24450725	-	1518	protein_coding	9597.29	6173.12	12569.9	3360.41	2781.76	3905.73	1.5	7.84e-07	0.000102	up	--	--	--	--	--	--	--	--	--	--	9025.69	5856.58	11804.8	3351.15	3965.39	3349.67	1.32	2.9e-06	0.000322	up	--	--	--	--	--	--	103972390|mus00020|Citrate cycle (TCA cycle),103972390|mus01100|Metabolic pathways,103972390|mus01110|Biosynthesis of secondary metabolites	--
103987655	uncharacterized LOC103987655	LOC103987655	NC_025202.1	9468393	9469033	-	641	protein_coding	39.74	78.13	66.27	25.82	14.14	25.93	1.49	0.0012	0.0212	up	--	--	--	--	--	--	--	--	--	--	37.38	74.12	62.23	20.77	13.34	14.89	1.83	8.61e-05	0.00328	up	--	--	--	--	--	--	--	--
novel.22009	-	-	NC_025210.1	30014503	30014983	.	481	-	34.22	54.39	46.69	14.53	14.14	19.94	1.49	0.000735	0.0156	up	--	--	--	--	--	--	--	--	--	--	--	--	--	--	--	--	--	--	--	--	--	--	--	--	--	--	--	--
103999223	uncharacterized LOC103999223	LOC103999223	NC_025210.1	31937316	31940871	-	1560	protein_coding	381.99	215.59	650.64	98.46	223.45	122.65	1.49	0.00144	0.0239	up	--	--	--	--	--	--	--	--	--	--	--	--	--	--	--	--	--	--	--	--	--	--	--	--	--	--	--	--
novel.28894	PF03171:2OG-Fe(II) oxygenase superfamily|PF14226:non-haem dioxygenase in morphine synthesis N-terminal	-	NW_008993411.1	22079	42386	+	2301	-	515.58	372.84	903.66	164.63	268.7	205.41	1.49	8.07e-05	0.00315	up	--	--	--	--	--	--	--	--	--	--	484.87	353.72	848.65	98.67	302.13	89.35	1.78	0.000581	0.0118	up	GO:0055114//GO:0008152//GO:0008150//GO:0044699//GO:0044710	oxidation-reduction process//metabolic process//biological_process//single-organism process//single-organism metabolic process	GO:0016491//GO:0003674//GO:0003824	oxidoreductase activity//molecular_function//catalytic activity	-	-	--	2OG-FeII_Oxy
novel.28216	PF03522:Solute carrier family 12|PF00324:Amino acid permease	-	NW_008991808.1	143932	159223	-	3307	-	25.39	27.69	31.63	8.07	12.02	9.97	1.48	0.00345	0.0427	up	--	--	--	--	--	--	--	--	--	--	--	--	--	--	--	--	--	--	--	--	GO:0006811//GO:0006810//GO:0055085//GO:0008150//GO:0051179//GO:0051234	ion transport//transport//transmembrane transport//biological_process//localization//establishment of localization	GO:0005215//GO:0003674	transporter activity//molecular_function	GO:0016020//GO:0005575	membrane//cellular_component	--	AA_permease
103971011	heat shock protein 81-1-like	LOC103971011	NC_025212.1	7849430	7853496	-	2363	protein_coding	6582.2	7293.62	10732.5	2633.29	2839.74	3322.41	1.48	3.8e-09	1.44e-06	up	5736.36	5804.17	6274.06	2966.74	3254.01	3775.42	0.83	5.18e-08	6.5e-05	up	--	--	--	--	--	--	--	--	--	--	GO:0006457//GO:0006950//GO:0008150//GO:0009987//GO:0050896	protein folding//response to stress//biological_process//cellular process//response to stimulus	GO:0005524//GO:0051082//GO:0000166//GO:0003674//GO:0005488//GO:0017076//GO:0030554//GO:0032553//GO:0032555//GO:0032559//GO:0035639//GO:0036094//GO:0043167//GO:0043168//GO:0097159//GO:0097367//GO:1901265//GO:1901363//GO:0005515	ATP binding//unfolded protein binding//nucleotide binding//molecular_function//binding//purine nucleotide binding//adenyl nucleotide binding//ribonucleotide binding//purine ribonucleotide binding//adenyl ribonucleotide binding//purine ribonucleoside triphosphate binding//small molecule binding//ion binding//anion binding//organic cyclic compound binding//carbohydrate derivative binding//nucleosid…	-	-	103971011|mus04141|Protein processing in endoplasmic reticulum,103971011|mus04626|Plant-pathogen interaction	HATPase_c
103990187	laccase-24-like	LOC103990187	NC_025207.1	32797938	32800829	-	2038	protein_coding	16875	16431.7	40295.8	6053.43	7660.79	12625.6	1.48	0.0005	0.0118	up	--	--	--	--	--	--	--	--	--	--	15870	15589.1	37842.8	7121.2	11958.9	6698.34	1.43	0.000416	0.00955	up	GO:0055114//GO:0008152//GO:0008150//GO:0044699//GO:0044710	oxidation-reduction process//metabolic process//biological_process//single-organism process//single-organism metabolic process	GO:0005507//GO:0016491//GO:0003674//GO:0005488//GO:0046872//GO:0043167//GO:0043169//GO:0046914//GO:0003824	copper ion binding//oxidoreductase activity//molecular_function//binding//metal ion binding//ion binding//cation binding//transition metal ion binding//catalytic activity	-	-	--	--
novel.15868	PF00365:Phosphofructokinase	-	NC_025208.1	9205259	9213678	-	4371	-	46.37	33.62	37.65	12.91	13.44	15.95	1.48	0.000789	0.0164	up	--	--	--	--	--	--	--	--	--	--	--	--	--	--	--	--	--	--	--	--	GO:0006096//GO:0008152//GO:0005975//GO:0006082//GO:0006090//GO:0006091//GO:0006139//GO:0006163//GO:0006165//GO:0006725//GO:0006732//GO:0006733//GO:0006753//GO:0006757//GO:0006793//GO:0006796//GO:0006807//GO:0008150//GO:0009056//GO:0009117//GO:0009123//GO:0009126//GO:0009132//GO:0009135//GO:0009141//GO:0009144//GO:0009150//GO:0009161//GO:0009167//GO:0009179//GO:0009185//GO:0009199//GO:0009205//GO:…	glycolytic process//metabolic process//carbohydrate metabolic process//organic acid metabolic process//pyruvate metabolic process//generation of precursor metabolites and energy//nucleobase-containing compound metabolic process//purine nucleotide metabolic process//nucleoside diphosphate phosphorylation//cellular aromatic compound metabolic process//coenzyme metabolic process//oxidoreduction coen…	GO:0003872//GO:0003674//GO:0003824//GO:0008443//GO:0016301//GO:0016740//GO:0016772//GO:0016773//GO:0019200	6-phosphofructokinase activity//molecular_function//catalytic activity//phosphofructokinase activity//kinase activity//transferase activity//transferase activity, transferring phosphorus-containing groups//phosphotransferase activity, alcohol group as acceptor//carbohydrate kinase activity	-	-	--	PFK
103991200	uncharacterized LOC103991200%2C transcript variant X1	LOC103991200	NC_025208.1	7217808	7236116	-	1763	protein_coding	110.4	167.14	320.8	62.14	88.39	62.82	1.48	0.000638	0.0141	up	--	--	--	--	--	--	--	--	--	--	103.83	158.56	301.27	79.62	71.41	66.52	1.37	0.00109	0.0181	up	--	--	--	--	--	--	--	--
103976377	L-gulonolactone oxidase 5-like	LOC103976377	NC_025203.1	12571520	12575012	+	1324	protein_coding	60.72	82.08	123.5	42.77	16.97	35.9	1.48	0.00172	0.0271	up	--	--	--	--	--	--	--	--	--	--	--	--	--	--	--	--	--	--	--	--	GO:0055114//GO:0008152//GO:0008150//GO:0044699//GO:0044710	oxidation-reduction process//metabolic process//biological_process//single-organism process//single-organism metabolic process	GO:0016491//GO:0050660//GO:0003824//GO:0016614//GO:0003674//GO:0000166//GO:0005488//GO:0036094//GO:0043167//GO:0043168//GO:0048037//GO:0050662//GO:0097159//GO:1901265//GO:1901363	oxidoreductase activity//flavin adenine dinucleotide binding//catalytic activity//oxidoreductase activity, acting on CH-OH group of donors//molecular_function//nucleotide binding//binding//small molecule binding//ion binding//anion binding//cofactor binding//coenzyme binding//organic cyclic compound binding//nucleoside phosphate binding//heterocyclic compound binding	-	-	--	FAD_binding_4
novel.24794	-	-	NC_025211.1	31102761	31103802	+	1030	-	247.3	459.87	424.72	97.65	125.16	184.47	1.48	3.34e-05	0.00168	up	--	--	--	--	--	--	--	--	--	--	--	--	--	--	--	--	--	--	--	--	--	--	--	--	--	--	--	--
103999747	cationic peroxidase 1	LOC103999747	NC_025211.1	4240685	4252054	-	1363	protein_coding	3586.98	1830.57	5461.13	696.45	1631.3	1581.44	1.48	0.00107	0.02	up	--	--	--	--	--	--	--	--	--	--	--	--	--	--	--	--	--	--	--	--	GO:0006979//GO:0055114//GO:0006950//GO:0008150//GO:0050896//GO:0008152//GO:0044699//GO:0044710	response to oxidative stress//oxidation-reduction process//response to stress//biological_process//response to stimulus//metabolic process//single-organism process//single-organism metabolic process	GO:0004601//GO:0020037//GO:0003674//GO:0003824//GO:0016491//GO:0016209//GO:0016684//GO:0005488//GO:0046906//GO:0097159//GO:1901363	peroxidase activity//heme binding//molecular_function//catalytic activity//oxidoreductase activity//antioxidant activity//oxidoreductase activity, acting on peroxide as acceptor//binding//tetrapyrrole binding//organic cyclic compound binding//heterocyclic compound binding	-	-	103999747|mus00940|Phenylpropanoid biosynthesis,103999747|mus01100|Metabolic pathways,103999747|mus01110|Biosynthesis of secondary metabolites	--
103997940	enolase 1%2C chloroplastic-like	LOC103997940	NC_025210.1	9532637	9539005	+	1928	protein_coding	4512.15	3181.5	6128.33	1653.58	1389.46	1928.44	1.48	3.93e-07	5.84e-05	up	--	--	--	--	--	--	--	--	--	--	4243.42	3018.36	5755.28	1505.94	2533.2	1631.15	1.2	0.000158	0.0049	up	--	--	--	--	--	--	103997940|mus00010|Glycolysis / Gluconeogenesis,103997940|mus01100|Metabolic pathways,103997940|mus01110|Biosynthesis of secondary metabolites,103997940|mus01200|Carbon metabolism,103997940|mus01230|Biosynthesis of amino acids	--
103992965	probable L-type lectin-domain containing receptor kinase S.5	LOC103992965	NC_025208.1	23722392	23724826	-	1993	protein_coding	391.93	261.09	426.23	88.77	189.5	109.68	1.47	5.3e-05	0.00232	up	--	--	--	--	--	--	--	--	--	--	368.59	247.7	400.28	90.01	105.94	64.53	1.96	2.32e-10	2.1e-07	up	GO:0006468//GO:0008152//GO:0006464//GO:0006793//GO:0006796//GO:0008150//GO:0009987//GO:0016310//GO:0019538//GO:0036211//GO:0043170//GO:0043412//GO:0044237//GO:0044238//GO:0044260//GO:0044267//GO:0071704	protein phosphorylation//metabolic process//cellular protein modification process//phosphorus metabolic process//phosphate-containing compound metabolic process//biological_process//cellular process//phosphorylation//protein metabolic process//protein modification process//macromolecule metabolic process//macromolecule modification//cellular metabolic process//primary metabolic process//cellular …	GO:0004672//GO:0005524//GO:0030246//GO:0003674//GO:0003824//GO:0016301//GO:0016740//GO:0016772//GO:0016773//GO:0000166//GO:0005488//GO:0017076//GO:0030554//GO:0032553//GO:0032555//GO:0032559//GO:0035639//GO:0036094//GO:0043167//GO:0043168//GO:0097159//GO:0097367//GO:1901265//GO:1901363	protein kinase activity//ATP binding//carbohydrate binding//molecular_function//catalytic activity//kinase activity//transferase activity//transferase activity, transferring phosphorus-containing groups//phosphotransferase activity, alcohol group as acceptor//nucleotide binding//binding//purine nucleotide binding//adenyl nucleotide binding//ribonucleotide binding//purine ribonucleotide binding//a…	-	-	--	Pkinase
103997619	dirigent protein 11-like	LOC103997619	NC_025210.1	7307481	7308202	+	722	protein_coding	29636.5	16945.9	33803	8754.51	8163.55	12162.9	1.47	2.96e-06	0.000277	up	--	--	--	--	--	--	--	--	--	--	27871.4	16077	31745.2	8411.64	13263.2	9033.37	1.3	3.62e-05	0.00179	up	--	--	--	--	--	--	--	--
103998594	LOB domain-containing protein 40-like	LOC103998594	NC_025210.1	26455539	26456843	-	1214	protein_coding	195.41	226.47	600.94	85.54	108.19	176.49	1.47	0.00268	0.0367	up	--	--	--	--	--	--	--	--	--	--	183.77	214.86	564.35	67.51	131.05	82.4	1.77	0.000232	0.00632	up	--	--	--	--	--	--	--	--
103970139	protein REVEILLE 1-like%2C transcript variant X1	LOC103970139	NC_025212.1	967116	970075	-	1875	protein_coding	349.98	301.63	365.98	122.67	115.26	130.62	1.47	3.85e-12	4.82e-09	up	--	--	--	--	--	--	--	--	--	--	329.13	286.17	343.7	150.59	109.87	142.96	1.25	7.73e-08	2.02e-05	up	--	--	--	--	--	--	--	--
103980508	protein LURP-one-related 8-like	LOC103980508	NC_025205.1	2132341	2133254	+	843	protein_coding	1604.15	1371.69	1057.28	452.74	392.44	625.2	1.46	8.87e-08	1.89e-05	up	--	--	--	--	--	--	--	--	--	--	--	--	--	--	--	--	--	--	--	--	--	--	--	--	--	--	--	--
novel.7087	PF03765:CRAL/TRIO, N-terminal domain|PF00650:CRAL/TRIO domain	-	NC_025205.1	2564314	2566485	-	1319	-	26.5	32.64	51.21	15.33	9.9	14.96	1.45	0.00405	0.0474	up	--	--	--	--	--	--	--	--	--	--	--	--	--	--	--	--	--	--	--	--	--	--	--	--	--	--	--	CRAL_TRIO_N
103971568	probable aquaporin PIP1-2	LOC103971568	NC_025203.1	9514049	9515415	+	1128	protein_coding	4449.22	1826.62	2805.87	991.02	1251.58	1076.89	1.45	1.75e-05	0.00106	up	--	--	--	--	--	--	--	--	--	--	4184.23	1732.95	2635.06	934.72	1126.91	1286.65	1.35	5.92e-05	0.00251	up	GO:0006810//GO:0008150//GO:0051179//GO:0051234	transport//biological_process//localization//establishment of localization	GO:0005215//GO:0003674	transporter activity//molecular_function	GO:0016020//GO:0005575	membrane//cellular_component	--	--
103977085	putative 12-oxophytodienoate reductase 11	LOC103977085	NC_025204.1	1826178	1829413	+	1587	protein_coding	2957.68	2174.73	3107.09	899.82	948.94	1163.64	1.45	1.63e-10	1.12e-07	up	--	--	--	--	--	--	--	--	--	--	2781.53	2063.22	2917.95	1010.02	1716.27	889.54	1.1	0.0003	0.00748	up	GO:0055114//GO:0008152//GO:0008150//GO:0044699//GO:0044710	oxidation-reduction process//metabolic process//biological_process//single-organism process//single-organism metabolic process	GO:0010181//GO:0016491//GO:0000166//GO:0003674//GO:0005488//GO:0032553//GO:0036094//GO:0043167//GO:0043168//GO:0048037//GO:0097159//GO:0097367//GO:1901265//GO:1901363//GO:0003824	FMN binding//oxidoreductase activity//nucleotide binding//molecular_function//binding//ribonucleotide binding//small molecule binding//ion binding//anion binding//cofactor binding//organic cyclic compound binding//carbohydrate derivative binding//nucleoside phosphate binding//heterocyclic compound binding//catalytic activity	-	-	103977085|mus00592|alpha-Linolenic acid metabolism,103977085|mus01100|Metabolic pathways,103977085|mus01110|Biosynthesis of secondary metabolites	Oxidored_FMN
novel.14203	PF10358:N-terminal C2 in EEIG1 and EHBP1 proteins	-	NC_025207.1	28860048	28867421	+	4565	-	98.26	59.34	109.95	35.51	19.09	43.87	1.45	0.00108	0.0201	up	--	--	--	--	--	--	--	--	--	--	92.41	56.3	103.25	38.95	41.59	40.7	1.05	0.00376	0.0412	up	--	--	--	--	--	--	--	--
103992098	S-type anion channel SLAH1-like%2C transcript variant X1	LOC103992098	NC_025208.1	20318548	20320502	-	1803	protein_coding	103.78	83.07	185.25	44.39	67.88	22.93	1.45	0.00319	0.0406	up	--	--	--	--	--	--	--	--	--	--	97.6	78.81	173.97	51.93	37.67	62.55	1.2	0.00345	0.0392	up	GO:0055085//GO:0006810//GO:0008150//GO:0051179//GO:0051234	transmembrane transport//transport//biological_process//localization//establishment of localization	-	-	GO:0016021//GO:0005575//GO:0016020//GO:0031224//GO:0044425	integral component of membrane//cellular_component//membrane//intrinsic component of membrane//membrane part	--	C4dic_mal_tran
103971552	flavonoid 3'%2C5'-hydroxylase 1-like	LOC103971552	NC_025212.1	17315786	17317690	-	1742	protein_coding	23421.9	18741.9	38476.4	6936.3	9171.17	13498	1.45	4.93e-05	0.00222	up	--	--	--	--	--	--	--	--	--	--	22026.9	17780.8	36134.2	9538.5	16833.9	7724.88	1.16	0.002	0.0274	up	GO:0055114//GO:0008152//GO:0008150//GO:0044699//GO:0044710	oxidation-reduction process//metabolic process//biological_process//single-organism process//single-organism metabolic process	GO:0005506//GO:0016705//GO:0020037//GO:0003674//GO:0005488//GO:0046872//GO:0043167//GO:0043169//GO:0046914//GO:0003824//GO:0016491//GO:0046906//GO:0097159//GO:1901363	iron ion binding//oxidoreductase activity, acting on paired donors, with incorporation or reduction of molecular oxygen//heme binding//molecular_function//binding//metal ion binding//ion binding//cation binding//transition metal ion binding//catalytic activity//oxidoreductase activity//tetrapyrrole binding//organic cyclic compound binding//heterocyclic compound binding	-	-	--	p450
103992635	dirigent protein 1-like	LOC103992635	NC_025208.1	25619358	25620149	+	792	protein_coding	10185.7	6511.35	12881.7	3188.52	3063.89	4630.64	1.44	3.94e-06	0.000338	up	--	--	--	--	--	--	--	--	--	--	9579.09	6177.46	12097.5	3268.07	5086.02	3073.67	1.29	5.73e-05	0.00245	up	--	--	--	--	--	--	--	--
novel.23836	PF03018:Dirigent-like protein	-	NC_025211.1	24221818	24269958	+	1786	-	192.1	283.83	156.63	82.32	28.99	122.65	1.44	0.00434	0.0497	up	--	--	--	--	--	--	--	--	--	--	180.66	269.28	147.1	80.49	65.13	44.68	1.65	4.44e-06	0.000437	up	--	--	--	--	--	--	--	--
103999664	glucan endo-1%2C3-beta-glucosidase-like	LOC103999664	NC_025211.1	1493525	1496045	-	1595	protein_coding	1550.05	1617.95	2673.33	594.77	1005.51	551.41	1.44	2.08e-05	0.00119	up	--	--	--	--	--	--	--	--	--	--	1457.73	1534.98	2510.6	964.15	871.08	521.21	1.22	0.000176	0.00533	up	GO:0005975//GO:0008152//GO:0008150//GO:0044238//GO:0071704	carbohydrate metabolic process//metabolic process//biological_process//primary metabolic process//organic substance metabolic process	GO:0004553//GO:0003674//GO:0003824//GO:0016787//GO:0016798	hydrolase activity, hydrolyzing O-glycosyl compounds//molecular_function//catalytic activity//hydrolase activity//hydrolase activity, acting on glycosyl bonds	-	-	--	Glyco_hydro_17
103972102	uncharacterized LOC103972102	LOC103972102	NC_025212.1	22527421	22528259	-	839	protein_coding	586.24	517.23	634.07	200.95	195.87	245.29	1.44	4.75e-12	5.61e-09	up	--	--	--	--	--	--	--	--	--	--	--	--	--	--	--	--	--	--	--	--	--	--	--	--	--	--	--	--
103972957	protein REVEILLE 1%2C transcript variant X2	LOC103972957	NW_008991491.1	256830	260007	-	1837	protein_coding	351.08	269	365.98	96.84	121.62	146.58	1.43	7.73e-08	1.7e-05	up	--	--	--	--	--	--	--	--	--	--	330.17	255.21	343.7	51.06	67.49	103.25	2.07	1.5e-10	1.65e-07	up	-	-	GO:0003677//GO:0003674//GO:0003676//GO:0005488//GO:0097159//GO:1901363	DNA binding//molecular_function//nucleic acid binding//binding//organic cyclic compound binding//heterocyclic compound binding	-	-	--	Myb_DNA-binding
103986982	uncharacterized LOC103986982	LOC103986982	NC_025207.1	3289422	3290156	+	735	protein_coding	162.29	193.84	439.78	111.37	98.29	83.76	1.43	0.000603	0.0135	up	--	--	--	--	--	--	--	--	--	--	152.63	183.9	413.01	112.51	98.09	74.46	1.39	0.00106	0.0177	up	--	--	--	--	--	--	--	--
103998699	potassium transporter 6-like%2C transcript variant X1	LOC103998699	NC_025210.1	27772050	27777545	-	2992	protein_coding	1545.64	1075.01	2427.84	535.05	702.86	629.18	1.43	1.15e-05	0.000783	up	--	--	--	--	--	--	--	--	--	--	1453.58	1019.88	2280.05	736.53	806.73	718.78	1.07	0.000574	0.0117	up	GO:0071805//GO:0006810//GO:0006811//GO:0006812//GO:0006813//GO:0030001//GO:0008150//GO:0009987//GO:0015672//GO:0034220//GO:0044699//GO:0044763//GO:0044765//GO:0051179//GO:0051234//GO:0055085//GO:0071804//GO:0098655//GO:0098660//GO:0098662//GO:1902578	potassium ion transmembrane transport//transport//ion transport//cation transport//potassium ion transport//metal ion transport//biological_process//cellular process//monovalent inorganic cation transport//ion transmembrane transport//single-organism process//single-organism cellular process//single-organism transport//localization//establishment of localization//transmembrane transport//cellular…	GO:0015079//GO:0003674//GO:0046873//GO:0005215//GO:0022857//GO:0008324//GO:0015075//GO:0015077//GO:0022891//GO:0022890//GO:0022892	potassium ion transmembrane transporter activity//molecular_function//metal ion transmembrane transporter activity//transporter activity//transmembrane transporter activity//cation transmembrane transporter activity//ion transmembrane transporter activity//monovalent inorganic cation transmembrane transporter activity//substrate-specific transmembrane transporter activity//inorganic cation transm…	GO:0016020//GO:0005575	membrane//cellular_component	--	K_trans
103992179	transmembrane protein 45A-like	LOC103992179	NC_025208.1	21343709	21345185	-	1477	protein_coding	2394.63	2547.57	6425.03	1058.8	1844.13	1310.22	1.43	0.000694	0.015	up	--	--	--	--	--	--	--	--	--	--	--	--	--	--	--	--	--	--	--	--	--	--	--	--	--	--	--	--
103986371	bifunctional aspartate aminotransferase and glutamate/aspartate-prephenate aminotransferase	LOC103986371	NC_025206.1	26985578	26990280	-	1794	protein_coding	12605.8	9419.89	17484.3	4847.74	4707.21	5094.3	1.43	5.46e-08	1.29e-05	up	--	--	--	--	--	--	--	--	--	--	11855	8936.87	16420	4967.01	7707.12	5410.69	1.04	0.000409	0.00946	up	GO:0009058//GO:0008152//GO:0008150	biosynthetic process//metabolic process//biological_process	GO:0030170//GO:0003674//GO:0005488//GO:0019842//GO:0036094//GO:0043167//GO:0043168//GO:0048037//GO:0070279//GO:0097159//GO:1901363	pyridoxal phosphate binding//molecular_function//binding//vitamin binding//small molecule binding//ion binding//anion binding//cofactor binding//vitamin B6 binding//organic cyclic compound binding//heterocyclic compound binding	-	-	103986371|mus00350|Tyrosine metabolism,103986371|mus00360|Phenylalanine metabolism,103986371|mus00400|Phenylalanine, tyrosine and tryptophan biosynthesis,103986371|mus00950|Isoquinoline alkaloid biosynthesis,103986371|mus00960|Tropane, piperidine and pyridine alkaloid biosynthesis,103986371|mus01100|Metabolic pathways,103986371|mus01110|Biosynthesis of secondary metabolites,103986371|mus01230|Bio…	Aminotran_1_2
103994512	high-affinity nitrate transporter 2.1-like	LOC103994512	NC_025209.1	10801637	10803603	-	1878	protein_coding	1664.87	914.79	549.73	310.7	476.59	373.92	1.43	0.000435	0.0107	up	882.91	1326.72	705.5	350.04	546.12	424.91	1.14	9.23e-05	0.0188	up	--	--	--	--	--	--	--	--	--	--	GO:0055085//GO:0006810//GO:0008150//GO:0051179//GO:0051234	transmembrane transport//transport//biological_process//localization//establishment of localization	-	-	GO:0016021//GO:0005575//GO:0016020//GO:0031224//GO:0044425	integral component of membrane//cellular_component//membrane//intrinsic component of membrane//membrane part	103994512|mus00910|Nitrogen metabolism	MFS_1
103971080	ferritin-3%2C chloroplastic	LOC103971080	NC_025212.1	8502605	8505942	+	1144	protein_coding	1438.54	973.14	1578.4	519.72	463.15	497.56	1.43	4.36e-09	1.6e-06	up	--	--	--	--	--	--	--	--	--	--	1352.87	923.24	1482.31	404.18	401.01	285.92	1.78	2.31e-11	3.29e-08	up	GO:0006879//GO:0006873//GO:0006875//GO:0008150//GO:0009987//GO:0019725//GO:0030003//GO:0042592//GO:0044699//GO:0044763//GO:0050801//GO:0046916//GO:0048878//GO:0055065//GO:0055072//GO:0055076//GO:0055080//GO:0055082//GO:0065007//GO:0065008//GO:0098771	cellular iron ion homeostasis//cellular ion homeostasis//cellular metal ion homeostasis//biological_process//cellular process//cellular homeostasis//cellular cation homeostasis//homeostatic process//single-organism process//single-organism cellular process//ion homeostasis//cellular transition metal ion homeostasis//chemical homeostasis//metal ion homeostasis//iron ion homeostasis//transition met…	GO:0008199//GO:0003674//GO:0005488//GO:0046872//GO:0005506//GO:0043167//GO:0043169//GO:0046914	ferric iron binding//molecular_function//binding//metal ion binding//iron ion binding//ion binding//cation binding//transition metal ion binding	-	-	--	Ferritin
novel.23598	-	-	NC_025211.1	22537059	22537973	.	915	-	110.4	63.29	177.72	25.02	57.98	46.86	1.43	0.00358	0.0439	up	--	--	--	--	--	--	--	--	--	--	103.83	60.05	166.9	19.91	21.19	6.95	2.77	4.17e-07	7.21e-05	up	--	--	--	--	--	--	--	--
103974221	fructose-bisphosphate aldolase 1%2C chloroplastic-like	LOC103974221	NW_008992685.1	23199	26798	+	1561	protein_coding	19901.2	12814	23968.1	6350.41	6849.74	7886.25	1.43	1.85e-07	3.28e-05	up	--	--	--	--	--	--	--	--	--	--	18715.9	12157	22509.1	7337.57	12964.2	8094.2	0.91	0.0044	0.0458	up	GO:0006096//GO:0008152//GO:0005975//GO:0006082//GO:0006090//GO:0006091//GO:0006139//GO:0006163//GO:0006165//GO:0006725//GO:0006732//GO:0006733//GO:0006753//GO:0006757//GO:0006793//GO:0006796//GO:0006807//GO:0008150//GO:0009056//GO:0009117//GO:0009123//GO:0009126//GO:0009132//GO:0009135//GO:0009141//GO:0009144//GO:0009150//GO:0009161//GO:0009167//GO:0009179//GO:0009185//GO:0009199//GO:0009205//GO:…	glycolytic process//metabolic process//carbohydrate metabolic process//organic acid metabolic process//pyruvate metabolic process//generation of precursor metabolites and energy//nucleobase-containing compound metabolic process//purine nucleotide metabolic process//nucleoside diphosphate phosphorylation//cellular aromatic compound metabolic process//coenzyme metabolic process//oxidoreduction coen…	GO:0004332//GO:0003674//GO:0003824//GO:0016829//GO:0016830//GO:0016832	fructose-bisphosphate aldolase activity//molecular_function//catalytic activity//lyase activity//carbon-carbon lyase activity//aldehyde-lyase activity	-	-	103974221|mus00010|Glycolysis / Gluconeogenesis,103974221|mus00030|Pentose phosphate pathway,103974221|mus00051|Fructose and mannose metabolism,103974221|mus00710|Carbon fixation in photosynthetic organisms,103974221|mus01100|Metabolic pathways,103974221|mus01110|Biosynthesis of secondary metabolites,103974221|mus01200|Carbon metabolism,103974221|mus01230|Biosynthesis of amino acids	--
103974722	probable sulfate transporter 3.5	LOC103974722	NW_008993787.1	11781	15843	-	2095	protein_coding	1993.87	958.31	1436.82	428.53	751.65	451.7	1.43	5.15e-05	0.00229	up	--	--	--	--	--	--	--	--	--	--	1875.12	909.17	1349.36	511.5	723.55	500.36	1.25	7.38e-05	0.00296	up	GO:0008272//GO:0006810//GO:0006811//GO:0006820//GO:0008150//GO:0015698//GO:0044699//GO:0044765//GO:0051179//GO:0051234//GO:0072348//GO:1902578	sulfate transport//transport//ion transport//anion transport//biological_process//inorganic anion transport//single-organism process//single-organism transport//localization//establishment of localization//sulfur compound transport//single-organism localization	GO:0015116//GO:0003674//GO:0005215//GO:0022857//GO:0008509//GO:0015075//GO:0015103//GO:0022891//GO:0022892//GO:1901682	sulfate transmembrane transporter activity//molecular_function//transporter activity//transmembrane transporter activity//anion transmembrane transporter activity//ion transmembrane transporter activity//inorganic anion transmembrane transporter activity//substrate-specific transmembrane transporter activity//substrate-specific transporter activity//sulfur compound transmembrane transporter activ…	GO:0016021//GO:0005575//GO:0016020//GO:0031224//GO:0044425	integral component of membrane//cellular_component//membrane//intrinsic component of membrane//membrane part	--	STAS
103977170	patatin-like phospholipase domain-containing protein 2%2C transcript variant X2	LOC103977170	NC_025204.1	1230294	1235730	-	1624	protein_coding	540.97	496.46	700.34	244.53	201.53	199.42	1.43	9.69e-10	5e-07	up	--	--	--	--	--	--	--	--	--	--	508.75	471	657.71	259.65	226.8	202.53	1.25	6.04e-08	1.72e-05	up	GO:0008152//GO:0006629//GO:0008150//GO:0044238//GO:0044699//GO:0044710//GO:0071704	metabolic process//lipid metabolic process//biological_process//primary metabolic process//single-organism process//single-organism metabolic process//organic substance metabolic process	-	-	-	-	--	--
103994110	sphinganine C4-monooxygenase 1-like	LOC103994110	NC_025209.1	1172655	1173611	-	873	protein_coding	151.25	134.5	247	42.77	65.76	89.74	1.43	0.000276	0.00774	up	--	--	--	--	--	--	--	--	--	--	142.24	127.6	231.96	61.45	65.92	30.78	1.66	4e-05	0.00191	up	GO:0008610//GO:0055114//GO:0008152//GO:0006629//GO:0008150//GO:0009058//GO:0044238//GO:0044699//GO:0044710//GO:0044711//GO:0071704//GO:1901576	lipid biosynthetic process//oxidation-reduction process//metabolic process//lipid metabolic process//biological_process//biosynthetic process//primary metabolic process//single-organism process//single-organism metabolic process//single-organism biosynthetic process//organic substance metabolic process//organic substance biosynthetic process	GO:0005506//GO:0016491//GO:0003674//GO:0005488//GO:0046872//GO:0043167//GO:0043169//GO:0046914//GO:0003824	iron ion binding//oxidoreductase activity//molecular_function//binding//metal ion binding//ion binding//cation binding//transition metal ion binding//catalytic activity	-	-	103994110|mus00600|Sphingolipid metabolism,103994110|mus01100|Metabolic pathways	--
103968610	E3 ubiquitin-protein ligase RNF181-like	LOC103968610	NC_025211.1	25360272	25361319	-	1048	protein_coding	125.86	115.71	298.21	41.16	83.44	75.78	1.42	0.00245	0.0347	up	--	--	--	--	--	--	--	--	--	--	--	--	--	--	--	--	--	--	--	--	--	--	--	--	--	--	--	--
103971925	flavone O-methyltransferase 1-like	LOC103971925	NC_025203.1	9825752	9828146	-	1279	protein_coding	40.85	42.53	30.12	16.14	16.97	8.97	1.42	0.00287	0.0384	up	--	--	--	--	--	--	--	--	--	--	38.42	40.34	28.29	15.58	6.28	13.9	1.6	0.00273	0.0339	up	-	-	GO:0008171//GO:0046983//GO:0003674//GO:0003824//GO:0008168//GO:0016740//GO:0016741//GO:0005515//GO:0005488	O-methyltransferase activity//protein dimerization activity//molecular_function//catalytic activity//methyltransferase activity//transferase activity//transferase activity, transferring one-carbon groups//protein binding//binding	-	-	103971925|mus00940|Phenylpropanoid biosynthesis,103971925|mus01100|Metabolic pathways,103971925|mus01110|Biosynthesis of secondary metabolites	--
103985993	uncharacterized LOC103985993	LOC103985993	NC_025206.1	25925024	25929782	-	1673	protein_coding	632.61	627.99	1569.36	199.33	516.19	341.02	1.42	0.00229	0.0332	up	--	--	--	--	--	--	--	--	--	--	594.93	595.79	1473.83	331.48	527.36	274.01	1.23	0.00374	0.0411	up	GO:0016042//GO:0006629//GO:0008152//GO:0008150//GO:0009056//GO:0044238//GO:0044699//GO:0044710//GO:0044712//GO:0071704//GO:1901575	lipid catabolic process//lipid metabolic process//metabolic process//biological_process//catabolic process//primary metabolic process//single-organism process//single-organism metabolic process//single-organism catabolic process//organic substance metabolic process//organic substance catabolic process	-	-	-	-	--	Lipase_3
103985684	nascent polypeptide-associated complex subunit alpha-like protein 1	LOC103985684	NC_025206.1	22068033	22070533	-	794	protein_coding	363.22	253.18	448.82	117.02	130.81	150.57	1.42	1.04e-06	0.000122	up	--	--	--	--	--	--	--	--	--	--	341.59	240.19	421.5	145.4	171.86	86.37	1.31	0.000162	0.00501	up	--	--	--	--	--	--	--	--
103986146	BI1-like protein	LOC103986146	NC_025202.1	10787269	10790130	+	1005	protein_coding	497.92	728.87	1146.14	264.7	338.7	284.18	1.42	2.42e-05	0.00133	up	--	--	--	--	--	--	--	--	--	--	468.26	691.49	1076.37	335.81	306.06	235.29	1.35	7.18e-05	0.00291	up	--	--	--	--	--	--	--	--
103973721	pyruvate decarboxylase 1	LOC103973721	NW_008991780.1	66468	71113	-	2171	protein_coding	6384.58	5732.04	12145.2	2101.47	3143.09	3843.91	1.42	9.44e-05	0.00352	up	--	--	--	--	--	--	--	--	--	--	6004.32	5438.12	11405.9	2689.92	3870.43	3271.23	1.22	0.000198	0.00572	up	-	-	GO:0000287//GO:0030976//GO:0003824//GO:0003674//GO:0005488//GO:0046872//GO:0043167//GO:0043169//GO:0019842//GO:0036094//GO:0043168//GO:0048037//GO:0050662//GO:0097159//GO:1901363//GO:1901681	magnesium ion binding//thiamine pyrophosphate binding//catalytic activity//molecular_function//binding//metal ion binding//ion binding//cation binding//vitamin binding//small molecule binding//anion binding//cofactor binding//coenzyme binding//organic cyclic compound binding//heterocyclic compound binding//sulfur compound binding	-	-	103973721|mus00010|Glycolysis / Gluconeogenesis,103973721|mus01100|Metabolic pathways,103973721|mus01110|Biosynthesis of secondary metabolites	TPP_enzyme_N
103980678	agamous-like MADS-box protein AGL61	LOC103980678	NC_025205.1	4124315	4125484	+	1170	protein_coding	48.58	48.46	63.26	12.11	27.58	19.94	1.41	0.00162	0.0261	up	--	--	--	--	--	--	--	--	--	--	--	--	--	--	--	--	--	--	--	--	-	-	GO:0003677//GO:0046983//GO:0003674//GO:0003676//GO:0005488//GO:0097159//GO:1901363//GO:0005515	DNA binding//protein dimerization activity//molecular_function//nucleic acid binding//binding//organic cyclic compound binding//heterocyclic compound binding//protein binding	-	-	--	SRF-TF
novel.25699	-	-	NC_025212.1	6209238	6210726	-	944	-	589.55	565.69	1009.09	270.35	239.71	302.13	1.41	1.71e-06	0.00018	up	--	--	--	--	--	--	--	--	--	--	554.44	536.68	947.66	278.69	362.56	206.5	1.26	0.000122	0.0041	up	--	--	--	--	--	--	--	--
103976375	L-gulonolactone oxidase 2-like%2C transcript variant X2	LOC103976375	NC_025203.1	12607447	12618991	+	3762	protein_coding	26381.8	36833	56480.4	13214.9	19939.7	11821.9	1.41	3.74e-05	0.00183	up	--	--	--	--	--	--	--	--	--	--	24810.5	34944.3	53042.2	18249.6	19693.5	12150.7	1.17	0.000366	0.00867	up	GO:0055114//GO:0008152//GO:0008150//GO:0044699//GO:0044710	oxidation-reduction process//metabolic process//biological_process//single-organism process//single-organism metabolic process	GO:0016491//GO:0050660//GO:0003824//GO:0016614//GO:0003885//GO:0003674//GO:0000166//GO:0005488//GO:0036094//GO:0043167//GO:0043168//GO:0048037//GO:0050662//GO:0097159//GO:1901265//GO:1901363//GO:0016899	oxidoreductase activity//flavin adenine dinucleotide binding//catalytic activity//oxidoreductase activity, acting on CH-OH group of donors//D-arabinono-1,4-lactone oxidase activity//molecular_function//nucleotide binding//binding//small molecule binding//ion binding//anion binding//cofactor binding//coenzyme binding//organic cyclic compound binding//nucleoside phosphate binding//heterocyclic comp…	GO:0016020//GO:0005575	membrane//cellular_component	--	FAD_binding_4
103971286	E3 ubiquitin-protein ligase PUB23-like	LOC103971286	NC_025212.1	11556840	11558301	-	1462	protein_coding	691.12	534.04	1042.22	270.35	304.06	278.2	1.41	1.46e-06	0.000161	up	--	--	--	--	--	--	--	--	--	--	--	--	--	--	--	--	--	--	--	--	GO:0016567//GO:0008152//GO:0006464//GO:0008150//GO:0009987//GO:0019538//GO:0032446//GO:0036211//GO:0043170//GO:0043412//GO:0044237//GO:0044238//GO:0044260//GO:0044267//GO:0070647//GO:0071704	protein ubiquitination//metabolic process//cellular protein modification process//biological_process//cellular process//protein metabolic process//protein modification by small protein conjugation//protein modification process//macromolecule metabolic process//macromolecule modification//cellular metabolic process//primary metabolic process//cellular macromolecule metabolic process//cellular prot…	GO:0005488//GO:0004842//GO:0003674//GO:0003824//GO:0016740//GO:0019787	binding//ubiquitin-protein transferase activity//molecular_function//catalytic activity//transferase activity//ubiquitin-like protein transferase activity	-	-	--	U-box
104000358	uncharacterized protein C6C3.02c-like%2C transcript variant X2	LOC104000358	NC_025211.1	18879230	18881977	-	802	protein_coding	903.09	821.83	926.25	323.61	360.62	315.09	1.41	5.57e-16	5.4e-12	up	--	--	--	--	--	--	--	--	--	--	849.31	779.69	869.87	531.41	404.94	535.11	0.76	0.000102	0.00363	up	--	--	--	--	--	--	--	--
104000693	cell division topological specificity factor homolog%2C chloroplastic	LOC104000693	NC_025211.1	21023569	21028255	+	1160	protein_coding	578.51	449.98	954.87	239.68	295.57	212.39	1.4	2.25e-05	0.00126	up	--	--	--	--	--	--	--	--	--	--	544.05	426.91	896.74	251.86	244.06	217.42	1.39	9.81e-06	0.000756	up	GO:0032955//GO:0051301//GO:0000917//GO:0000278//GO:0000281//GO:0000910//GO:0051726//GO:0007049//GO:0007346//GO:0008150//GO:0009987//GO:0010564//GO:0022607//GO:0016043//GO:0022402//GO:0032465//GO:0032506//GO:0032954//GO:0044085//GO:0044087//GO:0044699//GO:0044763//GO:0050789//GO:0050794//GO:0051128//GO:0051302//GO:0061640//GO:0065007//GO:0071840//GO:0090529//GO:1901891//GO:1902410//GO:1902412//GO:…	regulation of barrier septum assembly//cell division//barrier septum assembly//mitotic cell cycle//mitotic cytokinesis//cytokinesis//regulation of cell cycle//cell cycle//regulation of mitotic cell cycle//biological_process//cellular process//regulation of cell cycle process//cellular component assembly//cellular component organization//cell cycle process//regulation of cytokinesis//cytokinetic p…	-	-	-	-	--	--
103990625	cysteine-rich and transmembrane domain-containing protein A-like	LOC103990625	NC_025202.1	16987513	16988379	-	550	protein_coding	1476.08	1163.02	2072.4	593.16	516.9	670.07	1.4	2.6e-07	4.27e-05	up	--	--	--	--	--	--	--	--	--	--	1388.17	1103.39	1946.24	759.03	801.24	932.23	0.83	0.00143	0.0217	up	--	--	--	--	--	--	--	--
103971054	uncharacterized LOC103971054%2C transcript variant X1	LOC103971054	NC_025212.1	8300796	8303904	+	2371	protein_coding	173.33	167.14	534.67	88.77	141.42	99.71	1.4	0.00426	0.0491	up	--	--	--	--	--	--	--	--	--	--	--	--	--	--	--	--	--	--	--	--	-	-	GO:0003677//GO:0003674//GO:0003676//GO:0005488//GO:0097159//GO:1901363	DNA binding//molecular_function//nucleic acid binding//binding//organic cyclic compound binding//heterocyclic compound binding	-	-	--	Myb_DNA-binding
103974180	D-aminoacyl-tRNA deacylase-like	LOC103974180	NW_008992380.1	1562	2160	-	492	protein_coding	75.07	85.05	114.46	25.02	39.6	38.89	1.4	0.000109	0.00391	up	--	--	--	--	--	--	--	--	--	--	--	--	--	--	--	--	--	--	--	--	--	--	--	--	--	--	--	--
103973181	MLO-like protein 6%2C transcript variant X1	LOC103973181	NW_008991502.1	329241	337570	-	2239	protein_coding	136.9	118.68	117.48	52.46	49.5	38.89	1.4	8.43e-07	0.000106	up	--	--	--	--	--	--	--	--	--	--	128.75	112.59	110.32	51.93	55.72	36.73	1.28	2.11e-05	0.00126	up	GO:0006952//GO:0006950//GO:0008150//GO:0050896	defense response//response to stress//biological_process//response to stimulus	-	-	GO:0016021//GO:0005575//GO:0016020//GO:0031224//GO:0044425	integral component of membrane//cellular_component//membrane//intrinsic component of membrane//membrane part	--	--
novel.8285	-	-	NC_025205.1	18853881	18855838	-	872	-	390.82	449.98	704.86	171.89	196.58	216.38	1.4	1.65e-06	0.000176	up	--	--	--	--	--	--	--	--	--	--	367.55	426.91	661.95	242.34	221.3	192.6	1.15	6.46e-05	0.00269	up	--	--	--	--	--	--	--	--
novel.3241	PF07059:Protein of unknown function (DUF1336)	-	NC_025203.1	14926738	14933649	-	2491	-	348.87	335.26	573.83	150.91	208.6	115.67	1.4	3.53e-05	0.00175	up	--	--	--	--	--	--	--	--	--	--	328.09	318.07	538.89	215.51	200.9	128.07	1.12	0.000599	0.0121	up	--	--	--	--	--	--	--	--
103981404	uncharacterized LOC103981404%2C transcript variant X2	LOC103981404	NC_025205.1	10543346	10547556	+	1711	protein_coding	115.92	141.42	194.29	58.11	72.83	38.89	1.4	9.92e-05	0.00364	up	--	--	--	--	--	--	--	--	--	--	--	--	--	--	--	--	--	--	--	--	--	--	--	--	--	--	--	--
103980720	probable 4-coumarate--CoA ligase 3	LOC103980720	NC_025205.1	4529068	4532280	+	1900	protein_coding	3010.68	2606.91	5318.05	1177.44	1266.43	1710.07	1.4	1.82e-05	0.00108	up	--	--	--	--	--	--	--	--	--	--	2831.37	2473.24	4994.32	1267.07	1768.85	787.28	1.43	0.000145	0.0046	up	GO:0008152//GO:0008150	metabolic process//biological_process	GO:0003824//GO:0003674	catalytic activity//molecular_function	-	-	103980720|mus00130|Ubiquinone and other terpenoid-quinone biosynthesis,103980720|mus00360|Phenylalanine metabolism,103980720|mus00940|Phenylpropanoid biosynthesis,103980720|mus01100|Metabolic pathways,103980720|mus01110|Biosynthesis of secondary metabolites	AMP-binding
103982264	dnaJ protein homolog	LOC103982264	NC_025205.1	28601435	28604168	-	1881	protein_coding	6372.43	6303.66	9262.53	2524.35	3006.62	2806.9	1.4	8.7e-10	4.87e-07	up	4370.94	4873.98	4737.29	2844	3445.23	3189.62	0.56	9.51e-05	0.0191	up	5992.9	5980.43	8698.68	3731.97	4099.58	3926.47	0.81	0.000151	0.00473	up	GO:0006457//GO:0008150//GO:0009987	protein folding//biological_process//cellular process	GO:0031072//GO:0051082//GO:0005515//GO:0003674//GO:0005488	heat shock protein binding//unfolded protein binding//protein binding//molecular_function//binding	-	-	103982264|mus04141|Protein processing in endoplasmic reticulum	DnaJ_C
103986066	protein LURP-one-related 15-like%2C transcript variant X2	LOC103986066	NC_025206.1	29215800	29217056	+	1059	protein_coding	41.95	56.37	90.37	24.21	24.04	22.93	1.39	0.00112	0.0204	up	--	--	--	--	--	--	--	--	--	--	--	--	--	--	--	--	--	--	--	--	--	--	--	--	--	--	--	--
103989972	pathogenesis-related protein PR-4-like	LOC103989972	NC_025202.1	17453436	17454155	+	608	protein_coding	2202.53	1761.35	4581.56	761.82	734.68	1761.92	1.39	0.0026	0.036	up	--	--	--	--	--	--	--	--	--	--	--	--	--	--	--	--	--	--	--	--	GO:0042742//GO:0050832//GO:0006952//GO:0006950//GO:0008150//GO:0009605//GO:0009607//GO:0051707//GO:0009617//GO:0043207//GO:0050896//GO:0051704//GO:0098542//GO:0009620	defense response to bacterium//defense response to fungus//defense response//response to stress//biological_process//response to external stimulus//response to biotic stimulus//response to other organism//response to bacterium//response to external biotic stimulus//response to stimulus//multi-organism process//defense response to other organism//response to fungus	-	-	-	-	--	--
103969711	26S protease regulatory subunit 6A homolog	LOC103969711	NC_025211.1	33341208	33358114	-	2105	protein_coding	111.51	91.97	108.44	35.51	27.58	56.84	1.39	0.000156	0.00509	up	--	--	--	--	--	--	--	--	--	--	104.87	87.26	101.84	52.79	34.53	45.67	1.15	0.000287	0.00724	up	-	-	GO:0005524//GO:0000166//GO:0003674//GO:0005488//GO:0017076//GO:0030554//GO:0032553//GO:0032555//GO:0032559//GO:0035639//GO:0036094//GO:0043167//GO:0043168//GO:0097159//GO:0097367//GO:1901265//GO:1901363	ATP binding//nucleotide binding//molecular_function//binding//purine nucleotide binding//adenyl nucleotide binding//ribonucleotide binding//purine ribonucleotide binding//adenyl ribonucleotide binding//purine ribonucleoside triphosphate binding//small molecule binding//ion binding//anion binding//organic cyclic compound binding//carbohydrate derivative binding//nucleoside phosphate binding//heter…	-	-	--	AAA
103998645	uncharacterized LOC103998645%2C transcript variant X1	LOC103998645	NC_025210.1	27052441	27060955	+	1986	protein_coding	455.96	268.01	503.04	129.93	184.55	153.56	1.39	1.05e-05	0.000728	up	--	--	--	--	--	--	--	--	--	--	--	--	--	--	--	--	--	--	--	--	-	-	GO:0008375//GO:0003674//GO:0003824//GO:0008194//GO:0016740//GO:0016757//GO:0016758	acetylglucosaminyltransferase activity//molecular_function//catalytic activity//UDP-glycosyltransferase activity//transferase activity//transferase activity, transferring glycosyl groups//transferase activity, transferring hexosyl groups	GO:0016020//GO:0005575	membrane//cellular_component	--	--
103999071	glutathione S-transferase U20-like	LOC103999071	NC_025210.1	30562642	30563476	+	751	protein_coding	316.86	214.61	242.48	80.7	67.18	149.57	1.39	0.000178	0.00561	up	--	--	--	--	--	--	--	--	--	--	297.98	203.6	227.72	110.78	115.36	88.36	1.21	5.67e-06	0.000517	up	-	-	GO:0005515//GO:0003674//GO:0005488	protein binding//molecular_function//binding	-	-	103999071|mus00480|Glutathione metabolism	GST_N
103984648	glutathione S-transferase U18-like	LOC103984648	NC_025206.1	7399418	7400586	+	1078	protein_coding	4179.84	2454.61	4598.13	1578.52	1116.52	1605.37	1.39	4.08e-06	0.000346	up	--	--	--	--	--	--	--	--	--	--	3930.9	2328.75	4318.22	1534.5	1955.62	1566.62	1.06	0.000134	0.00436	up	-	-	GO:0005515//GO:0003674//GO:0005488	protein binding//molecular_function//binding	-	-	103984648|mus00480|Glutathione metabolism	GST_C
103983827	mitochondrial carnitine/acylcarnitine carrier-like protein	LOC103983827	NC_025206.1	2365803	2372114	+	1253	protein_coding	1697.99	1106.65	2263.67	618.17	815.29	509.53	1.38	2.05e-05	0.00117	up	--	--	--	--	--	--	--	--	--	--	1596.86	1049.91	2125.87	675.94	977.81	611.56	1.07	0.000823	0.0148	up	--	--	--	--	--	--	--	Mito_carr
103969626	stellacyanin-like	LOC103969626	NC_025211.1	32544543	32545413	+	781	protein_coding	1396.59	1200.6	2543.81	637.54	828.73	505.54	1.38	7.33e-05	0.00295	up	--	--	--	--	--	--	--	--	--	--	1313.41	1139.04	2388.96	747.78	970.75	597.66	1.06	0.00179	0.0253	up	-	-	GO:0009055//GO:0003674	electron carrier activity//molecular_function	-	-	--	Cu_bind_like
novel.13495	PF00249:Myb-like DNA-binding domain	-	NC_025207.1	13697175	13698353	+	1063	-	66.24	80.11	173.2	35.51	47.38	38.89	1.38	0.00205	0.0308	up	--	--	--	--	--	--	--	--	--	--	62.3	76	162.66	25.1	42.38	34.75	1.55	0.00104	0.0174	up	--	--	--	--	--	--	--	Myb_DNA-binding
novel.14323	-	-	NC_025207.1	30078259	30078805	.	547	-	263.86	222.52	677.75	160.6	127.28	160.54	1.37	0.00179	0.0279	up	--	--	--	--	--	--	--	--	--	--	248.15	211.11	636.49	132.42	104.37	127.08	1.59	0.000283	0.00718	up	--	--	--	--	--	--	--	--
103974853	uncharacterized LOC103974853	LOC103974853	NW_008994396.1	19342	20397	-	887	protein_coding	3309.87	2151	4581.56	782.81	1507.55	1584.43	1.37	0.000219	0.00656	up	--	--	--	--	--	--	--	--	--	--	3112.74	2040.7	4302.67	906.16	1509.09	778.35	1.57	1.18e-05	0.000864	up	--	--	--	--	--	--	--	--
103974463	uncharacterized LOC103974463	LOC103974463	NW_008992851.1	3605	4378	+	774	protein_coding	199.83	279.88	557.26	112.18	158.39	129.63	1.37	0.000763	0.016	up	--	--	--	--	--	--	--	--	--	--	187.93	265.53	523.34	110.78	99.66	71.48	1.79	1.69e-05	0.00108	up	--	--	--	--	--	--	--	--
novel.20489	-	-	NC_025210.1	4017752	4018966	-	815	-	30.91	27.69	33.13	10.49	12.02	12.96	1.37	0.00374	0.045	up	--	--	--	--	--	--	--	--	--	--	--	--	--	--	--	--	--	--	--	--	--	--	--	--	--	--	--	--
103996253	ADP%2CATP carrier protein 1%2C mitochondrial	LOC103996253	NC_025209.1	29467530	29472104	+	1539	protein_coding	5363.35	3000.52	6443.11	1862.59	1839.18	2029.15	1.37	6.09e-06	0.000469	up	--	--	--	--	--	--	--	--	--	--	5043.92	2846.66	6050.89	2274.49	2609.32	2508.77	0.91	0.002	0.0274	up	--	--	--	--	--	--	--	Mito_carr
103978985	probable aminotransferase TAT2%2C transcript variant X2	LOC103978985	NC_025204.1	24514691	24517912	-	1741	protein_coding	7727.07	12693.4	18071.7	3949.54	7353.2	3612.58	1.37	0.000486	0.0116	up	--	--	--	--	--	--	--	--	--	--	7266.86	12042.5	16971.6	6794.05	5809.57	3540.28	1.17	0.00137	0.0212	up	GO:0009058//GO:0008152//GO:0008150	biosynthetic process//metabolic process//biological_process	GO:0030170//GO:0003674//GO:0005488//GO:0019842//GO:0036094//GO:0043167//GO:0043168//GO:0048037//GO:0070279//GO:0097159//GO:1901363	pyridoxal phosphate binding//molecular_function//binding//vitamin binding//small molecule binding//ion binding//anion binding//cofactor binding//vitamin B6 binding//organic cyclic compound binding//heterocyclic compound binding	-	-	103978985|mus00130|Ubiquinone and other terpenoid-quinone biosynthesis,103978985|mus00270|Cysteine and methionine metabolism,103978985|mus00350|Tyrosine metabolism,103978985|mus00360|Phenylalanine metabolism,103978985|mus00400|Phenylalanine, tyrosine and tryptophan biosynthesis,103978985|mus00950|Isoquinoline alkaloid biosynthesis,103978985|mus00960|Tropane, piperidine and pyridine alkaloid biosy…	Aminotran_1_2
103984841	UDP-glycosyltransferase 86A2-like	LOC103984841	NC_025206.1	9549835	9551775	+	1870	protein_coding	3832.07	3361.49	7019.95	1300.1	2162.33	2048.09	1.37	9.29e-05	0.00348	up	--	--	--	--	--	--	--	--	--	--	3603.84	3189.12	6592.61	1767.32	2147.89	1436.56	1.32	4.86e-05	0.00219	up	GO:0008152//GO:0008150	metabolic process//biological_process	GO:0016758//GO:0003674//GO:0003824//GO:0016740//GO:0016757	transferase activity, transferring hexosyl groups//molecular_function//catalytic activity//transferase activity//transferase activity, transferring glycosyl groups	-	-	--	UDPGT
103991893	gamma-glutamyl-gamma-aminobutyrate hydrolase-like	LOC103991893	NC_025202.1	15987214	15989060	-	1549	protein_coding	9971.56	11792.4	18389.5	5821.01	5200.06	4553.86	1.37	1.01e-06	0.00012	up	--	--	--	--	--	--	--	--	--	--	9377.67	11187.7	17270.1	5159.15	5239.84	4196.51	1.37	4.83e-07	7.86e-05	up	-	-	GO:0016787//GO:0003674//GO:0003824	hydrolase activity//molecular_function//catalytic activity	-	-	--	--
103970095	uncharacterized LOC103970095	LOC103970095	NC_025212.1	617873	618969	+	1097	protein_coding	355.5	533.05	962.4	178.35	325.27	213.38	1.37	0.000918	0.0181	up	--	--	--	--	--	--	--	--	--	--	334.32	505.72	903.81	275.22	247.2	157.85	1.36	0.000722	0.0136	up	--	--	--	--	--	--	--	--
103990312	protein DMR6-LIKE OXYGENASE 2-like	LOC103990312	NC_025208.1	6140724	6142179	+	1310	protein_coding	234.05	187.9	117.48	85.54	52.33	72.79	1.36	0.000162	0.00522	up	--	--	--	--	--	--	--	--	--	--	220.11	178.27	110.32	74.43	94.17	82.4	1.02	0.00205	0.0278	up	GO:0055114//GO:0008152//GO:0008150//GO:0044699//GO:0044710	oxidation-reduction process//metabolic process//biological_process//single-organism process//single-organism metabolic process	GO:0016491//GO:0003674//GO:0003824	oxidoreductase activity//molecular_function//catalytic activity	-	-	--	2OG-FeII_Oxy
103983924	CBL-interacting serine/threonine-protein kinase 5-like	LOC103983924	NC_025206.1	3300863	3302635	+	1773	protein_coding	494.6	444.05	984.99	274.39	202.94	271.22	1.36	0.000137	0.00465	up	--	--	--	--	--	--	--	--	--	--	465.15	421.28	925.03	289.94	306.84	106.23	1.36	0.00296	0.0359	up	GO:0006468//GO:0007165//GO:0008152//GO:0006464//GO:0006793//GO:0006796//GO:0008150//GO:0009987//GO:0016310//GO:0019538//GO:0036211//GO:0043170//GO:0043412//GO:0044237//GO:0044238//GO:0044260//GO:0044267//GO:0071704//GO:0007154//GO:0023052//GO:0044699//GO:0044700//GO:0050789//GO:0050794//GO:0050896//GO:0051716//GO:0065007	protein phosphorylation//signal transduction//metabolic process//cellular protein modification process//phosphorus metabolic process//phosphate-containing compound metabolic process//biological_process//cellular process//phosphorylation//protein metabolic process//protein modification process//macromolecule metabolic process//macromolecule modification//cellular metabolic process//primary metabol…	GO:0004672//GO:0005524//GO:0003674//GO:0003824//GO:0016301//GO:0016740//GO:0016772//GO:0016773//GO:0000166//GO:0005488//GO:0017076//GO:0030554//GO:0032553//GO:0032555//GO:0032559//GO:0035639//GO:0036094//GO:0043167//GO:0043168//GO:0097159//GO:0097367//GO:1901265//GO:1901363	protein kinase activity//ATP binding//molecular_function//catalytic activity//kinase activity//transferase activity//transferase activity, transferring phosphorus-containing groups//phosphotransferase activity, alcohol group as acceptor//nucleotide binding//binding//purine nucleotide binding//adenyl nucleotide binding//ribonucleotide binding//purine ribonucleotide binding//adenyl ribonucleotide b…	-	-	--	Pkinase
103982935	pathogenesis-related protein 1-like	LOC103982935	NC_025205.1	23304585	23305260	-	676	protein_coding	534.35	318.45	777.15	143.65	178.9	313.1	1.36	0.0011	0.0203	up	--	--	--	--	--	--	--	--	--	--	--	--	--	--	--	--	--	--	--	--	--	--	--	--	--	--	103982935|mus04016|MAPK signaling pathway - plant,103982935|mus04075|Plant hormone signal transduction,103982935|mus04626|Plant-pathogen interaction	SCP
103975042	uncharacterized protein At1g66480-like	LOC103975042	NW_008995694.1	2585	3923	-	852	protein_coding	850.1	958.31	935.29	441.44	444.77	187.46	1.35	0.0001	0.00367	up	--	--	--	--	--	--	--	--	--	--	--	--	--	--	--	--	--	--	--	--	--	--	--	--	--	--	--	--
103978219	calcium-dependent protein kinase 26	LOC103978219	NC_025204.1	13020557	13026801	+	2131	protein_coding	89.43	93.95	162.66	28.25	49.5	57.83	1.35	0.00112	0.0204	up	--	--	--	--	--	--	--	--	--	--	--	--	--	--	--	--	--	--	--	--	GO:0006468//GO:0008152//GO:0006464//GO:0006793//GO:0006796//GO:0008150//GO:0009987//GO:0016310//GO:0019538//GO:0036211//GO:0043170//GO:0043412//GO:0044237//GO:0044238//GO:0044260//GO:0044267//GO:0071704	protein phosphorylation//metabolic process//cellular protein modification process//phosphorus metabolic process//phosphate-containing compound metabolic process//biological_process//cellular process//phosphorylation//protein metabolic process//protein modification process//macromolecule metabolic process//macromolecule modification//cellular metabolic process//primary metabolic process//cellular …	GO:0005509//GO:0004672//GO:0005524//GO:0003674//GO:0005488//GO:0046872//GO:0043167//GO:0043169//GO:0003824//GO:0016301//GO:0016740//GO:0016772//GO:0016773//GO:0000166//GO:0017076//GO:0030554//GO:0032553//GO:0032555//GO:0032559//GO:0035639//GO:0036094//GO:0043168//GO:0097159//GO:0097367//GO:1901265//GO:1901363	calcium ion binding//protein kinase activity//ATP binding//molecular_function//binding//metal ion binding//ion binding//cation binding//catalytic activity//kinase activity//transferase activity//transferase activity, transferring phosphorus-containing groups//phosphotransferase activity, alcohol group as acceptor//nucleotide binding//purine nucleotide binding//adenyl nucleotide binding//ribonucle…	-	-	103978219|mus04626|Plant-pathogen interaction	Pkinase
103983842	6-phosphogluconate dehydrogenase%2C decarboxylating 1%2C transcript variant X2	LOC103983842	NC_025206.1	2525007	2529097	-	2015	protein_coding	9593.98	6904.96	16875.9	4320.76	3737.77	5064.39	1.35	0.000102	0.0037	up	--	--	--	--	--	--	--	--	--	--	9022.58	6550.89	15848.6	4034.02	5381.09	4557.89	1.17	0.000537	0.0113	up	GO:0055114//GO:0006098//GO:0008152//GO:0008150//GO:0044699//GO:0044710//GO:0006081//GO:0006139//GO:0006725//GO:0006732//GO:0006733//GO:0006739//GO:0006753//GO:0006793//GO:0006796//GO:0006807//GO:0009117//GO:0009987//GO:0019362//GO:0019637//GO:0019682//GO:0019693//GO:0034641//GO:0044237//GO:0044238//GO:0044281//GO:0044763//GO:0046483//GO:0046496//GO:0051156//GO:0051186//GO:0055086//GO:0071704//GO:…	oxidation-reduction process//pentose-phosphate shunt//metabolic process//biological_process//single-organism process//single-organism metabolic process//cellular aldehyde metabolic process//nucleobase-containing compound metabolic process//cellular aromatic compound metabolic process//coenzyme metabolic process//oxidoreduction coenzyme metabolic process//NADP metabolic process//nucleoside phospha…	GO:0004616//GO:0003674//GO:0003824//GO:0016491//GO:0016614//GO:0016616	phosphogluconate dehydrogenase (decarboxylating) activity//molecular_function//catalytic activity//oxidoreductase activity//oxidoreductase activity, acting on CH-OH group of donors//oxidoreductase activity, acting on the CH-OH group of donors, NAD or NADP as acceptor	-	-	103983842|mus00030|Pentose phosphate pathway,103983842|mus00480|Glutathione metabolism,103983842|mus01100|Metabolic pathways,103983842|mus01110|Biosynthesis of secondary metabolites,103983842|mus01200|Carbon metabolism	NAD_binding_2
103976175	heptahelical transmembrane protein 4-like	LOC103976175	NC_025203.1	11354276	11355760	+	1395	protein_coding	151.25	152.3	359.96	63.75	102.53	93.73	1.35	0.00153	0.0249	up	--	--	--	--	--	--	--	--	--	--	142.24	144.49	338.05	45.01	77.69	45.67	1.88	2.37e-05	0.00136	up	-	-	-	-	GO:0016021//GO:0005575//GO:0016020//GO:0031224//GO:0044425	integral component of membrane//cellular_component//membrane//intrinsic component of membrane//membrane part	--	--
103987158	uncharacterized LOC103987158	LOC103987158	NC_025207.1	4645042	4647229	-	568	protein_coding	1057.66	609.2	1119.03	334.91	364.16	396.85	1.35	2.31e-06	0.000225	up	--	--	--	--	--	--	--	--	--	--	994.66	577.96	1050.91	361.77	425.34	338.54	1.22	1.68e-05	0.00108	up	--	--	--	--	--	--	--	--
103979014	probable potassium transporter 13	LOC103979014	NC_025204.1	24328705	24334987	-	2938	protein_coding	151.25	93.95	197.3	58.91	69.3	44.87	1.34	0.000325	0.00869	up	--	--	--	--	--	--	--	--	--	--	142.24	89.13	185.29	38.08	38.45	38.72	1.85	4.14e-07	7.21e-05	up	GO:0071805//GO:0006810//GO:0006811//GO:0006812//GO:0006813//GO:0030001//GO:0008150//GO:0009987//GO:0015672//GO:0034220//GO:0044699//GO:0044763//GO:0044765//GO:0051179//GO:0051234//GO:0055085//GO:0071804//GO:0098655//GO:0098660//GO:0098662//GO:1902578	potassium ion transmembrane transport//transport//ion transport//cation transport//potassium ion transport//metal ion transport//biological_process//cellular process//monovalent inorganic cation transport//ion transmembrane transport//single-organism process//single-organism cellular process//single-organism transport//localization//establishment of localization//transmembrane transport//cellular…	GO:0015079//GO:0003674//GO:0046873//GO:0005215//GO:0022857//GO:0008324//GO:0015075//GO:0015077//GO:0022891//GO:0022890//GO:0022892	potassium ion transmembrane transporter activity//molecular_function//metal ion transmembrane transporter activity//transporter activity//transmembrane transporter activity//cation transmembrane transporter activity//ion transmembrane transporter activity//monovalent inorganic cation transmembrane transporter activity//substrate-specific transmembrane transporter activity//inorganic cation transm…	GO:0016020//GO:0005575	membrane//cellular_component	--	K_trans
103989449	dnaJ protein homolog	LOC103989449	NC_025207.1	30083174	30085785	-	1609	protein_coding	301.4	324.38	599.43	136.39	189.5	156.55	1.34	7.48e-05	0.00298	up	--	--	--	--	--	--	--	--	--	--	283.45	307.75	562.94	137.61	186.77	94.31	1.46	0.000114	0.00391	up	GO:0006457//GO:0008150//GO:0009987	protein folding//biological_process//cellular process	GO:0031072//GO:0051082//GO:0005515//GO:0003674//GO:0005488	heat shock protein binding//unfolded protein binding//protein binding//molecular_function//binding	-	-	103989449|mus04141|Protein processing in endoplasmic reticulum	DnaJ_CXXCXGXG
103975455	ubiquitin domain-containing protein 1	LOC103975455	NC_025203.1	16805659	16808355	-	642	protein_coding	166.71	145.38	275.62	91.19	58.69	81.76	1.34	0.000153	0.00503	up	--	--	--	--	--	--	--	--	--	--	--	--	--	--	--	--	--	--	--	--	-	-	GO:0043130//GO:0005515//GO:0003674//GO:0005488//GO:0032182	ubiquitin binding//protein binding//molecular_function//binding//ubiquitin-like protein binding	-	-	--	--
novel.24159	-	-	NC_025211.1	26534177	26537177	+	3001	-	130.27	139.44	177.72	43.58	80.61	51.85	1.34	8.63e-05	0.0033	up	--	--	--	--	--	--	--	--	--	--	--	--	--	--	--	--	--	--	--	--	--	--	--	--	--	--	--	--
103998593	GTP-binding protein SAR1A	LOC103998593	NC_025210.1	26453124	26454221	+	765	protein_coding	430.57	302.62	930.77	189.65	209.3	259.25	1.34	0.00148	0.0243	up	--	--	--	--	--	--	--	--	--	--	--	--	--	--	--	--	--	--	--	--	-	-	GO:0005525//GO:0000166//GO:0001882//GO:0001883//GO:0003674//GO:0005488//GO:0017076//GO:0019001//GO:0032549//GO:0032550//GO:0032553//GO:0032555//GO:0032561//GO:0035639//GO:0036094//GO:0043167//GO:0043168//GO:0097159//GO:0097367//GO:1901265//GO:1901363	GTP binding//nucleotide binding//nucleoside binding//purine nucleoside binding//molecular_function//binding//purine nucleotide binding//guanyl nucleotide binding//ribonucleoside binding//purine ribonucleoside binding//ribonucleotide binding//purine ribonucleotide binding//guanyl ribonucleotide binding//purine ribonucleoside triphosphate binding//small molecule binding//ion binding//anion binding/…	-	-	103998593|mus04141|Protein processing in endoplasmic reticulum	Arf
103970203	probable protein phosphatase 2C 75	LOC103970203	NC_025212.1	1485693	1489675	+	1675	protein_coding	822.5	968.2	1765.15	389.79	546.59	474.63	1.33	7.26e-05	0.00293	up	--	--	--	--	--	--	--	--	--	--	773.51	918.55	1657.7	423.22	464.58	282.94	1.51	1.47e-05	0.000993	up	-	-	GO:0003824//GO:0003674	catalytic activity//molecular_function	-	-	103970203|mus04016|MAPK signaling pathway - plant,103970203|mus04075|Plant hormone signal transduction	PP2C
103979265	potassium channel AKT1-like	LOC103979265	NC_025204.1	21808124	21813550	-	3212	protein_coding	43.06	65.27	93.38	20.98	28.28	30.91	1.33	0.00208	0.0311	up	--	--	--	--	--	--	--	--	--	--	40.49	61.92	87.69	30.29	22.76	24.82	1.28	0.00301	0.0362	up	GO:0006811//GO:0055085//GO:0006810//GO:0008150//GO:0051179//GO:0051234	ion transport//transmembrane transport//transport//biological_process//localization//establishment of localization	GO:0005216//GO:0003674//GO:0005215//GO:0022857//GO:0015075//GO:0015267//GO:0022803//GO:0022891//GO:0022838//GO:0022892	ion channel activity//molecular_function//transporter activity//transmembrane transporter activity//ion transmembrane transporter activity//channel activity//passive transmembrane transporter activity//substrate-specific transmembrane transporter activity//substrate-specific channel activity//substrate-specific transporter activity	GO:0016020//GO:0005575	membrane//cellular_component	--	cNMP_binding
103972414	acyltransferase-like protein At1g54570%2C chloroplastic	LOC103972414	NC_025212.1	24635865	24652966	-	2376	protein_coding	354.39	396.58	584.37	192.07	198.7	140.59	1.32	4.66e-06	0.000384	up	--	--	--	--	--	--	--	--	--	--	333.29	376.24	548.8	252.72	213.45	195.58	0.92	0.000638	0.0126	up	-	-	GO:0016747//GO:0003674//GO:0003824//GO:0016740//GO:0016746	transferase activity, transferring acyl groups other than amino-acyl groups//molecular_function//catalytic activity//transferase activity//transferase activity, transferring acyl groups	-	-	--	--
103989865	chaperone protein dnaJ 20%2C chloroplastic-like	LOC103989865	NC_025207.1	30399429	30399953	+	525	protein_coding	296.98	154.28	326.82	96.03	128.69	84.76	1.32	0.000248	0.00713	up	--	--	--	--	--	--	--	--	--	--	--	--	--	--	--	--	--	--	--	--	--	--	--	--	--	--	--	DnaJ
103991553	cucumber peeling cupredoxin-like	LOC103991553	NC_025208.1	10554123	10555055	-	831	protein_coding	2493.99	1555.64	3602.6	714.21	1289.76	1053.96	1.32	0.00026	0.0074	up	--	--	--	--	--	--	--	--	--	--	2345.46	1475.87	3383.29	894.91	957.41	739.63	1.47	4.11e-06	0.000414	up	-	-	GO:0009055//GO:0003674	electron carrier activity//molecular_function	-	-	--	Cu_bind_like
103975873	glutamate dehydrogenase 2	LOC103975873	NC_025203.1	13536861	13541485	+	1727	protein_coding	1052.14	765.46	1266.63	482.6	404.47	347	1.32	7.12e-07	9.58e-05	up	--	--	--	--	--	--	--	--	--	--	989.47	726.21	1189.53	488.13	561.89	556.95	0.85	0.00039	0.00912	up	GO:0006520//GO:0055114//GO:0008152//GO:0006082//GO:0006807//GO:0008150//GO:0009987//GO:0019752//GO:0043436//GO:0044237//GO:0044238//GO:0044281//GO:0044699//GO:0044710//GO:0044763//GO:0071704//GO:1901564	cellular amino acid metabolic process//oxidation-reduction process//metabolic process//organic acid metabolic process//nitrogen compound metabolic process//biological_process//cellular process//carboxylic acid metabolic process//oxoacid metabolic process//cellular metabolic process//primary metabolic process//small molecule metabolic process//single-organism process//single-organism metabolic pro…	GO:0016491//GO:0003674//GO:0003824	oxidoreductase activity//molecular_function//catalytic activity	-	-	103975873|mus00220|Arginine biosynthesis,103975873|mus00250|Alanine, aspartate and glutamate metabolism,103975873|mus00910|Nitrogen metabolism,103975873|mus01100|Metabolic pathways,103975873|mus01200|Carbon metabolism	--
103995072	cytochrome P450 710A1-like	LOC103995072	NC_025209.1	25088738	25091138	-	2401	protein_coding	3896.11	5454.14	12719	1853.72	3853.02	3164.87	1.31	0.00422	0.0489	up	--	--	--	--	--	--	--	--	--	--	3664.06	5174.47	11944.8	2148.13	2979.73	1372.03	1.68	0.000235	0.00638	up	GO:0055114//GO:0008152//GO:0008150//GO:0044699//GO:0044710	oxidation-reduction process//metabolic process//biological_process//single-organism process//single-organism metabolic process	GO:0005506//GO:0016705//GO:0020037//GO:0003674//GO:0005488//GO:0046872//GO:0043167//GO:0043169//GO:0046914//GO:0003824//GO:0016491//GO:0046906//GO:0097159//GO:1901363	iron ion binding//oxidoreductase activity, acting on paired donors, with incorporation or reduction of molecular oxygen//heme binding//molecular_function//binding//metal ion binding//ion binding//cation binding//transition metal ion binding//catalytic activity//oxidoreductase activity//tetrapyrrole binding//organic cyclic compound binding//heterocyclic compound binding	-	-	103995072|mus00100|Steroid biosynthesis,103995072|mus01100|Metabolic pathways,103995072|mus01110|Biosynthesis of secondary metabolites	p450
103988935	probable purple acid phosphatase 20	LOC103988935	NC_025207.1	24552825	24555731	+	1546	protein_coding	4127.95	3452.48	4015.27	1570.45	2190.62	904.39	1.31	7.03e-05	0.00288	up	--	--	--	--	--	--	--	--	--	--	--	--	--	--	--	--	--	--	--	--	-	-	GO:0003993//GO:0046872//GO:0016787//GO:0003674//GO:0003824//GO:0016788//GO:0016791//GO:0042578//GO:0005488//GO:0043167//GO:0043169	acid phosphatase activity//metal ion binding//hydrolase activity//molecular_function//catalytic activity//hydrolase activity, acting on ester bonds//phosphatase activity//phosphoric ester hydrolase activity//binding//ion binding//cation binding	-	-	--	Metallophos
103997666	septum-promoting GTP-binding protein 1	LOC103997666	NC_025210.1	7606184	7607880	+	1083	protein_coding	82.8	55.38	46.69	20.98	23.33	30.91	1.31	0.00143	0.0237	up	--	--	--	--	--	--	--	--	--	--	--	--	--	--	--	--	--	--	--	--	-	-	GO:0003924//GO:0005525//GO:0003674//GO:0003824//GO:0017111//GO:0016462//GO:0016787//GO:0016817//GO:0016818//GO:0000166//GO:0001882//GO:0001883//GO:0005488//GO:0017076//GO:0019001//GO:0032549//GO:0032550//GO:0032553//GO:0032555//GO:0032561//GO:0035639//GO:0036094//GO:0043167//GO:0043168//GO:0097159//GO:0097367//GO:1901265//GO:1901363	GTPase activity//GTP binding//molecular_function//catalytic activity//nucleoside-triphosphatase activity//pyrophosphatase activity//hydrolase activity//hydrolase activity, acting on acid anhydrides//hydrolase activity, acting on acid anhydrides, in phosphorus-containing anhydrides//nucleotide binding//nucleoside binding//purine nucleoside binding//binding//purine nucleotide binding//guanyl nucleo…	-	-	--	Ras
103983874	phenylalanine ammonia-lyase	LOC103983874	NC_025206.1	2790310	2793331	-	2468	protein_coding	21158.6	22740.3	39255.1	8915.91	8995.11	15699.7	1.31	0.000155	0.00509	up	--	--	--	--	--	--	--	--	--	--	19898.5	21574.2	36865.4	8358.84	12235.2	7327.76	1.49	3.1e-06	0.000335	up	-	-	GO:0003824//GO:0003674	catalytic activity//molecular_function	-	-	103983874|mus00360|Phenylalanine metabolism,103983874|mus00940|Phenylpropanoid biosynthesis,103983874|mus01100|Metabolic pathways,103983874|mus01110|Biosynthesis of secondary metabolites	--
103977376	1-aminocyclopropane-1-carboxylate oxidase	LOC103977376	NC_025204.1	1879233	1883321	+	330	protein_coding	2375.86	1099.73	2323.92	534.24	1219.76	589.3	1.31	0.00175	0.0274	up	--	--	--	--	--	--	--	--	--	--	2234.36	1043.34	2182.45	537.47	713.35	705.87	1.48	5.87e-06	0.000529	up	--	--	--	--	--	--	--	--
103970644	glutathione S-transferase U10-like	LOC103970644	NC_025203.1	8800333	8801830	+	1046	protein_coding	523.31	452.95	498.52	185.61	219.2	192.44	1.3	1.96e-11	1.81e-08	up	--	--	--	--	--	--	--	--	--	--	--	--	--	--	--	--	--	--	--	--	-	-	GO:0005515//GO:0003674//GO:0005488	protein binding//molecular_function//binding	-	-	103970644|mus00480|Glutathione metabolism	GST_N
103968395	1-aminocyclopropane-1-carboxylate oxidase-like	LOC103968395	NC_025211.1	23745498	23746959	+	1307	protein_coding	3636.66	1923.54	3576.99	1124.98	949.64	1632.29	1.3	8.91e-05	0.00336	up	--	--	--	--	--	--	--	--	--	--	3420.07	1824.9	3359.25	1052.43	1355.28	1174.47	1.26	1.14e-05	0.000849	up	GO:0055114//GO:0008152//GO:0008150//GO:0044699//GO:0044710	oxidation-reduction process//metabolic process//biological_process//single-organism process//single-organism metabolic process	GO:0016491//GO:0003674//GO:0003824	oxidoreductase activity//molecular_function//catalytic activity	-	-	103968395|mus00270|Cysteine and methionine metabolism,103968395|mus01100|Metabolic pathways,103968395|mus01110|Biosynthesis of secondary metabolites	2OG-FeII_Oxy
novel.13884	-	-	NC_025207.1	25179595	25180388	-	794	-	80.59	87.03	144.59	38.74	48.08	38.89	1.3	0.000325	0.00869	up	--	--	--	--	--	--	--	--	--	--	75.79	82.57	135.78	32.02	48.66	29.78	1.4	0.000412	0.00947	up	--	--	--	--	--	--	--	--
novel.3302	PF00188:Cysteine-rich secretory protein family	-	NC_025203.1	15431401	15442809	+	2197	-	6007	6446.08	10825.9	3293.43	2725.9	3448.05	1.3	4.76e-06	0.000391	up	--	--	--	--	--	--	--	--	--	--	--	--	--	--	--	--	--	--	--	--	--	--	--	--	--	--	--	SCP
103979552	-	LOC103979552	NC_025204.1	24678276	24681205	-	2930	pseudogene	75.07	47.47	52.71	15.33	25.46	30.91	1.3	0.00288	0.0385	up	--	--	--	--	--	--	--	--	--	--	--	--	--	--	--	--	--	--	--	--	--	--	--	--	--	--	--	--
104000855	mitochondrial dicarboxylate/tricarboxylate transporter DTC-like	LOC104000855	NC_025211.1	22573706	22577324	+	1269	protein_coding	2468.6	1592.23	3343.55	899.02	1083.99	1034.02	1.29	1.59e-05	0.000987	up	--	--	--	--	--	--	--	--	--	--	2321.57	1510.59	3140.01	1206.48	1311.33	1251.91	0.89	0.00203	0.0276	up	--	--	--	--	--	--	--	Mito_carr
103998353	uncharacterized LOC103998353%2C transcript variant X2	LOC103998353	NC_025210.1	14273305	14275277	-	1537	protein_coding	596.17	462.84	1286.21	218.7	427.09	310.11	1.29	0.00268	0.0367	up	--	--	--	--	--	--	--	--	--	--	560.67	439.1	1207.91	219.83	404.15	237.28	1.36	0.00148	0.0221	up	--	--	--	--	--	--	--	--
103970764	3-phosphoshikimate 1-carboxyvinyltransferase 2	LOC103970764	NC_025203.1	8898526	8902206	-	1900	protein_coding	7046.99	4735.17	10375.5	2613.12	2868.73	3562.72	1.29	4.78e-05	0.00218	up	--	--	--	--	--	--	--	--	--	--	6627.29	4492.36	9743.94	2702.91	3609.11	2852.28	1.19	0.000126	0.00417	up	-	-	GO:0016765//GO:0003824//GO:0003674//GO:0016740	transferase activity, transferring alkyl or aryl (other than methyl) groups//catalytic activity//molecular_function//transferase activity	-	-	103970764|mus00400|Phenylalanine, tyrosine and tryptophan biosynthesis,103970764|mus01100|Metabolic pathways,103970764|mus01110|Biosynthesis of secondary metabolites,103970764|mus01230|Biosynthesis of amino acids	EPSP_synthase
103995028	Bowman-Birk type proteinase inhibitor DE-4-like	LOC103995028	NC_025209.1	24775985	24776890	-	814	protein_coding	6991.79	5935.77	11225	2880.24	3772.41	3214.72	1.29	8.14e-06	0.000595	up	--	--	--	--	--	--	--	--	--	--	6575.37	5631.4	10541.7	3236.91	2753.72	2277.45	1.46	5.02e-07	7.99e-05	up	-	-	GO:0004867//GO:0003674//GO:0004857//GO:0004866//GO:0061135//GO:0030414//GO:0030234//GO:0061134//GO:0098772	serine-type endopeptidase inhibitor activity//molecular_function//enzyme inhibitor activity//endopeptidase inhibitor activity//endopeptidase regulator activity//peptidase inhibitor activity//enzyme regulator activity//peptidase regulator activity//molecular function regulator	GO:0005576//GO:0005575	extracellular region//cellular_component	--	--
novel.21936	-	-	NC_025210.1	29310953	29311695	-	743	-	141.32	296.69	375.02	108.95	148.49	73.79	1.29	0.00256	0.0358	up	--	--	--	--	--	--	--	--	--	--	--	--	--	--	--	--	--	--	--	--	--	--	--	--	--	--	--	--
104000192	zinc finger protein ZAT5-like	LOC104000192	NC_025211.1	17016865	17018046	+	1182	protein_coding	346.66	428.22	677.75	156.56	272.24	165.52	1.29	0.0003	0.00821	up	--	--	--	--	--	--	--	--	--	--	--	--	--	--	--	--	--	--	--	--	-	-	GO:0003676//GO:0003674//GO:0005488//GO:0097159//GO:1901363	nucleic acid binding//molecular_function//binding//organic cyclic compound binding//heterocyclic compound binding	-	-	--	--
103981796	chaperone protein dnaJ 8%2C chloroplastic-like	LOC103981796	NC_025202.1	7678877	7680613	-	867	protein_coding	3230.38	6065.32	8360.38	2656.7	3051.17	1537.56	1.28	0.00117	0.0209	up	--	--	--	--	--	--	--	--	--	--	--	--	--	--	--	--	--	--	--	--	--	--	--	--	--	--	--	DnaJ
103972766	probable pyridoxal 5'-phosphate synthase subunit PDX1	LOC103972766	NW_008991480.1	612393	613658	+	1266	protein_coding	152.36	179	456.35	108.14	97.58	118.66	1.28	0.00389	0.046	up	--	--	--	--	--	--	--	--	--	--	--	--	--	--	--	--	--	--	--	--	GO:0008152//GO:0008150	metabolic process//biological_process	GO:0003824//GO:0003674	catalytic activity//molecular_function	-	-	103972766|mus00750|Vitamin B6 metabolism	--
novel.15725	PF16575:mRNA cleavage and polyadenylation factor CLP1 P-loop	-	NC_025208.1	7860326	7869834	-	5545	-	107.09	90	105.43	50.84	26.87	47.86	1.27	0.000345	0.00908	up	--	--	--	--	--	--	--	--	--	--	100.71	85.38	99.01	46.74	50.22	37.73	1.08	0.000332	0.00807	up	--	--	--	--	--	--	--	--
103998541	chemocyanin-like	LOC103998541	NC_025210.1	25764913	25765692	-	696	protein_coding	1739.94	1662.45	2718.52	864.31	912.87	751.83	1.27	8.53e-07	0.000107	up	--	--	--	--	--	--	--	--	--	--	1636.32	1577.2	2553.03	1112.15	1121.42	719.77	0.96	0.000874	0.0155	up	-	-	GO:0009055//GO:0003674	electron carrier activity//molecular_function	-	-	--	Cu_bind_like
103977651	pathogenesis-related protein 1-like	LOC103977651	NC_025204.1	5823770	5824576	+	726	protein_coding	5654.82	4192.22	7203.69	1845.65	2568.21	2647.36	1.27	3.67e-06	0.000317	up	--	--	--	--	--	--	--	--	--	--	5318.03	3977.26	6765.17	2045.14	2253.83	2301.28	1.28	8.21e-08	2.04e-05	up	GO:0006952//GO:0009607//GO:0006950//GO:0008150//GO:0050896	defense response//response to biotic stimulus//response to stress//biological_process//response to stimulus	-	-	-	-	--	--
103994454	protein REVEILLE 5-like	LOC103994454	NC_025209.1	10183886	10186969	-	2111	protein_coding	101.57	122.63	165.67	46.81	62.23	51.85	1.27	7.39e-05	0.00297	up	--	--	--	--	--	--	--	--	--	--	95.52	116.34	155.59	53.66	48.66	41.7	1.34	3.01e-05	0.00159	up	-	-	GO:0003677//GO:0003674//GO:0003676//GO:0005488//GO:0097159//GO:1901363	DNA binding//molecular_function//nucleic acid binding//binding//organic cyclic compound binding//heterocyclic compound binding	-	-	--	Myb_DNA-binding
103975183	aspartokinase 1%2C chloroplastic	LOC103975183	NW_008997111.1	2082	3601	-	1079	protein_coding	154.56	246.25	438.28	83.12	147.08	117.66	1.27	0.003	0.0394	up	--	--	--	--	--	--	--	--	--	--	145.36	233.63	411.6	122.9	91.03	91.34	1.37	0.000753	0.014	up	--	--	--	--	--	--	--	AA_kinase
103974723	auxin-responsive protein SAUR36-like	LOC103974723	NC_025203.1	18997317	18998037	+	721	protein_coding	96.05	166.15	242.48	71.82	79.2	57.83	1.27	0.00125	0.0218	up	--	--	--	--	--	--	--	--	--	--	90.33	157.63	227.72	78.76	51.01	45.67	1.43	0.000678	0.0131	up	GO:0009733//GO:0008150//GO:0009719//GO:0009725//GO:0010033//GO:0042221//GO:0050896	response to auxin//biological_process//response to endogenous stimulus//response to hormone//response to organic substance//response to chemical//response to stimulus	-	-	-	-	103974723|mus04075|Plant hormone signal transduction	Auxin_inducible
103969460	uncharacterized LOC103969460	LOC103969460	NC_025211.1	31229535	31230268	+	734	protein_coding	2606.6	3236.88	4278.84	1403.4	1441.79	1368.05	1.26	7.14e-08	1.6e-05	up	--	--	--	--	--	--	--	--	--	--	--	--	--	--	--	--	--	--	--	--	--	--	--	--	--	--	--	--
103995496	probable lysophospholipase BODYGUARD 4%2C transcript variant X1	LOC103995496	NC_025209.1	26392651	26400562	+	2795	protein_coding	66.24	130.54	185.25	61.33	50.2	46.86	1.26	0.00289	0.0385	up	--	--	--	--	--	--	--	--	--	--	--	--	--	--	--	--	--	--	--	--	--	--	--	--	--	--	--	Abhydrolase_1
103994514	ABC transporter G family member 28	LOC103994514	NC_025209.1	10818837	10837630	+	4219	protein_coding	2000.49	2291.43	3827.01	1016.84	1109.45	1254.38	1.26	1.56e-05	0.00098	up	--	--	--	--	--	--	--	--	--	--	1881.35	2173.93	3594.04	1058.49	1357.63	826	1.24	9.53e-05	0.00348	up	-	-	GO:0005524//GO:0016887//GO:0000166//GO:0003674//GO:0005488//GO:0017076//GO:0030554//GO:0032553//GO:0032555//GO:0032559//GO:0035639//GO:0036094//GO:0043167//GO:0043168//GO:0097159//GO:0097367//GO:1901265//GO:1901363//GO:0003824//GO:0017111//GO:0016462//GO:0016787//GO:0016817//GO:0016818	ATP binding//ATPase activity//nucleotide binding//molecular_function//binding//purine nucleotide binding//adenyl nucleotide binding//ribonucleotide binding//purine ribonucleotide binding//adenyl ribonucleotide binding//purine ribonucleoside triphosphate binding//small molecule binding//ion binding//anion binding//organic cyclic compound binding//carbohydrate derivative binding//nucleoside phospha…	-	-	--	ABC_tran
104000507	stem-specific protein TSJT1-like	LOC104000507	NC_025211.1	17140325	17141668	+	1083	protein_coding	4422.73	4130.91	7063.62	1909.4	2943.69	1654.23	1.26	8.4e-05	0.00325	up	--	--	--	--	--	--	--	--	--	--	4159.32	3919.09	6633.63	2437.2	2158.87	1876.37	1.18	7.61e-06	0.000642	up	--	--	--	--	--	--	--	--
103993672	uncharacterized LOC103993672	LOC103993672	NC_025209.1	4301721	4306447	-	765	protein_coding	185.48	108.79	256.04	96.03	62.93	69.8	1.26	0.00111	0.0203	up	--	--	--	--	--	--	--	--	--	--	--	--	--	--	--	--	--	--	--	--	--	--	--	--	--	--	--	--
103986053	curcumin synthase 2-like	LOC103986053	NC_025206.1	29369572	29371064	-	1421	protein_coding	5438.43	6223.56	5890.37	2249.96	1281.98	3792.06	1.26	0.000751	0.0159	up	--	--	--	--	--	--	--	--	--	--	5114.53	5904.43	5531.8	2395.66	3927.72	2022.31	0.99	0.000462	0.0102	up	GO:0008152//GO:0008150	metabolic process//biological_process	GO:0003824//GO:0003674	catalytic activity//molecular_function	-	-	103986053|mus00941|Flavonoid biosynthesis,103986053|mus01100|Metabolic pathways,103986053|mus01110|Biosynthesis of secondary metabolites,103986053|mus04712|Circadian rhythm - plant	Chal_sti_synt_N
103980771	uncharacterized LOC103980771	LOC103980771	NC_025205.1	4921157	4921660	-	504	protein_coding	316.86	391.63	301.22	132.35	125.16	165.52	1.26	1.54e-07	2.89e-05	up	--	--	--	--	--	--	--	--	--	--	297.98	371.55	282.88	109.92	98.09	169.77	1.34	4.95e-06	0.000471	up	--	--	--	--	--	--	--	--
103988030	pathogen-related protein-like	LOC103988030	NC_025207.1	11499160	11500308	+	900	protein_coding	40559.7	44789.2	77338.4	20955	25827.1	21130	1.26	1.87e-05	0.0011	up	--	--	--	--	--	--	--	--	--	--	38144	42492.6	72630.5	21784.2	27993.9	19544	1.14	0.00014	0.00448	up	--	--	--	--	--	--	--	--
103978934	ocs element-binding factor 1-like	LOC103978934	NC_025204.1	24867188	24868029	+	842	protein_coding	550.91	530.09	1057.28	293.75	366.28	231.33	1.26	0.000288	0.008	up	--	--	--	--	--	--	--	--	--	--	518.1	502.9	992.92	316.77	355.5	239.26	1.14	0.000669	0.013	up	GO:0006355//GO:0008152//GO:0006139//GO:0006351//GO:0006725//GO:0006807//GO:0008150//GO:0009058//GO:0009059//GO:0009889//GO:0009987//GO:0010467//GO:0010468//GO:0010556//GO:0016070//GO:0018130//GO:0019219//GO:0019222//GO:0019438//GO:0031323//GO:0031326//GO:0032774//GO:0034641//GO:0034645//GO:0034654//GO:0043170//GO:0044237//GO:0044238//GO:0044249//GO:0044260//GO:0044271//GO:0046483//GO:0050789//GO:…	regulation of transcription, DNA-templated//metabolic process//nucleobase-containing compound metabolic process//transcription, DNA-templated//cellular aromatic compound metabolic process//nitrogen compound metabolic process//biological_process//biosynthetic process//macromolecule biosynthetic process//regulation of biosynthetic process//cellular process//gene expression//regulation of gene expre…	GO:0003700//GO:0001071//GO:0003674	transcription factor activity, sequence-specific DNA binding//nucleic acid binding transcription factor activity//molecular_function	-	-	--	bZIP_1
103972208	probable 4-coumarate--CoA ligase 2%2C transcript variant X2	LOC103972208	NC_025212.1	23334770	23338749	-	2587	protein_coding	9824.72	9816.47	16936.1	4662.94	4151.42	6478.31	1.26	4e-05	0.00192	up	--	--	--	--	--	--	--	--	--	--	9239.58	9313.11	15905.1	4053.93	5888.83	3777.56	1.33	1.1e-05	0.00083	up	GO:0008152//GO:0008150	metabolic process//biological_process	GO:0003824//GO:0003674	catalytic activity//molecular_function	-	-	103972208|mus00130|Ubiquinone and other terpenoid-quinone biosynthesis,103972208|mus00360|Phenylalanine metabolism,103972208|mus00940|Phenylpropanoid biosynthesis,103972208|mus01100|Metabolic pathways,103972208|mus01110|Biosynthesis of secondary metabolites	AMP-binding
103984466	ethylene-responsive transcription factor ERF105-like	LOC103984466	NC_025206.1	8981932	8983034	-	1103	protein_coding	674.56	581.51	1531.71	271.16	458.21	435.74	1.26	0.00239	0.0341	up	--	--	--	--	--	--	--	--	--	--	634.38	551.69	1438.47	194.73	390.03	298.83	1.57	0.000211	0.00594	up	GO:0006355//GO:0008152//GO:0006139//GO:0006351//GO:0006725//GO:0006807//GO:0008150//GO:0009058//GO:0009059//GO:0009889//GO:0009987//GO:0010467//GO:0010468//GO:0010556//GO:0016070//GO:0018130//GO:0019219//GO:0019222//GO:0019438//GO:0031323//GO:0031326//GO:0032774//GO:0034641//GO:0034645//GO:0034654//GO:0043170//GO:0044237//GO:0044238//GO:0044249//GO:0044260//GO:0044271//GO:0046483//GO:0050789//GO:…	regulation of transcription, DNA-templated//metabolic process//nucleobase-containing compound metabolic process//transcription, DNA-templated//cellular aromatic compound metabolic process//nitrogen compound metabolic process//biological_process//biosynthetic process//macromolecule biosynthetic process//regulation of biosynthetic process//cellular process//gene expression//regulation of gene expre…	GO:0003700//GO:0003677//GO:0001071//GO:0003674//GO:0003676//GO:0005488//GO:0097159//GO:1901363	transcription factor activity, sequence-specific DNA binding//DNA binding//nucleic acid binding transcription factor activity//molecular_function//nucleic acid binding//binding//organic cyclic compound binding//heterocyclic compound binding	-	-	--	AP2
103969442	uncharacterized LOC103969442	LOC103969442	NC_025211.1	31103594	31104131	-	538	protein_coding	260.55	356.03	350.92	120.25	123.74	162.53	1.25	1.09e-06	0.000126	up	--	--	--	--	--	--	--	--	--	--	--	--	--	--	--	--	--	--	--	--	--	--	--	--	--	--	--	--
103986068	BTB/POZ domain-containing protein At1g01640	LOC103986068	NC_025206.1	29222721	29224774	+	1178	protein_coding	210.87	226.47	250.01	101.68	70	118.66	1.25	1e-05	0.000703	up	--	--	--	--	--	--	--	--	--	--	198.31	214.86	234.79	121.17	80.83	114.17	1.04	6.94e-05	0.00283	up	-	-	GO:0005515//GO:0003674//GO:0005488	protein binding//molecular_function//binding	-	-	--	BTB
novel.2970	PF04030:D-arabinono-1,4-lactone oxidase|PF01565:FAD binding domain	-	NC_025203.1	12571490	12618991	+	7490	-	511.16	633.93	766.61	242.91	299.81	261.25	1.25	1.43e-07	2.77e-05	up	--	--	--	--	--	--	--	--	--	--	480.72	601.42	719.94	330.61	346.08	228.34	0.99	0.000191	0.0056	up	GO:0055114//GO:0008152//GO:0008150//GO:0044699//GO:0044710	oxidation-reduction process//metabolic process//biological_process//single-organism process//single-organism metabolic process	GO:0003885//GO:0016491//GO:0050660//GO:0003674//GO:0003824//GO:0016614//GO:0016899//GO:0000166//GO:0005488//GO:0036094//GO:0043167//GO:0043168//GO:0048037//GO:0050662//GO:0097159//GO:1901265//GO:1901363	D-arabinono-1,4-lactone oxidase activity//oxidoreductase activity//flavin adenine dinucleotide binding//molecular_function//catalytic activity//oxidoreductase activity, acting on CH-OH group of donors//oxidoreductase activity, acting on the CH-OH group of donors, oxygen as acceptor//nucleotide binding//binding//small molecule binding//ion binding//anion binding//cofactor binding//coenzyme binding…	GO:0016020//GO:0005575	membrane//cellular_component	--	ALO
103992975	wall-associated receptor kinase 5-like	LOC103992975	NC_025208.1	24223538	24228063	-	2528	protein_coding	146.84	62.3	114.46	47.61	44.55	43.87	1.25	0.00158	0.0255	up	--	--	--	--	--	--	--	--	--	--	--	--	--	--	--	--	--	--	--	--	GO:0006468//GO:0008152//GO:0006464//GO:0006793//GO:0006796//GO:0008150//GO:0009987//GO:0016310//GO:0019538//GO:0036211//GO:0043170//GO:0043412//GO:0044237//GO:0044238//GO:0044260//GO:0044267//GO:0071704	protein phosphorylation//metabolic process//cellular protein modification process//phosphorus metabolic process//phosphate-containing compound metabolic process//biological_process//cellular process//phosphorylation//protein metabolic process//protein modification process//macromolecule metabolic process//macromolecule modification//cellular metabolic process//primary metabolic process//cellular …	GO:0004672//GO:0005524//GO:0005509//GO:0030247//GO:0003674//GO:0003824//GO:0016301//GO:0016740//GO:0016772//GO:0016773//GO:0000166//GO:0005488//GO:0017076//GO:0030554//GO:0032553//GO:0032555//GO:0032559//GO:0035639//GO:0036094//GO:0043167//GO:0043168//GO:0097159//GO:0097367//GO:1901265//GO:1901363//GO:0046872//GO:0043169//GO:0001871//GO:0030246	protein kinase activity//ATP binding//calcium ion binding//polysaccharide binding//molecular_function//catalytic activity//kinase activity//transferase activity//transferase activity, transferring phosphorus-containing groups//phosphotransferase activity, alcohol group as acceptor//nucleotide binding//binding//purine nucleotide binding//adenyl nucleotide binding//ribonucleotide binding//purine ri…	-	-	--	Pkinase
103972575	cinnamate beta-D-glucosyltransferase-like	LOC103972575	NC_025203.1	10452922	10454898	-	1977	protein_coding	1319.31	1152.14	2670.32	485.02	910.75	771.77	1.25	0.00138	0.0232	up	--	--	--	--	--	--	--	--	--	--	--	--	--	--	--	--	--	--	--	--	GO:0008152//GO:0008150	metabolic process//biological_process	GO:0016758//GO:0003674//GO:0003824//GO:0016740//GO:0016757	transferase activity, transferring hexosyl groups//molecular_function//catalytic activity//transferase activity//transferase activity, transferring glycosyl groups	-	-	--	UDPGT
103996136	ras-related protein RABA1f-like	LOC103996136	NC_025209.1	30426248	30430854	+	1109	protein_coding	289.25	329.33	427.73	154.14	112.43	175.49	1.24	1.03e-05	0.000717	up	--	--	--	--	--	--	--	--	--	--	272.03	312.44	401.7	154.06	159.31	109.21	1.22	7.74e-06	0.000646	up	-	-	GO:0003924//GO:0005525//GO:0003674//GO:0003824//GO:0017111//GO:0016462//GO:0016787//GO:0016817//GO:0016818//GO:0000166//GO:0001882//GO:0001883//GO:0005488//GO:0017076//GO:0019001//GO:0032549//GO:0032550//GO:0032553//GO:0032555//GO:0032561//GO:0035639//GO:0036094//GO:0043167//GO:0043168//GO:0097159//GO:0097367//GO:1901265//GO:1901363	GTPase activity//GTP binding//molecular_function//catalytic activity//nucleoside-triphosphatase activity//pyrophosphatase activity//hydrolase activity//hydrolase activity, acting on acid anhydrides//hydrolase activity, acting on acid anhydrides, in phosphorus-containing anhydrides//nucleotide binding//nucleoside binding//purine nucleoside binding//binding//purine nucleotide binding//guanyl nucleo…	-	-	--	Ras
103982440	heat stress transcription factor B-2b-like	LOC103982440	NC_025205.1	27212134	27213520	-	1307	protein_coding	1204.49	1276.75	2575.44	518.1	973.69	643.14	1.24	0.00108	0.0201	up	--	--	--	--	--	--	--	--	--	--	1132.75	1211.29	2418.66	993.58	785.54	536.11	1.04	0.00478	0.0483	up	GO:0006355//GO:0008152//GO:0006139//GO:0006351//GO:0006725//GO:0006807//GO:0008150//GO:0009058//GO:0009059//GO:0009889//GO:0009987//GO:0010467//GO:0010468//GO:0010556//GO:0016070//GO:0018130//GO:0019219//GO:0019222//GO:0019438//GO:0031323//GO:0031326//GO:0032774//GO:0034641//GO:0034645//GO:0034654//GO:0043170//GO:0044237//GO:0044238//GO:0044249//GO:0044260//GO:0044271//GO:0046483//GO:0050789//GO:…	regulation of transcription, DNA-templated//metabolic process//nucleobase-containing compound metabolic process//transcription, DNA-templated//cellular aromatic compound metabolic process//nitrogen compound metabolic process//biological_process//biosynthetic process//macromolecule biosynthetic process//regulation of biosynthetic process//cellular process//gene expression//regulation of gene expre…	GO:0003700//GO:0043565//GO:0001071//GO:0003674//GO:0003676//GO:0003677//GO:0005488//GO:0097159//GO:1901363	transcription factor activity, sequence-specific DNA binding//sequence-specific DNA binding//nucleic acid binding transcription factor activity//molecular_function//nucleic acid binding//DNA binding//binding//organic cyclic compound binding//heterocyclic compound binding	GO:0005634//GO:0005622//GO:0005575//GO:0005623//GO:0043231//GO:0043226//GO:0043227//GO:0043229//GO:0044424//GO:0044464	nucleus//intracellular//cellular_component//cell//intracellular membrane-bounded organelle//organelle//membrane-bounded organelle//intracellular organelle//intracellular part//cell part	--	HSF_DNA-bind
103996071	acidic endochitinase SE2-like	LOC103996071	NC_025209.1	30886006	30887090	+	1085	protein_coding	644.75	396.58	695.82	167.05	300.52	266.23	1.24	0.000174	0.00553	up	--	--	--	--	--	--	--	--	--	--	--	--	--	--	--	--	--	--	--	--	GO:0005975//GO:0008152//GO:0008150//GO:0044238//GO:0071704	carbohydrate metabolic process//metabolic process//biological_process//primary metabolic process//organic substance metabolic process	-	-	-	-	103996071|mus00520|Amino sugar and nucleotide sugar metabolism,103996071|mus01100|Metabolic pathways	--
103982169	probable galacturonosyltransferase 13%2C transcript variant X2	LOC103982169	NC_025205.1	29297276	29304070	+	2644	protein_coding	183.27	156.26	402.13	93.61	98.99	120.65	1.24	0.00223	0.0325	up	--	--	--	--	--	--	--	--	--	--	--	--	--	--	--	--	--	--	--	--	-	-	GO:0016757//GO:0003674//GO:0003824//GO:0016740	transferase activity, transferring glycosyl groups//molecular_function//catalytic activity//transferase activity	-	-	--	Glyco_transf_8
103981725	receptor kinase-like protein Xa21%2C transcript variant X2	LOC103981725	NC_025205.1	11149009	11180642	+	2820	protein_coding	150.15	115.71	186.76	51.65	84.85	53.84	1.24	0.000311	0.00842	up	--	--	--	--	--	--	--	--	--	--	--	--	--	--	--	--	--	--	--	--	-	-	GO:0005515//GO:0003674//GO:0005488	protein binding//molecular_function//binding	-	-	--	LRRNT_2
103997341	cold-regulated 413 plasma membrane protein 2-like	LOC103997341	NC_025210.1	6290761	6294700	+	896	protein_coding	9016.57	7116.59	11616.6	3740.52	3696.05	4318.54	1.24	1.79e-07	3.23e-05	up	--	--	--	--	--	--	--	--	--	--	8479.56	6751.67	10909.4	4034.02	3875.14	4107.16	1.12	5.14e-07	8.1e-05	up	-	-	-	-	GO:0016021//GO:0005575//GO:0016020//GO:0031224//GO:0044425	integral component of membrane//cellular_component//membrane//intrinsic component of membrane//membrane part	--	--
103987961	acetyl-coenzyme A synthetase%2C chloroplastic/glyoxysomal	LOC103987961	NC_025207.1	10819146	10827178	-	2679	protein_coding	1803.98	1684.21	3295.35	756.17	1141.98	977.18	1.24	0.000144	0.00482	up	--	--	--	--	--	--	--	--	--	--	1696.54	1597.85	3094.75	952.03	875.01	626.45	1.38	1.79e-05	0.00112	up	GO:0008152//GO:0008150	metabolic process//biological_process	GO:0003824//GO:0003674	catalytic activity//molecular_function	-	-	103987961|mus00010|Glycolysis / Gluconeogenesis,103987961|mus00620|Pyruvate metabolism,103987961|mus00640|Propanoate metabolism,103987961|mus01100|Metabolic pathways,103987961|mus01110|Biosynthesis of secondary metabolites,103987961|mus01200|Carbon metabolism	AMP-binding
103972086	uncharacterized LOC103972086	LOC103972086	NC_025212.1	22383706	22387313	+	1035	protein_coding	436.09	334.27	579.85	220.32	149.2	203.41	1.24	3.12e-05	0.0016	up	--	--	--	--	--	--	--	--	--	--	410.12	317.13	544.55	202.52	226.8	192.6	1.03	0.000112	0.00388	up	--	--	--	--	--	--	--	--
103986276	bZIP transcription factor 53-like	LOC103986276	NC_025206.1	27708655	27709872	+	1218	protein_coding	1323.73	1485.43	2081.43	782	714.88	578.33	1.24	1.14e-06	0.000132	up	--	--	--	--	--	--	--	--	--	--	--	--	--	--	--	--	--	--	--	--	GO:0006355//GO:0008152//GO:0006139//GO:0006351//GO:0006725//GO:0006807//GO:0008150//GO:0009058//GO:0009059//GO:0009889//GO:0009987//GO:0010467//GO:0010468//GO:0010556//GO:0016070//GO:0018130//GO:0019219//GO:0019222//GO:0019438//GO:0031323//GO:0031326//GO:0032774//GO:0034641//GO:0034645//GO:0034654//GO:0043170//GO:0044237//GO:0044238//GO:0044249//GO:0044260//GO:0044271//GO:0046483//GO:0050789//GO:…	regulation of transcription, DNA-templated//metabolic process//nucleobase-containing compound metabolic process//transcription, DNA-templated//cellular aromatic compound metabolic process//nitrogen compound metabolic process//biological_process//biosynthetic process//macromolecule biosynthetic process//regulation of biosynthetic process//cellular process//gene expression//regulation of gene expre…	GO:0003700//GO:0001071//GO:0003674	transcription factor activity, sequence-specific DNA binding//nucleic acid binding transcription factor activity//molecular_function	-	-	--	bZIP_1
103981532	jasmonic acid-amido synthetase JAR1	LOC103981532	NC_025205.1	11939552	11943648	+	2080	protein_coding	248.41	588.43	768.11	185.61	287.09	208.4	1.23	0.00314	0.0402	up	--	--	--	--	--	--	--	--	--	--	233.61	558.26	721.35	234.55	263.68	177.71	1.16	0.00458	0.047	up	--	--	--	--	--	--	103981532|mus04075|Plant hormone signal transduction	--
novel.28509	-	-	NW_008992498.1	1	448	-	448	-	107.09	79.12	198.81	42.77	62.23	57.83	1.23	0.00334	0.0418	up	--	--	--	--	--	--	--	--	--	--	--	--	--	--	--	--	--	--	--	--	--	--	--	--	--	--	--	--
103994968	aquaporin PIP2-4-like%2C transcript variant X2	LOC103994968	NC_025209.1	23819449	23821052	-	1307	protein_coding	9036.45	17314.8	9074.27	5822.62	2749.23	6506.23	1.23	0.00191	0.0294	up	--	--	--	--	--	--	--	--	--	--	--	--	--	--	--	--	--	--	--	--	GO:0006810//GO:0008150//GO:0051179//GO:0051234	transport//biological_process//localization//establishment of localization	GO:0005215//GO:0003674	transporter activity//molecular_function	GO:0016020//GO:0005575	membrane//cellular_component	--	--
103979504	protein HAIKU1-like%2C transcript variant X2	LOC103979504	NC_025204.1	27130419	27131417	+	969	protein_coding	964.92	679.42	1564.84	276	625.08	463.66	1.23	0.00213	0.0316	up	--	--	--	--	--	--	--	--	--	--	--	--	--	--	--	--	--	--	--	--	--	--	--	--	--	--	--	--
103998728	uncharacterized LOC103998728	LOC103998728	NC_025210.1	27960446	27961042	-	597	protein_coding	471.42	359.98	804.26	223.54	205.77	267.23	1.23	0.00029	0.00802	up	--	--	--	--	--	--	--	--	--	--	443.34	341.52	755.3	234.55	322.54	186.64	1.05	0.00389	0.0423	up	--	--	--	--	--	--	--	--
103995242	IAA-amino acid hydrolase ILR1-like 6	LOC103995242	NC_025209.1	27681488	27687647	-	1942	protein_coding	829.12	601.29	1201.87	309.09	478	334.04	1.23	0.000159	0.00519	up	--	--	--	--	--	--	--	--	--	--	779.74	570.46	1128.71	348.79	486.55	311.74	1.11	0.0005	0.0108	up	GO:0008152//GO:0008150	metabolic process//biological_process	GO:0016787//GO:0003674//GO:0003824	hydrolase activity//molecular_function//catalytic activity	-	-	--	M20_dimer
novel.5588	-	-	NC_025204.1	19431387	19432774	+	1388	-	410.7	391.63	512.07	161.4	251.02	146.58	1.23	2.04e-05	0.00117	up	--	--	--	--	--	--	--	--	--	--	--	--	--	--	--	--	--	--	--	--	--	--	--	--	--	--	--	--
103997660	15.4 kDa class V heat shock protein	LOC103997660	NC_025210.1	7551809	7552540	+	652	protein_coding	3387.15	2324.07	3769.78	1249.26	1453.1	1342.13	1.23	2.89e-07	4.59e-05	up	--	--	--	--	--	--	--	--	--	--	3185.42	2204.9	3540.29	1006.56	1276.02	868.69	1.5	8.59e-09	3.8e-06	up	--	--	--	--	--	--	103997660|mus04141|Protein processing in endoplasmic reticulum	--
novel.19401	PF00704:Glycosyl hydrolases family 18	-	NC_025209.1	30860972	30887159	+	2703	-	1288.4	1055.23	1610.02	384.95	682.36	619.21	1.23	3.11e-05	0.0016	up	--	--	--	--	--	--	--	--	--	--	--	--	--	--	--	--	--	--	--	--	GO:0005975//GO:0008152//GO:0008150//GO:0044238//GO:0071704	carbohydrate metabolic process//metabolic process//biological_process//primary metabolic process//organic substance metabolic process	-	-	-	-	--	--
novel.17436	PF00112:Papain family cysteine protease|PF08246:Cathepsin propeptide inhibitor domain (I29)	-	NC_025209.1	2325935	2330786	+	2265	-	1257.48	910.84	1433.81	562.49	506.29	467.65	1.23	2.69e-07	4.34e-05	up	--	--	--	--	--	--	--	--	--	--	1182.59	864.13	1346.53	658.63	649.78	400.09	0.99	0.000546	0.0114	up	GO:0006508//GO:0008152//GO:0008150//GO:0019538//GO:0043170//GO:0044238//GO:0071704	proteolysis//metabolic process//biological_process//protein metabolic process//macromolecule metabolic process//primary metabolic process//organic substance metabolic process	GO:0008234//GO:0003674//GO:0003824//GO:0008233//GO:0070011//GO:0016787	cysteine-type peptidase activity//molecular_function//catalytic activity//peptidase activity//peptidase activity, acting on L-amino acid peptides//hydrolase activity	-	-	--	Peptidase_C1
103985971	transcription termination factor MTERF8%2C chloroplastic%2C transcript variant X1	LOC103985971	NC_025206.1	20286863	20289542	+	2604	protein_coding	387.51	502.39	695.82	222.74	272.24	181.48	1.23	4.66e-05	0.00213	up	--	--	--	--	--	--	--	--	--	--	364.43	476.63	653.46	302.92	226.8	182.67	1.07	0.000622	0.0124	up	GO:0006355//GO:0008152//GO:0006139//GO:0006351//GO:0006725//GO:0006807//GO:0008150//GO:0009058//GO:0009059//GO:0009889//GO:0009987//GO:0010467//GO:0010468//GO:0010556//GO:0016070//GO:0018130//GO:0019219//GO:0019222//GO:0019438//GO:0031323//GO:0031326//GO:0032774//GO:0034641//GO:0034645//GO:0034654//GO:0043170//GO:0044237//GO:0044238//GO:0044249//GO:0044260//GO:0044271//GO:0046483//GO:0050789//GO:…	regulation of transcription, DNA-templated//metabolic process//nucleobase-containing compound metabolic process//transcription, DNA-templated//cellular aromatic compound metabolic process//nitrogen compound metabolic process//biological_process//biosynthetic process//macromolecule biosynthetic process//regulation of biosynthetic process//cellular process//gene expression//regulation of gene expre…	GO:0003690//GO:0003674//GO:0003676//GO:0003677//GO:0005488//GO:0097159//GO:1901363	double-stranded DNA binding//molecular_function//nucleic acid binding//DNA binding//binding//organic cyclic compound binding//heterocyclic compound binding	-	-	--	--
103972276	tropinone reductase homolog At5g06060-like	LOC103972276	NC_025212.1	23737723	23739178	-	1130	protein_coding	5650.4	4909.22	7277.49	2291.12	1812.31	3530.81	1.22	6.29e-05	0.00264	up	--	--	--	--	--	--	--	--	--	--	5313.87	4657.49	6834.48	2412.97	3945.77	3016.09	0.84	0.00123	0.0196	up	--	--	--	--	--	--	103972276|mus00960|Tropane, piperidine and pyridine alkaloid biosynthesis,103972276|mus01100|Metabolic pathways,103972276|mus01110|Biosynthesis of secondary metabolites	--
103979641	uncharacterized LOC103979641	LOC103979641	NC_025204.1	20181219	20181836	-	618	protein_coding	82.8	70.22	125.01	25.02	55.15	37.89	1.22	0.004	0.047	up	--	--	--	--	--	--	--	--	--	--	--	--	--	--	--	--	--	--	--	--	--	--	--	--	--	--	--	--
103982456	pyruvate kinase isozyme G%2C chloroplastic	LOC103982456	NC_025205.1	27112421	27118495	-	1896	protein_coding	206.45	261.09	435.26	95.23	160.51	129.63	1.22	0.000791	0.0164	up	--	--	--	--	--	--	--	--	--	--	194.16	247.7	408.77	115.11	143.61	128.07	1.13	0.000667	0.013	up	GO:0006096//GO:0008152//GO:0005975//GO:0006082//GO:0006090//GO:0006091//GO:0006139//GO:0006163//GO:0006165//GO:0006725//GO:0006732//GO:0006733//GO:0006753//GO:0006757//GO:0006793//GO:0006796//GO:0006807//GO:0008150//GO:0009056//GO:0009117//GO:0009123//GO:0009126//GO:0009132//GO:0009135//GO:0009141//GO:0009144//GO:0009150//GO:0009161//GO:0009167//GO:0009179//GO:0009185//GO:0009199//GO:0009205//GO:…	glycolytic process//metabolic process//carbohydrate metabolic process//organic acid metabolic process//pyruvate metabolic process//generation of precursor metabolites and energy//nucleobase-containing compound metabolic process//purine nucleotide metabolic process//nucleoside diphosphate phosphorylation//cellular aromatic compound metabolic process//coenzyme metabolic process//oxidoreduction coen…	GO:0003824//GO:0000287//GO:0004743//GO:0030955//GO:0003674//GO:0005488//GO:0046872//GO:0043167//GO:0043169//GO:0016740//GO:0016772//GO:0016773//GO:0031420	catalytic activity//magnesium ion binding//pyruvate kinase activity//potassium ion binding//molecular_function//binding//metal ion binding//ion binding//cation binding//transferase activity//transferase activity, transferring phosphorus-containing groups//phosphotransferase activity, alcohol group as acceptor//alkali metal ion binding	-	-	103982456|mus00010|Glycolysis / Gluconeogenesis,103982456|mus00230|Purine metabolism,103982456|mus00620|Pyruvate metabolism,103982456|mus01100|Metabolic pathways,103982456|mus01110|Biosynthesis of secondary metabolites,103982456|mus01200|Carbon metabolism,103982456|mus01230|Biosynthesis of amino acids	PK
103982770	scarecrow-like protein 8	LOC103982770	NC_025205.1	24609147	24611306	-	2160	protein_coding	697.74	1115.55	1691.35	387.37	631.45	483.6	1.22	0.000758	0.016	up	--	--	--	--	--	--	--	--	--	--	656.19	1058.35	1588.39	537.47	579.15	332.58	1.19	0.00128	0.0201	up	--	--	--	--	--	--	--	GRAS
103988626	uncharacterized LOC103988626	LOC103988626	NC_025207.1	15342750	15343336	+	587	protein_coding	708.78	648.76	1007.58	304.25	307.59	403.83	1.22	3.18e-06	0.00029	up	--	--	--	--	--	--	--	--	--	--	666.57	615.49	946.25	460.44	417.49	271.03	0.95	0.00109	0.018	up	--	--	--	--	--	--	--	--
novel.28604	PF00651:BTB/POZ domain	-	NW_008992711.1	102794	104824	+	1942	-	71.76	65.27	109.95	25.02	47.38	32.91	1.22	0.00278	0.0375	up	--	--	--	--	--	--	--	--	--	--	--	--	--	--	--	--	--	--	--	--	-	-	GO:0005515//GO:0003674//GO:0005488	protein binding//molecular_function//binding	-	-	--	BTB
103969621	uncharacterized LOC103969621	LOC103969621	NC_025211.1	32495300	32496084	+	698	protein_coding	1157.02	845.57	1253.08	556.03	424.26	420.79	1.22	7.25e-07	9.7e-05	up	--	--	--	--	--	--	--	--	--	--	1088.11	802.21	1176.8	701.04	565.03	521.21	0.78	0.000991	0.0169	up	--	--	--	--	--	--	--	--
103991432	protein DETOXIFICATION 27-like	LOC103991432	NC_025208.1	9362178	9366528	-	1914	protein_coding	2940.02	2475.38	5028.88	1275.89	1605.13	1616.34	1.22	8.36e-05	0.00324	up	--	--	--	--	--	--	--	--	--	--	2764.92	2348.45	4722.75	1570.85	1879.5	1009.66	1.14	0.000948	0.0164	up	GO:0006855//GO:0055085//GO:0006810//GO:0008150//GO:0042493//GO:0015893//GO:0042221//GO:0044699//GO:0044765//GO:0050896//GO:0051179//GO:0051234//GO:1902578	drug transmembrane transport//transmembrane transport//transport//biological_process//response to drug//drug transport//response to chemical//single-organism process//single-organism transport//response to stimulus//localization//establishment of localization//single-organism localization	GO:0015238//GO:0015297//GO:0003674//GO:0005215//GO:0022857//GO:0090484//GO:0015291//GO:0022804	drug transmembrane transporter activity//antiporter activity//molecular_function//transporter activity//transmembrane transporter activity//drug transporter activity//secondary active transmembrane transporter activity//active transmembrane transporter activity	GO:0016020//GO:0005575	membrane//cellular_component	--	MatE
novel.8929	PF03188:Eukaryotic cytochrome b561	-	NC_025205.1	25536888	25541830	-	2899	-	49.68	55.38	93.38	25.02	28.99	30.91	1.21	0.0026	0.036	up	--	--	--	--	--	--	--	--	--	--	--	--	--	--	--	--	--	--	--	--	--	--	--	--	--	--	--	Cytochrom_B561
103998485	transcription factor TGA2.1-like%2C transcript variant X5	LOC103998485	NC_025210.1	23606804	23616977	-	2006	protein_coding	76.18	47.47	40.66	25.82	22.63	22.93	1.21	0.00382	0.0456	up	--	--	--	--	--	--	--	--	--	--	--	--	--	--	--	--	--	--	--	--	GO:0006351//GO:0006355//GO:0008152//GO:0006139//GO:0006725//GO:0006807//GO:0008150//GO:0009058//GO:0009059//GO:0009987//GO:0010467//GO:0016070//GO:0018130//GO:0019438//GO:0032774//GO:0034641//GO:0034645//GO:0034654//GO:0043170//GO:0044237//GO:0044238//GO:0044249//GO:0044260//GO:0044271//GO:0046483//GO:0071704//GO:0090304//GO:0097659//GO:1901360//GO:1901362//GO:1901576//GO:0009889//GO:0010468//GO:…	transcription, DNA-templated//regulation of transcription, DNA-templated//metabolic process//nucleobase-containing compound metabolic process//cellular aromatic compound metabolic process//nitrogen compound metabolic process//biological_process//biosynthetic process//macromolecule biosynthetic process//cellular process//gene expression//RNA metabolic process//heterocycle biosynthetic process//aro…	GO:0043565//GO:0003700//GO:0003674//GO:0003676//GO:0003677//GO:0005488//GO:0097159//GO:1901363//GO:0001071	sequence-specific DNA binding//transcription factor activity, sequence-specific DNA binding//molecular_function//nucleic acid binding//DNA binding//binding//organic cyclic compound binding//heterocyclic compound binding//nucleic acid binding transcription factor activity	-	-	103998485|mus04075|Plant hormone signal transduction	bZIP_1
novel.13469	-	-	NC_025207.1	13200734	13263475	+	912	-	86.11	59.34	140.07	45.19	36.77	40.88	1.21	0.003	0.0394	up	--	--	--	--	--	--	--	--	--	--	80.99	56.3	131.54	20.77	18.83	25.81	2.03	4.48e-06	0.000438	up	--	--	--	--	--	--	--	--
103997166	uncharacterized protein At5g48480-like	LOC103997166	NC_025210.1	4647800	4648665	-	755	protein_coding	105.99	124.61	123.5	71.02	31.82	50.85	1.21	0.00107	0.0199	up	--	--	--	--	--	--	--	--	--	--	99.67	118.22	115.98	64.05	65.13	67.51	0.76	0.00346	0.0392	up	--	--	--	--	--	--	--	--
108953787	protein NEGATIVE REGULATOR OF RESISTANCE-like	LOC108953787	NC_025210.1	492235	492699	-	465	protein_coding	225.22	310.54	429.24	104.91	156.27	156.55	1.21	0.000229	0.00676	up	--	--	--	--	--	--	--	--	--	--	211.81	294.61	403.11	107.32	178.14	117.15	1.17	0.000575	0.0117	up	GO:0010112//GO:0002376//GO:0002682//GO:0002831//GO:0006952//GO:0006950//GO:0006955//GO:0008150//GO:0009605//GO:0009607//GO:0051707//GO:0009627//GO:0009814//GO:0031347//GO:0032101//GO:0043207//GO:0043900//GO:0045087//GO:0045088//GO:0048583//GO:0050776//GO:0050789//GO:0050896//GO:0051704//GO:0065007//GO:0080134//GO:0098542	regulation of systemic acquired resistance//immune system process//regulation of immune system process//regulation of response to biotic stimulus//defense response//response to stress//immune response//biological_process//response to external stimulus//response to biotic stimulus//response to other organism//systemic acquired resistance//defense response, incompatible interaction//regulation of d…	-	-	-	-	--	--
novel.5055	PF07716:Basic region leucine zipper	-	NC_025204.1	8287497	8292735	-	3019	-	94.95	99.89	97.9	43.58	38.89	44.87	1.2	2.17e-05	0.00122	up	--	--	--	--	--	--	--	--	--	--	--	--	--	--	--	--	--	--	--	--	GO:0006355//GO:0008152//GO:0006139//GO:0006351//GO:0006725//GO:0006807//GO:0008150//GO:0009058//GO:0009059//GO:0009889//GO:0009987//GO:0010467//GO:0010468//GO:0010556//GO:0016070//GO:0018130//GO:0019219//GO:0019222//GO:0019438//GO:0031323//GO:0031326//GO:0032774//GO:0034641//GO:0034645//GO:0034654//GO:0043170//GO:0044237//GO:0044238//GO:0044249//GO:0044260//GO:0044271//GO:0046483//GO:0050789//GO:…	regulation of transcription, DNA-templated//metabolic process//nucleobase-containing compound metabolic process//transcription, DNA-templated//cellular aromatic compound metabolic process//nitrogen compound metabolic process//biological_process//biosynthetic process//macromolecule biosynthetic process//regulation of biosynthetic process//cellular process//gene expression//regulation of gene expre…	GO:0003700//GO:0001071//GO:0003674	transcription factor activity, sequence-specific DNA binding//nucleic acid binding transcription factor activity//molecular_function	-	-	--	bZIP_2
103990736	probable transcription factor KAN4	LOC103990736	NC_025208.1	2777135	2778725	-	977	protein_coding	239.57	304.6	385.56	121.05	151.32	130.62	1.2	8e-06	0.000587	up	--	--	--	--	--	--	--	--	--	--	225.3	288.98	362.09	148	140.47	70.49	1.28	0.000294	0.00738	up	-	-	GO:0003677//GO:0003674//GO:0003676//GO:0005488//GO:0097159//GO:1901363	DNA binding//molecular_function//nucleic acid binding//binding//organic cyclic compound binding//heterocyclic compound binding	-	-	--	Myb_DNA-binding
novel.8918	PF02893:GRAM domain	-	NC_025205.1	25293714	25436652	-	1559	-	194.31	208.67	231.94	111.37	94.75	68.8	1.2	1.17e-05	0.000793	up	--	--	--	--	--	--	--	--	--	--	182.74	197.97	217.82	140.21	120.07	117.15	0.66	0.00321	0.0377	up	--	--	--	--	--	--	--	GRAM
103997422	cellulose synthase-like protein H1	LOC103997422	NC_025210.1	5645895	5649078	+	2477	protein_coding	66.24	53.4	46.69	23.4	19.8	29.91	1.2	0.002	0.0302	up	--	--	--	--	--	--	--	--	--	--	--	--	--	--	--	--	--	--	--	--	GO:0030244//GO:0000271//GO:0008152//GO:0005975//GO:0005976//GO:0006073//GO:0008150//GO:0009058//GO:0009059//GO:0009250//GO:0009987//GO:0016051//GO:0030243//GO:0033692//GO:0034637//GO:0034645//GO:0043170//GO:0044042//GO:0044237//GO:0044238//GO:0044249//GO:0044260//GO:0044262//GO:0044264//GO:0044699//GO:0044710//GO:0044711//GO:0044723//GO:0044763//GO:0051273//GO:0051274//GO:0071704//GO:1901576	cellulose biosynthetic process//polysaccharide biosynthetic process//metabolic process//carbohydrate metabolic process//polysaccharide metabolic process//cellular glucan metabolic process//biological_process//biosynthetic process//macromolecule biosynthetic process//glucan biosynthetic process//cellular process//carbohydrate biosynthetic process//cellulose metabolic process//cellular polysacchari…	GO:0016760//GO:0003674//GO:0003824//GO:0008194//GO:0016740//GO:0016757//GO:0016758//GO:0016759//GO:0035251//GO:0046527	cellulose synthase (UDP-forming) activity//molecular_function//catalytic activity//UDP-glycosyltransferase activity//transferase activity//transferase activity, transferring glycosyl groups//transferase activity, transferring hexosyl groups//cellulose synthase activity//UDP-glucosyltransferase activity//glucosyltransferase activity	GO:0016020//GO:0005575	membrane//cellular_component	--	--
103971842	alpha-soluble NSF attachment protein	LOC103971842	NC_025212.1	20238361	20244835	-	1138	protein_coding	565.26	520.2	712.39	248.56	195.16	339.02	1.2	1.94e-05	0.00113	up	--	--	--	--	--	--	--	--	--	--	531.59	493.52	669.02	219.83	265.25	267.06	1.17	8.83e-08	2.07e-05	up	-	-	GO:0005515//GO:0003674//GO:0005488	protein binding//molecular_function//binding	-	-	--	--
103984972	arabinogalactan peptide 14	LOC103984972	NC_025206.1	10733015	10733565	+	551	protein_coding	1881.26	1153.13	2450.43	719.86	731.86	937.3	1.2	0.000123	0.00427	up	--	--	--	--	--	--	--	--	--	--	--	--	--	--	--	--	--	--	--	--	--	--	--	--	--	--	--	--
103982202	CSC1-like protein RXW8%2C transcript variant X3	LOC103982202	NC_025205.1	29090148	29105248	-	3201	protein_coding	1005.77	701.18	1227.47	420.46	363.45	495.57	1.2	1.4e-05	0.000902	up	--	--	--	--	--	--	--	--	--	--	945.87	665.22	1152.75	417.16	400.23	417.96	1.16	3.73e-06	0.000391	up	-	-	-	-	GO:0016020//GO:0005575	membrane//cellular_component	--	--
103998607	uncharacterized LOC103998607%2C transcript variant X1	LOC103998607	NC_025210.1	26603928	26607826	+	1286	protein_coding	723.14	685.35	1200.36	355.09	444.77	337.03	1.2	4.17e-05	0.00198	up	--	--	--	--	--	--	--	--	--	--	680.07	650.21	1127.29	427.55	418.28	311.74	1.08	0.000197	0.00571	up	--	--	--	--	--	--	--	--
103980597	uncharacterized LOC103980597	LOC103980597	NC_025205.1	3555545	3559255	-	1079	protein_coding	349.98	288.78	507.56	140.42	185.97	173.5	1.19	4.31e-05	0.00203	up	--	--	--	--	--	--	--	--	--	--	329.13	273.97	476.66	173.96	220.52	148.92	0.99	0.000987	0.0169	up	--	--	--	--	--	--	--	--
103992120	shikimate kinase 3%2C chloroplastic-like	LOC103992120	NC_025208.1	20772475	20776599	-	1301	protein_coding	2155.06	1740.58	2914.31	984.56	800.44	1192.56	1.19	1.35e-05	0.000878	up	--	--	--	--	--	--	--	--	--	--	2026.71	1651.33	2736.9	807.5	1064.13	744.59	1.29	1.08e-06	0.000148	up	--	--	--	--	--	--	103992120|mus00400|Phenylalanine, tyrosine and tryptophan biosynthesis,103992120|mus01100|Metabolic pathways,103992120|mus01110|Biosynthesis of secondary metabolites,103992120|mus01230|Biosynthesis of amino acids	SKI
103997657	uncharacterized LOC103997657	LOC103997657	NC_025210.1	7544672	7545306	+	635	protein_coding	256.13	247.24	268.09	108.95	89.8	140.59	1.19	3.39e-06	0.000301	up	--	--	--	--	--	--	--	--	--	--	--	--	--	--	--	--	--	--	--	--	--	--	--	--	--	--	--	--
103991357	probable chlorophyll(ide) b reductase NYC1%2C chloroplastic	LOC103991357	NC_025208.1	8709829	8715771	+	1993	protein_coding	3348.51	3611.7	5229.19	1876.31	2027.28	1441.84	1.19	4.32e-06	0.00036	up	--	--	--	--	--	--	--	--	--	--	3149.08	3426.5	4910.87	2393.06	2265.6	1387.92	0.93	0.0015	0.0223	up	--	--	--	--	--	--	103991357|mus00860|Porphyrin and chlorophyll metabolism,103991357|mus01100|Metabolic pathways,103991357|mus01110|Biosynthesis of secondary metabolites	adh_short
103968462	NAC domain-containing protein 83-like	LOC103968462	NC_025211.1	24328494	24329661	-	1012	protein_coding	7565.88	4895.38	7131.4	2546.14	2923.18	3128.97	1.19	4e-07	5.92e-05	up	--	--	--	--	--	--	--	--	--	--	7115.27	4644.36	6697.28	3450.68	3886.91	3232.52	0.8	0.000351	0.00839	up	GO:0006355//GO:0008152//GO:0006139//GO:0006351//GO:0006725//GO:0006807//GO:0008150//GO:0009058//GO:0009059//GO:0009889//GO:0009987//GO:0010467//GO:0010468//GO:0010556//GO:0016070//GO:0018130//GO:0019219//GO:0019222//GO:0019438//GO:0031323//GO:0031326//GO:0032774//GO:0034641//GO:0034645//GO:0034654//GO:0043170//GO:0044237//GO:0044238//GO:0044249//GO:0044260//GO:0044271//GO:0046483//GO:0050789//GO:…	regulation of transcription, DNA-templated//metabolic process//nucleobase-containing compound metabolic process//transcription, DNA-templated//cellular aromatic compound metabolic process//nitrogen compound metabolic process//biological_process//biosynthetic process//macromolecule biosynthetic process//regulation of biosynthetic process//cellular process//gene expression//regulation of gene expre…	GO:0003677//GO:0003674//GO:0003676//GO:0005488//GO:0097159//GO:1901363	DNA binding//molecular_function//nucleic acid binding//binding//organic cyclic compound binding//heterocyclic compound binding	-	-	--	NAM
103984739	uncharacterized LOC103984739	LOC103984739	NC_025206.1	6734935	6735755	-	742	protein_coding	1414.26	1642.67	3036.3	793.3	855.6	1026.04	1.19	0.000295	0.0081	up	--	--	--	--	--	--	--	--	--	--	1330.03	1558.44	2851.47	548.72	621.53	543.05	1.74	3.58e-08	1.14e-05	up	--	--	--	--	--	--	--	--
103997631	probable pyridoxal 5'-phosphate synthase subunit PDX1.1	LOC103997631	NC_025202.1	19849281	19850606	+	1326	protein_coding	5308.15	4540.34	7801.61	2024.8	3272.49	2457.91	1.19	5.55e-05	0.0024	up	--	--	--	--	--	--	--	--	--	--	4992.01	4307.52	7326.7	3011.02	3407.42	2173.21	0.95	0.000756	0.014	up	GO:0008152//GO:0008150	metabolic process//biological_process	GO:0003824//GO:0003674	catalytic activity//molecular_function	-	-	103997631|mus00750|Vitamin B6 metabolism	--
103981989	uncharacterized LOC103981989	LOC103981989	NC_025205.1	18200861	18204196	+	1941	protein_coding	343.35	246.25	447.31	114.6	197.28	142.59	1.19	0.00035	0.00918	up	--	--	--	--	--	--	--	--	--	--	--	--	--	--	--	--	--	--	--	--	--	--	--	--	--	--	--	--
103984519	uncharacterized LOC103984519%2C transcript variant X2	LOC103984519	NC_025206.1	8617288	8618864	-	1234	protein_coding	743.01	569.64	894.63	340.56	340.83	287.17	1.19	1.02e-06	0.00012	up	--	--	--	--	--	--	--	--	--	--	698.76	540.43	840.17	413.7	404.94	254.15	0.95	0.000862	0.0153	up	--	--	--	--	--	--	--	--
103992160	trans-cinnamate 4-monooxygenase-like	LOC103992160	NC_025208.1	21152101	21155143	+	1838	protein_coding	7930.21	6976.16	10750.6	3299.08	3360.17	4623.66	1.19	3.56e-06	0.000309	up	--	--	--	--	--	--	--	--	--	--	7457.9	6618.44	10096.1	3363.27	4785.46	3287.12	1.08	2.51e-05	0.00142	up	GO:0055114//GO:0008152//GO:0008150//GO:0044699//GO:0044710	oxidation-reduction process//metabolic process//biological_process//single-organism process//single-organism metabolic process	GO:0005506//GO:0016705//GO:0020037//GO:0003674//GO:0005488//GO:0046872//GO:0043167//GO:0043169//GO:0046914//GO:0003824//GO:0016491//GO:0046906//GO:0097159//GO:1901363	iron ion binding//oxidoreductase activity, acting on paired donors, with incorporation or reduction of molecular oxygen//heme binding//molecular_function//binding//metal ion binding//ion binding//cation binding//transition metal ion binding//catalytic activity//oxidoreductase activity//tetrapyrrole binding//organic cyclic compound binding//heterocyclic compound binding	-	-	103992160|mus00130|Ubiquinone and other terpenoid-quinone biosynthesis,103992160|mus00360|Phenylalanine metabolism,103992160|mus00940|Phenylpropanoid biosynthesis,103992160|mus00941|Flavonoid biosynthesis,103992160|mus00945|Stilbenoid, diarylheptanoid and gingerol biosynthesis,103992160|mus01100|Metabolic pathways,103992160|mus01110|Biosynthesis of secondary metabolites	p450
103998561	transketolase%2C chloroplastic-like	LOC103998561	NC_025210.1	25134982	25140838	-	2640	protein_coding	6914.51	4689.67	10735.5	3067.47	3124.7	3650.47	1.18	0.000214	0.00647	up	--	--	--	--	--	--	--	--	--	--	--	--	--	--	--	--	--	--	--	--	GO:0008152//GO:0008150	metabolic process//biological_process	GO:0003824//GO:0003674	catalytic activity//molecular_function	-	-	103998561|mus00030|Pentose phosphate pathway,103998561|mus00710|Carbon fixation in photosynthetic organisms,103998561|mus01100|Metabolic pathways,103998561|mus01110|Biosynthesis of secondary metabolites,103998561|mus01200|Carbon metabolism,103998561|mus01230|Biosynthesis of amino acids	--
103969141	phospho-2-dehydro-3-deoxyheptonate aldolase 2%2C chloroplastic-like	LOC103969141	NC_025211.1	29031498	29034932	-	1910	protein_coding	26636.8	24776.5	41969.1	12007.6	13335.3	15867.2	1.18	1.16e-05	0.000784	up	--	--	--	--	--	--	--	--	--	--	25050.4	23506.1	39414.2	12636.1	17611.6	10528.5	1.11	0.000181	0.0054	up	GO:0009073//GO:0008152//GO:0006082//GO:0006520//GO:0006725//GO:0006807//GO:0008150//GO:0008652//GO:0009058//GO:0009072//GO:0009987//GO:0016053//GO:0019438//GO:0019752//GO:0043436//GO:0044237//GO:0044238//GO:0044249//GO:0044281//GO:0044283//GO:0044699//GO:0044710//GO:0044711//GO:0044763//GO:0046394//GO:0071704//GO:1901360//GO:1901362//GO:1901564//GO:1901566//GO:1901576	aromatic amino acid family biosynthetic process//metabolic process//organic acid metabolic process//cellular amino acid metabolic process//cellular aromatic compound metabolic process//nitrogen compound metabolic process//biological_process//cellular amino acid biosynthetic process//biosynthetic process//aromatic amino acid family metabolic process//cellular process//organic acid biosynthetic pro…	GO:0003849//GO:0003674//GO:0003824//GO:0016740//GO:0016765	3-deoxy-7-phosphoheptulonate synthase activity//molecular_function//catalytic activity//transferase activity//transferase activity, transferring alkyl or aryl (other than methyl) groups	-	-	103969141|mus00400|Phenylalanine, tyrosine and tryptophan biosynthesis,103969141|mus01100|Metabolic pathways,103969141|mus01110|Biosynthesis of secondary metabolites,103969141|mus01230|Biosynthesis of amino acids	--
103979686	CTP synthase-like%2C transcript variant X2	LOC103979686	NC_025204.1	30095409	30102507	-	3038	protein_coding	235.16	324.38	385.56	118.63	174.66	122.65	1.18	7.8e-05	0.00309	up	--	--	--	--	--	--	--	--	--	--	221.15	307.75	362.09	134.15	121.64	114.17	1.26	2.38e-06	0.000274	up	GO:0006221//GO:0008152//GO:0006139//GO:0006220//GO:0006725//GO:0006753//GO:0006793//GO:0006796//GO:0006807//GO:0008150//GO:0009058//GO:0009117//GO:0009165//GO:0009987//GO:0018130//GO:0019438//GO:0019637//GO:0034641//GO:0034654//GO:0044237//GO:0044238//GO:0044249//GO:0044271//GO:0044281//GO:0044699//GO:0044710//GO:0044711//GO:0044763//GO:0046483//GO:0055086//GO:0071704//GO:0072527//GO:0072528//GO:…	pyrimidine nucleotide biosynthetic process//metabolic process//nucleobase-containing compound metabolic process//pyrimidine nucleotide metabolic process//cellular aromatic compound metabolic process//nucleoside phosphate metabolic process//phosphorus metabolic process//phosphate-containing compound metabolic process//nitrogen compound metabolic process//biological_process//biosynthetic process//n…	GO:0003883//GO:0003674//GO:0003824//GO:0016874//GO:0016879	CTP synthase activity//molecular_function//catalytic activity//ligase activity//ligase activity, forming carbon-nitrogen bonds	-	-	103979686|mus00240|Pyrimidine metabolism,103979686|mus01100|Metabolic pathways	GATase
103975470	uncharacterized LOC103975470	LOC103975470	NC_025203.1	16714936	16718200	-	1862	protein_coding	17573.9	13814.9	26383.9	8735.14	8493.77	8299.05	1.18	1.54e-05	0.000977	up	--	--	--	--	--	--	--	--	--	--	16527.2	13106.5	24777.8	8181.42	9295.47	6158.26	1.2	4.42e-05	0.00206	up	-	-	-	-	GO:0016021//GO:0005575//GO:0016020//GO:0031224//GO:0044425	integral component of membrane//cellular_component//membrane//intrinsic component of membrane//membrane part	--	--
103996997	probable steroid-binding protein 3	LOC103996997	NC_025210.1	3372096	3374656	-	1104	protein_coding	1638.37	1310.38	2235.06	624.63	840.04	825.62	1.18	1.23e-05	0.000824	up	--	--	--	--	--	--	--	--	--	--	1540.79	1243.19	2099	847.31	1155.17	681.05	0.86	0.00335	0.0386	up	--	--	--	--	--	--	--	--
novel.11543	-	-	NC_025206.1	26627906	26628450	.	545	-	138	91.97	105.43	45.19	37.48	66.81	1.18	0.000947	0.0185	up	--	--	--	--	--	--	--	--	--	--	129.78	87.26	99.01	25.96	35.31	14.89	2.04	6.06e-07	9.13e-05	up	--	--	--	--	--	--	--	--
108952136	uncharacterized LOC108952136	LOC108952136	NC_025202.1	8006130	8006794	-	561	lncRNA	207.56	176.04	346.4	68.6	131.52	123.64	1.17	0.00232	0.0335	up	--	--	--	--	--	--	--	--	--	--	195.2	167.01	325.32	47.6	96.53	79.42	1.62	3.13e-05	0.00162	up	--	--	--	--	--	--	--	--
108951720	uncharacterized protein At2g27730%2C mitochondrial-like	LOC108951720	NC_025212.1	11530740	11532222	-	620	protein_coding	59.62	45.49	49.7	16.95	23.33	28.92	1.17	0.00362	0.0442	up	87.18	71.84	53.9	19.09	26.74	32.86	1.45	9.34e-05	0.0189	up	--	--	--	--	--	--	--	--	--	--	--	--	--	--	--	--	--	--
103997039	uncharacterized LOC103997039	LOC103997039	NC_025210.1	3682289	3683281	+	993	protein_coding	407.39	559.75	1164.22	285.68	356.38	305.12	1.17	0.00309	0.04	up	--	--	--	--	--	--	--	--	--	--	--	--	--	--	--	--	--	--	--	--	--	--	--	--	--	--	--	--
103984923	putative calcium-binding protein CML19	LOC103984923	NC_025206.1	10232133	10232887	-	755	protein_coding	285.94	217.57	286.16	119.44	110.31	121.65	1.17	6.23e-07	8.78e-05	up	--	--	--	--	--	--	--	--	--	--	--	--	--	--	--	--	--	--	--	--	-	-	GO:0005509//GO:0003674//GO:0005488//GO:0046872//GO:0043167//GO:0043169	calcium ion binding//molecular_function//binding//metal ion binding//ion binding//cation binding	-	-	103984923|mus04626|Plant-pathogen interaction	--
103976712	acyl-coenzyme A oxidase 2%2C peroxisomal	LOC103976712	NC_025203.1	21330471	21334146	-	2329	protein_coding	11937.8	12387.8	17981.4	5957.39	7937.27	4953.71	1.17	1.99e-05	0.00115	up	--	--	--	--	--	--	--	--	--	--	11226.8	11752.6	16886.8	8272.3	7791.09	6053.03	0.85	0.000447	0.0101	up	GO:0055114//GO:0008152//GO:0006635//GO:0008150//GO:0044699//GO:0044710//GO:0006082//GO:0006629//GO:0006631//GO:0009056//GO:0009062//GO:0009987//GO:0016042//GO:0016054//GO:0019395//GO:0019752//GO:0030258//GO:0032787//GO:0034440//GO:0043436//GO:0044237//GO:0044238//GO:0044242//GO:0044248//GO:0044255//GO:0044281//GO:0044282//GO:0044712//GO:0044763//GO:0046395//GO:0071704//GO:0072329//GO:1901575	oxidation-reduction process//metabolic process//fatty acid beta-oxidation//biological_process//single-organism process//single-organism metabolic process//organic acid metabolic process//lipid metabolic process//fatty acid metabolic process//catabolic process//fatty acid catabolic process//cellular process//lipid catabolic process//organic acid catabolic process//fatty acid oxidation//carboxylic …	GO:0016627//GO:0003997//GO:0003674//GO:0003824//GO:0016491//GO:0016634	oxidoreductase activity, acting on the CH-CH group of donors//acyl-CoA oxidase activity//molecular_function//catalytic activity//oxidoreductase activity//oxidoreductase activity, acting on the CH-CH group of donors, oxygen as acceptor	GO:0005777//GO:0005622//GO:0005575//GO:0005623//GO:0005737//GO:0043231//GO:0042579//GO:0043226//GO:0043227//GO:0043229//GO:0044424//GO:0044444//GO:0044464	peroxisome//intracellular//cellular_component//cell//cytoplasm//intracellular membrane-bounded organelle//microbody//organelle//membrane-bounded organelle//intracellular organelle//intracellular part//cytoplasmic part//cell part	103976712|mus00071|Fatty acid degradation,103976712|mus00592|alpha-Linolenic acid metabolism,103976712|mus01040|Biosynthesis of unsaturated fatty acids,103976712|mus01100|Metabolic pathways,103976712|mus01110|Biosynthesis of secondary metabolites,103976712|mus01212|Fatty acid metabolism,103976712|mus04146|Peroxisome	--
novel.20985	PF01477:PLAT/LH2 domain|PF00305:Lipoxygenase	-	NC_025210.1	8132752	8137108	-	4016	-	102.67	90	87.35	43.58	39.6	41.88	1.17	5.99e-05	0.00255	up	--	--	--	--	--	--	--	--	--	--	96.56	85.38	82.04	47.6	38.45	40.7	1.06	0.000419	0.00958	up	GO:0055114//GO:0008152//GO:0008150//GO:0044699//GO:0044710	oxidation-reduction process//metabolic process//biological_process//single-organism process//single-organism metabolic process	GO:0005515//GO:0016702//GO:0046872//GO:0003674//GO:0005488//GO:0003824//GO:0016491//GO:0016701//GO:0051213//GO:0043167//GO:0043169	protein binding//oxidoreductase activity, acting on single donors with incorporation of molecular oxygen, incorporation of two atoms of oxygen//metal ion binding//molecular_function//binding//catalytic activity//oxidoreductase activity//oxidoreductase activity, acting on single donors with incorporation of molecular oxygen//dioxygenase activity//ion binding//cation binding	-	-	--	Lipoxygenase
103968492	acetyl-coenzyme A synthetase%2C chloroplastic/glyoxysomal-like	LOC103968492	NC_025211.1	24546101	24552400	-	2757	protein_coding	242.89	164.17	346.4	93.61	121.62	119.65	1.17	0.000558	0.0127	up	--	--	--	--	--	--	--	--	--	--	--	--	--	--	--	--	--	--	--	--	GO:0008152//GO:0008150	metabolic process//biological_process	GO:0003824//GO:0003674	catalytic activity//molecular_function	-	-	103968492|mus00010|Glycolysis / Gluconeogenesis,103968492|mus00620|Pyruvate metabolism,103968492|mus00640|Propanoate metabolism,103968492|mus01100|Metabolic pathways,103968492|mus01110|Biosynthesis of secondary metabolites,103968492|mus01200|Carbon metabolism	AMP-binding
103994675	dirigent protein 1-like	LOC103994675	NC_025209.1	13451850	13452576	-	727	protein_coding	2142.91	1326.2	2781.77	861.89	776.4	1148.69	1.17	0.000277	0.00774	up	--	--	--	--	--	--	--	--	--	--	--	--	--	--	--	--	--	--	--	--	--	--	--	--	--	--	--	--
103974287	BTB/POZ and TAZ domain-containing protein 2%2C transcript variant X1	LOC103974287	NW_008992711.1	102790	105254	+	1521	protein_coding	152.36	123.62	201.82	87.96	55.86	68.8	1.16	0.000353	0.0092	up	--	--	--	--	--	--	--	--	--	--	--	--	--	--	--	--	--	--	--	--	GO:0006355//GO:0008152//GO:0006139//GO:0006351//GO:0006725//GO:0006807//GO:0008150//GO:0009058//GO:0009059//GO:0009889//GO:0009987//GO:0010467//GO:0010468//GO:0010556//GO:0016070//GO:0018130//GO:0019219//GO:0019222//GO:0019438//GO:0031323//GO:0031326//GO:0032774//GO:0034641//GO:0034645//GO:0034654//GO:0043170//GO:0044237//GO:0044238//GO:0044249//GO:0044260//GO:0044271//GO:0046483//GO:0050789//GO:…	regulation of transcription, DNA-templated//metabolic process//nucleobase-containing compound metabolic process//transcription, DNA-templated//cellular aromatic compound metabolic process//nitrogen compound metabolic process//biological_process//biosynthetic process//macromolecule biosynthetic process//regulation of biosynthetic process//cellular process//gene expression//regulation of gene expre…	GO:0003712//GO:0004402//GO:0008270//GO:0005515//GO:0000988//GO:0000989//GO:0003674//GO:0003824//GO:0008080//GO:0016407//GO:0016410//GO:0016740//GO:0016746//GO:0016747//GO:0034212//GO:0061733//GO:0005488//GO:0046872//GO:0043167//GO:0043169//GO:0046914	transcription cofactor activity//histone acetyltransferase activity//zinc ion binding//protein binding//transcription factor activity, protein binding//transcription factor activity, transcription factor binding//molecular_function//catalytic activity//N-acetyltransferase activity//acetyltransferase activity//N-acyltransferase activity//transferase activity//transferase activity, transferring acy…	GO:0005634//GO:0005622//GO:0005575//GO:0005623//GO:0043231//GO:0043226//GO:0043227//GO:0043229//GO:0044424//GO:0044464	nucleus//intracellular//cellular_component//cell//intracellular membrane-bounded organelle//organelle//membrane-bounded organelle//intracellular organelle//intracellular part//cell part	--	zf-TAZ
108953781	uncharacterized LOC108953781	LOC108953781	NC_025210.1	26519858	26521166	-	1309	protein_coding	634.81	538.99	944.33	316.35	318.91	309.11	1.16	1.28e-05	0.000839	up	--	--	--	--	--	--	--	--	--	--	597.01	511.35	886.84	423.22	405.72	341.52	0.77	0.00436	0.0455	up	--	--	--	--	--	--	--	--
103984516	glutathione S-transferase U10-like	LOC103984516	NC_025206.1	8676528	8677596	+	939	protein_coding	14156.9	9727.46	16344.2	5490.94	6390.83	6083.45	1.16	1.87e-06	0.00019	up	--	--	--	--	--	--	--	--	--	--	13313.8	9228.66	15349.3	5914.72	6737.16	4875.58	1.11	1.21e-05	0.000878	up	-	-	GO:0005515//GO:0003674//GO:0005488	protein binding//molecular_function//binding	-	-	103984516|mus00480|Glutathione metabolism	GST_N
103975225	non-specific phospholipase C4	LOC103975225	NC_025203.1	18563885	18566323	+	1786	protein_coding	4241.66	4825.16	5806.03	2165.22	3187.64	1288.28	1.16	0.000705	0.0151	up	--	--	--	--	--	--	--	--	--	--	--	--	--	--	--	--	--	--	--	--	GO:0008152//GO:0008150	metabolic process//biological_process	GO:0003824//GO:0016788//GO:0003674//GO:0016787	catalytic activity//hydrolase activity, acting on ester bonds//molecular_function//hydrolase activity	-	-	103975225|mus00562|Inositol phosphate metabolism,103975225|mus00564|Glycerophospholipid metabolism,103975225|mus00565|Ether lipid metabolism,103975225|mus01100|Metabolic pathways,103975225|mus01110|Biosynthesis of secondary metabolites	Phosphoesterase
103998527	probable polyamine oxidase 4%2C transcript variant X2	LOC103998527	NC_025210.1	26291563	26300132	-	1901	protein_coding	146.84	126.59	137.06	69.4	53.03	61.82	1.16	1.41e-05	0.000905	up	--	--	--	--	--	--	--	--	--	--	--	--	--	--	--	--	--	--	--	--	GO:0055114//GO:0008152//GO:0008150//GO:0044699//GO:0044710	oxidation-reduction process//metabolic process//biological_process//single-organism process//single-organism metabolic process	GO:0016491//GO:0003674//GO:0003824	oxidoreductase activity//molecular_function//catalytic activity	-	-	103998527|mus00330|Arginine and proline metabolism,103998527|mus00410|beta-Alanine metabolism	Amino_oxidase
103992133	zinc-finger homeodomain protein 9	LOC103992133	NC_025208.1	20889599	20890862	+	1264	protein_coding	264.97	161.2	349.42	86.35	126.57	134.61	1.16	0.00133	0.0226	up	--	--	--	--	--	--	--	--	--	--	249.19	152.94	328.15	123.76	127.92	59.57	1.22	0.00265	0.0333	up	-	-	GO:0003677//GO:0003674//GO:0003676//GO:0005488//GO:0097159//GO:1901363	DNA binding//molecular_function//nucleic acid binding//binding//organic cyclic compound binding//heterocyclic compound binding	-	-	--	ZF-HD_dimer
103996988	E3 ubiquitin-protein ligase RING1-like%2C transcript variant X3	LOC103996988	NC_025210.1	3286444	3288722	-	2058	protein_coding	867.76	829.74	1652.19	458.39	539.52	504.54	1.16	0.000261	0.00742	up	--	--	--	--	--	--	--	--	--	--	816.08	787.19	1551.62	585.07	621.53	409.03	0.96	0.00384	0.0419	up	--	--	--	--	--	--	--	--
103996494	uncharacterized LOC103996494	LOC103996494	NC_025209.1	30109746	30110705	+	960	protein_coding	247.3	224.5	436.77	124.28	155.56	126.63	1.15	0.000444	0.0108	up	--	--	--	--	--	--	--	--	--	--	232.57	212.98	410.18	123.76	186.77	112.18	1.01	0.00461	0.0472	up	--	--	--	--	--	--	--	--
103982972	protein SRC1-like	LOC103982972	NC_025205.1	22944926	22945614	+	589	protein_coding	2390.21	2010.57	4095.09	1597.89	825.9	1392.98	1.15	0.00138	0.0232	up	--	--	--	--	--	--	--	--	--	--	2247.86	1907.47	3845.81	1008.29	769.85	1222.12	1.41	1.23e-05	0.00089	up	--	--	--	--	--	--	--	--
103975974	NAC domain-containing protein 73-like	LOC103975974	NC_025203.1	12864792	12867907	-	1488	protein_coding	1393.28	1387.52	2325.42	613.33	1026.01	654.11	1.15	0.00031	0.00842	up	--	--	--	--	--	--	--	--	--	--	--	--	--	--	--	--	--	--	--	--	GO:0006355//GO:0008152//GO:0006139//GO:0006351//GO:0006725//GO:0006807//GO:0008150//GO:0009058//GO:0009059//GO:0009889//GO:0009987//GO:0010467//GO:0010468//GO:0010556//GO:0016070//GO:0018130//GO:0019219//GO:0019222//GO:0019438//GO:0031323//GO:0031326//GO:0032774//GO:0034641//GO:0034645//GO:0034654//GO:0043170//GO:0044237//GO:0044238//GO:0044249//GO:0044260//GO:0044271//GO:0046483//GO:0050789//GO:…	regulation of transcription, DNA-templated//metabolic process//nucleobase-containing compound metabolic process//transcription, DNA-templated//cellular aromatic compound metabolic process//nitrogen compound metabolic process//biological_process//biosynthetic process//macromolecule biosynthetic process//regulation of biosynthetic process//cellular process//gene expression//regulation of gene expre…	GO:0003677//GO:0003674//GO:0003676//GO:0005488//GO:0097159//GO:1901363	DNA binding//molecular_function//nucleic acid binding//binding//organic cyclic compound binding//heterocyclic compound binding	-	-	--	NAM
103985827	phenylalanine ammonia-lyase-like	LOC103985827	NC_025206.1	20056698	20060164	+	2609	protein_coding	20857.2	21228.1	37541.1	7672.3	13013.6	15212.1	1.15	0.001	0.0191	up	--	--	--	--	--	--	--	--	--	--	19615	20139.6	35255.8	8903.23	13843.1	6721.17	1.35	0.000113	0.0039	up	-	-	GO:0003824//GO:0003674	catalytic activity//molecular_function	-	-	103985827|mus00360|Phenylalanine metabolism,103985827|mus00940|Phenylpropanoid biosynthesis,103985827|mus01100|Metabolic pathways,103985827|mus01110|Biosynthesis of secondary metabolites	--
103988052	putative 12-oxophytodienoate reductase 11	LOC103988052	NC_025207.1	11706601	11726946	+	1432	protein_coding	1927.63	1271.81	1876.6	622.21	784.89	883.45	1.15	7.15e-06	0.00054	up	--	--	--	--	--	--	--	--	--	--	--	--	--	--	--	--	--	--	--	--	GO:0055114//GO:0008152//GO:0008150//GO:0044699//GO:0044710	oxidation-reduction process//metabolic process//biological_process//single-organism process//single-organism metabolic process	GO:0010181//GO:0016491//GO:0000166//GO:0003674//GO:0005488//GO:0032553//GO:0036094//GO:0043167//GO:0043168//GO:0048037//GO:0097159//GO:0097367//GO:1901265//GO:1901363//GO:0003824	FMN binding//oxidoreductase activity//nucleotide binding//molecular_function//binding//ribonucleotide binding//small molecule binding//ion binding//anion binding//cofactor binding//organic cyclic compound binding//carbohydrate derivative binding//nucleoside phosphate binding//heterocyclic compound binding//catalytic activity	-	-	103988052|mus00592|alpha-Linolenic acid metabolism,103988052|mus01100|Metabolic pathways,103988052|mus01110|Biosynthesis of secondary metabolites	Oxidored_FMN
103983158	serine/threonine-protein kinase At5g01020	LOC103983158	NC_025205.1	21252960	21257950	-	1624	protein_coding	1886.78	1524.98	3006.18	719.05	1064.2	1115.78	1.15	0.000366	0.00944	up	--	--	--	--	--	--	--	--	--	--	1774.41	1446.79	2823.18	711.43	1144.18	625.46	1.28	0.000173	0.00525	up	GO:0006468//GO:0008152//GO:0006464//GO:0006793//GO:0006796//GO:0008150//GO:0009987//GO:0016310//GO:0019538//GO:0036211//GO:0043170//GO:0043412//GO:0044237//GO:0044238//GO:0044260//GO:0044267//GO:0071704	protein phosphorylation//metabolic process//cellular protein modification process//phosphorus metabolic process//phosphate-containing compound metabolic process//biological_process//cellular process//phosphorylation//protein metabolic process//protein modification process//macromolecule metabolic process//macromolecule modification//cellular metabolic process//primary metabolic process//cellular …	GO:0004672//GO:0005524//GO:0003674//GO:0003824//GO:0016301//GO:0016740//GO:0016772//GO:0016773//GO:0000166//GO:0005488//GO:0017076//GO:0030554//GO:0032553//GO:0032555//GO:0032559//GO:0035639//GO:0036094//GO:0043167//GO:0043168//GO:0097159//GO:0097367//GO:1901265//GO:1901363	protein kinase activity//ATP binding//molecular_function//catalytic activity//kinase activity//transferase activity//transferase activity, transferring phosphorus-containing groups//phosphotransferase activity, alcohol group as acceptor//nucleotide binding//binding//purine nucleotide binding//adenyl nucleotide binding//ribonucleotide binding//purine ribonucleotide binding//adenyl ribonucleotide b…	-	-	--	Pkinase
103968636	acetyl-CoA carboxylase 1	LOC103968636	NC_025211.1	25531572	25548173	-	7424	protein_coding	6864.83	6496.51	11622.6	3716.31	3222.99	4355.43	1.15	7.23e-05	0.00292	up	--	--	--	--	--	--	--	--	--	--	6455.97	6163.39	10915.1	3019.67	4101.15	3260.31	1.18	3.21e-05	0.00165	up	GO:0006633//GO:0008152//GO:0006082//GO:0006629//GO:0006631//GO:0008150//GO:0008610//GO:0009058//GO:0009987//GO:0016053//GO:0019752//GO:0032787//GO:0043436//GO:0044237//GO:0044238//GO:0044249//GO:0044255//GO:0044281//GO:0044283//GO:0044699//GO:0044710//GO:0044711//GO:0044763//GO:0046394//GO:0071704//GO:0072330//GO:1901576	fatty acid biosynthetic process//metabolic process//organic acid metabolic process//lipid metabolic process//fatty acid metabolic process//biological_process//lipid biosynthetic process//biosynthetic process//cellular process//organic acid biosynthetic process//carboxylic acid metabolic process//monocarboxylic acid metabolic process//oxoacid metabolic process//cellular metabolic process//primary …	GO:0003989//GO:0005524//GO:0003674//GO:0003824//GO:0016421//GO:0016874//GO:0016885//GO:0000166//GO:0005488//GO:0017076//GO:0030554//GO:0032553//GO:0032555//GO:0032559//GO:0035639//GO:0036094//GO:0043167//GO:0043168//GO:0097159//GO:0097367//GO:1901265//GO:1901363	acetyl-CoA carboxylase activity//ATP binding//molecular_function//catalytic activity//CoA carboxylase activity//ligase activity//ligase activity, forming carbon-carbon bonds//nucleotide binding//binding//purine nucleotide binding//adenyl nucleotide binding//ribonucleotide binding//purine ribonucleotide binding//adenyl ribonucleotide binding//purine ribonucleoside triphosphate binding//small molec…	-	-	103968636|mus00061|Fatty acid biosynthesis,103968636|mus00620|Pyruvate metabolism,103968636|mus00640|Propanoate metabolism,103968636|mus01100|Metabolic pathways,103968636|mus01110|Biosynthesis of secondary metabolites,103968636|mus01212|Fatty acid metabolism	CPSase_L_D2
103979085	probable calcium-binding protein CML48	LOC103979085	NC_025204.1	23555296	23558461	+	1041	protein_coding	2436.58	1766.29	3991.17	1028.95	1446.03	1228.46	1.15	0.000569	0.013	up	--	--	--	--	--	--	--	--	--	--	2291.47	1675.72	3748.21	1114.74	1313.69	814.09	1.25	0.000238	0.0064	up	--	--	--	--	--	--	103979085|mus04626|Plant-pathogen interaction	--
103998193	random slug protein 5-like%2C transcript variant X1	LOC103998193	NC_025210.1	11608830	11613024	-	1732	protein_coding	1134.94	962.26	1689.85	560.07	614.48	536.45	1.14	1.55e-05	0.000977	up	--	--	--	--	--	--	--	--	--	--	1067.34	912.92	1586.98	559.97	657.63	592.69	0.98	0.00017	0.00517	up	--	--	--	--	--	--	--	CRAL_TRIO_N
103983024	probable beta-1%2C4-xylosyltransferase IRX9H%2C transcript variant X2	LOC103983024	NC_025205.1	22440450	22445420	-	1870	protein_coding	674.56	517.23	1125.06	352.67	329.51	364.95	1.14	0.000336	0.00889	up	--	--	--	--	--	--	--	--	--	--	634.38	490.71	1056.57	287.34	444.17	221.39	1.19	0.0015	0.0223	up	-	-	GO:0015018//GO:0003674//GO:0003824//GO:0008194//GO:0015020//GO:0016740//GO:0016757//GO:0016758	galactosylgalactosylxylosylprotein 3-beta-glucuronosyltransferase activity//molecular_function//catalytic activity//UDP-glycosyltransferase activity//glucuronosyltransferase activity//transferase activity//transferase activity, transferring glycosyl groups//transferase activity, transferring hexosyl groups	GO:0016020//GO:0005575	membrane//cellular_component	--	--
103994631	gamma-glutamyl peptidase 5	LOC103994631	NC_025209.1	12944112	12958337	+	1112	protein_coding	901.99	1382.57	2126.62	648.84	659.02	688.01	1.14	0.000439	0.0108	up	--	--	--	--	--	--	--	--	--	--	848.27	1311.68	1997.16	711.43	539.91	519.23	1.23	0.000251	0.00663	up	--	--	--	--	--	--	--	GATase
103991148	uncharacterized N-acetyltransferase p20-like	LOC103991148	NC_025208.1	1145585	1146271	+	687	protein_coding	1722.28	2020.46	2771.23	816.7	1036.62	1095.84	1.14	7.48e-06	0.000558	up	--	--	--	--	--	--	--	--	--	--	1619.7	1916.85	2602.53	1260.14	1432.97	1109.94	0.69	0.00444	0.046	up	-	-	GO:0008080//GO:0003674//GO:0003824//GO:0016407//GO:0016410//GO:0016740//GO:0016746//GO:0016747	N-acetyltransferase activity//molecular_function//catalytic activity//acetyltransferase activity//N-acyltransferase activity//transferase activity//transferase activity, transferring acyl groups//transferase activity, transferring acyl groups other than amino-acyl groups	-	-	--	--
103980727	uncharacterized LOC103980727	LOC103980727	NC_025205.1	4584365	4589641	+	2147	protein_coding	2282.02	1998.7	2926.36	1104	1178.04	980.17	1.14	1.63e-07	3.02e-05	up	--	--	--	--	--	--	--	--	--	--	2146.11	1896.21	2748.22	1024.73	1250.12	955.06	1.07	1.77e-06	0.000214	up	--	--	--	--	--	--	--	--
103976454	heat shock 70 kDa protein 14-like	LOC103976454	NC_025203.1	19650684	19656885	+	3084	protein_coding	886.53	870.29	1231.99	467.26	449.01	438.73	1.14	1.61e-07	3.01e-05	up	705.51	779.05	791.74	526.43	514.52	498.56	0.56	6.64e-05	0.0148	up	--	--	--	--	--	--	--	--	--	--	--	--	--	--	--	--	--	HSP70
103971269	probable esterase PIR7A	LOC103971269	NC_025212.1	10691319	10692591	-	1112	protein_coding	325.69	182.96	406.65	132.35	127.99	154.55	1.14	0.000768	0.0161	up	--	--	--	--	--	--	--	--	--	--	--	--	--	--	--	--	--	--	--	--	--	--	--	--	--	--	--	--
103972292	probable anion transporter 2%2C chloroplastic	LOC103972292	NC_025212.1	23869841	23873500	+	1727	protein_coding	1518.03	1502.24	2593.51	781.19	674.58	1093.84	1.14	0.000286	0.00797	up	--	--	--	--	--	--	--	--	--	--	1427.62	1425.21	2435.63	625.74	941.71	683.04	1.23	3.75e-05	0.00183	up	GO:0055085//GO:0006810//GO:0008150//GO:0051179//GO:0051234	transmembrane transport//transport//biological_process//localization//establishment of localization	-	-	GO:0016021//GO:0005575//GO:0016020//GO:0031224//GO:0044425	integral component of membrane//cellular_component//membrane//intrinsic component of membrane//membrane part	--	MFS_1
103994686	probable protein phosphatase 2C 62	LOC103994686	NC_025209.1	13612765	13619029	-	1333	protein_coding	1967.37	1663.44	2348.01	907.09	934.09	874.48	1.14	1.1e-08	3.44e-06	up	--	--	--	--	--	--	--	--	--	--	1850.2	1578.14	2205.08	875.87	978.59	946.13	1.01	2.49e-07	4.67e-05	up	-	-	GO:0003824//GO:0003674	catalytic activity//molecular_function	-	-	--	PP2C
103996641	uncharacterized LOC103996641	LOC103996641	NC_025210.1	892585	896321	+	783	protein_coding	2945.54	2957.99	5190.03	1359.01	1883.73	1804.79	1.14	0.000134	0.00457	up	--	--	--	--	--	--	--	--	--	--	2770.11	2806.32	4874.09	1626.24	1965.82	1324.38	1.09	0.000241	0.00644	up	--	--	--	--	--	--	--	--
103997623	dirigent protein 11-like	LOC103997623	NC_025210.1	7316208	7316945	+	738	protein_coding	401.87	350.09	561.78	162.21	158.39	278.2	1.13	0.000534	0.0124	up	--	--	--	--	--	--	--	--	--	--	377.93	332.14	527.58	193	224.44	100.27	1.25	0.000417	0.00955	up	--	--	--	--	--	--	--	--
novel.10893	-	-	NC_025206.1	16271315	16272701	-	1387	-	959.4	647.77	905.17	259.86	318.2	567.36	1.13	0.00102	0.0193	up	--	--	--	--	--	--	--	--	--	--	902.26	614.56	850.07	464.76	478.7	257.13	0.98	0.00145	0.0219	up	--	--	--	--	--	--	--	--
103984417	cinnamoyl-CoA reductase-like SNL6	LOC103984417	NC_025206.1	6594230	6596419	+	1440	protein_coding	1654.93	1935.4	2435.37	786.03	1088.24	869.49	1.13	2.24e-06	0.000224	up	--	--	--	--	--	--	--	--	--	--	1556.37	1836.16	2287.12	977.13	1242.27	569.86	1.03	0.00139	0.0213	up	GO:0006694//GO:0055114//GO:0008152//GO:0006629//GO:0008150//GO:0008202//GO:0008610//GO:0009058//GO:0044238//GO:0044699//GO:0044710//GO:0044711//GO:0071704//GO:1901360//GO:1901362//GO:1901576	steroid biosynthetic process//oxidation-reduction process//metabolic process//lipid metabolic process//biological_process//steroid metabolic process//lipid biosynthetic process//biosynthetic process//primary metabolic process//single-organism process//single-organism metabolic process//single-organism biosynthetic process//organic substance metabolic process//organic cyclic compound metabolic pro…	GO:0003854//GO:0016616//GO:0003674//GO:0003824//GO:0016491//GO:0016229//GO:0016614//GO:0033764	3-beta-hydroxy-delta5-steroid dehydrogenase activity//oxidoreductase activity, acting on the CH-OH group of donors, NAD or NADP as acceptor//molecular_function//catalytic activity//oxidoreductase activity//steroid dehydrogenase activity//oxidoreductase activity, acting on CH-OH group of donors//steroid dehydrogenase activity, acting on the CH-OH group of donors, NAD or NADP as acceptor	-	-	--	--
103990570	CBL-interacting protein kinase 6-like	LOC103990570	NC_025208.1	3902640	3904685	+	2046	protein_coding	783.86	1118.52	1341.94	477.75	546.59	452.69	1.13	1.13e-05	0.00077	up	1014.68	941.39	949.85	538.25	626.33	514.42	0.79	3.15e-07	0.000259	up	--	--	--	--	--	--	--	--	--	--	GO:0006468//GO:0007165//GO:0008152//GO:0006464//GO:0006793//GO:0006796//GO:0008150//GO:0009987//GO:0016310//GO:0019538//GO:0036211//GO:0043170//GO:0043412//GO:0044237//GO:0044238//GO:0044260//GO:0044267//GO:0071704//GO:0007154//GO:0023052//GO:0044699//GO:0044700//GO:0050789//GO:0050794//GO:0050896//GO:0051716//GO:0065007	protein phosphorylation//signal transduction//metabolic process//cellular protein modification process//phosphorus metabolic process//phosphate-containing compound metabolic process//biological_process//cellular process//phosphorylation//protein metabolic process//protein modification process//macromolecule metabolic process//macromolecule modification//cellular metabolic process//primary metabol…	GO:0004672//GO:0005524//GO:0003674//GO:0003824//GO:0016301//GO:0016740//GO:0016772//GO:0016773//GO:0000166//GO:0005488//GO:0017076//GO:0030554//GO:0032553//GO:0032555//GO:0032559//GO:0035639//GO:0036094//GO:0043167//GO:0043168//GO:0097159//GO:0097367//GO:1901265//GO:1901363	protein kinase activity//ATP binding//molecular_function//catalytic activity//kinase activity//transferase activity//transferase activity, transferring phosphorus-containing groups//phosphotransferase activity, alcohol group as acceptor//nucleotide binding//binding//purine nucleotide binding//adenyl nucleotide binding//ribonucleotide binding//purine ribonucleotide binding//adenyl ribonucleotide b…	-	-	--	Pkinase
103973996	cyclin-D3-2-like	LOC103973996	NC_025203.1	10448186	10451973	+	3622	protein_coding	886.53	517.23	1262.11	355.89	525.38	332.04	1.13	0.002	0.0301	up	--	--	--	--	--	--	--	--	--	--	833.73	490.71	1185.28	385.14	532.85	325.63	1.01	0.00502	0.0499	up	-	-	-	-	GO:0005634//GO:0005622//GO:0005575//GO:0005623//GO:0043231//GO:0043226//GO:0043227//GO:0043229//GO:0044424//GO:0044464	nucleus//intracellular//cellular_component//cell//intracellular membrane-bounded organelle//organelle//membrane-bounded organelle//intracellular organelle//intracellular part//cell part	103973996|mus04075|Plant hormone signal transduction	Cyclin_C
103997997	mitochondrial phosphate carrier protein 3%2C mitochondrial-like	LOC103997997	NC_025210.1	10060614	10066016	+	1644	protein_coding	3033.86	1928.48	3852.61	1196	1479.97	1340.13	1.13	9.06e-05	0.00341	up	--	--	--	--	--	--	--	--	--	--	--	--	--	--	--	--	--	--	--	--	--	--	--	--	--	--	--	Mito_carr
103984230	protein DETOXIFICATION 46%2C chloroplastic	LOC103984230	NC_025202.1	12171499	12182216	+	2658	protein_coding	139.11	107.8	185.25	59.72	53.74	83.76	1.13	0.000853	0.0172	up	--	--	--	--	--	--	--	--	--	--	130.82	102.27	173.97	57.12	69.84	50.63	1.19	0.000264	0.00682	up	GO:0006855//GO:0055085//GO:0006810//GO:0008150//GO:0042493//GO:0015893//GO:0042221//GO:0044699//GO:0044765//GO:0050896//GO:0051179//GO:0051234//GO:1902578	drug transmembrane transport//transmembrane transport//transport//biological_process//response to drug//drug transport//response to chemical//single-organism process//single-organism transport//response to stimulus//localization//establishment of localization//single-organism localization	GO:0015238//GO:0015297//GO:0003674//GO:0005215//GO:0022857//GO:0090484//GO:0015291//GO:0022804	drug transmembrane transporter activity//antiporter activity//molecular_function//transporter activity//transmembrane transporter activity//drug transporter activity//secondary active transmembrane transporter activity//active transmembrane transporter activity	GO:0016020//GO:0005575	membrane//cellular_component	--	MatE
103986113	uncharacterized LOC103986113	LOC103986113	NC_025206.1	28901708	28903934	+	1895	protein_coding	184.37	325.37	153.62	93.61	111.72	98.72	1.13	0.00119	0.0211	up	--	--	--	--	--	--	--	--	--	--	--	--	--	--	--	--	--	--	--	--	--	--	--	--	--	--	--	--
103981370	myb family transcription factor EFM-like	LOC103981370	NC_025205.1	10189233	10191144	-	1110	protein_coding	344.46	170.1	170.19	106.53	111.02	95.72	1.13	0.00149	0.0245	up	--	--	--	--	--	--	--	--	--	--	--	--	--	--	--	--	--	--	--	--	-	-	GO:0003677//GO:0003674//GO:0003676//GO:0005488//GO:0097159//GO:1901363	DNA binding//molecular_function//nucleic acid binding//binding//organic cyclic compound binding//heterocyclic compound binding	-	-	--	Myb_DNA-binding
103996228	early nodulin-93-like	LOC103996228	NC_025209.1	29675285	29678861	+	615	protein_coding	1009.08	796.12	1224.46	488.24	419.31	478.62	1.13	1.08e-06	0.000126	up	--	--	--	--	--	--	--	--	--	--	948.98	755.29	1149.92	550.45	554.04	606.59	0.74	0.000789	0.0143	up	--	--	--	--	--	--	--	--
103993506	uncharacterized LOC103993506	LOC103993506	NC_025209.1	5746682	5747689	+	1008	protein_coding	829.12	801.06	1524.18	415.61	613.77	414.8	1.13	0.00071	0.0152	up	--	--	--	--	--	--	--	--	--	--	--	--	--	--	--	--	--	--	--	--	--	--	--	--	--	--	--	--
103972054	uncharacterized LOC103972054	LOC103972054	NC_025212.1	22140624	22145721	+	1516	protein_coding	884.32	895.01	971.44	459.19	395.98	405.83	1.12	4.48e-11	3.53e-08	up	--	--	--	--	--	--	--	--	--	--	831.66	849.12	912.3	469.09	510.09	426.9	0.88	1.71e-07	3.5e-05	up	--	--	--	--	--	--	--	--
103982545	autophagy-related protein 8C-like%2C transcript variant X2	LOC103982545	NC_025205.1	26457995	26460974	+	748	protein_coding	1783	1465.65	2741.11	840.1	1005.51	904.39	1.12	6e-05	0.00255	up	--	--	--	--	--	--	--	--	--	--	1676.81	1390.49	2574.24	1090.51	969.96	657.23	1.05	0.000714	0.0135	up	--	--	--	--	--	--	103982545|mus04136|Autophagy - other	--
103987241	metal transporter Nramp2	LOC103987241	NC_025207.1	5273794	5277511	-	2107	protein_coding	1031.16	957.32	1986.55	507.61	753.78	565.37	1.12	0.00108	0.0201	up	--	--	--	--	--	--	--	--	--	--	969.75	908.23	1865.62	534.87	640.36	385.2	1.26	0.000287	0.00724	up	GO:0006810//GO:0008150//GO:0051179//GO:0051234	transport//biological_process//localization//establishment of localization	GO:0005215//GO:0003674	transporter activity//molecular_function	GO:0016020//GO:0005575	membrane//cellular_component	--	--
103994007	protein GPR107-like	LOC103994007	NC_025209.1	1897102	1898777	+	1676	transcribed_pseudogene	96.05	104.83	207.84	59.72	58.69	68.8	1.12	0.00346	0.0428	up	--	--	--	--	--	--	--	--	--	--	--	--	--	--	--	--	--	--	--	--	-	-	-	-	GO:0016021//GO:0005575//GO:0016020//GO:0031224//GO:0044425	integral component of membrane//cellular_component//membrane//intrinsic component of membrane//membrane part	--	--
103999202	shikimate kinase 3%2C chloroplastic%2C transcript variant X1	LOC103999202	NC_025210.1	31777201	31781277	+	1295	protein_coding	2318.45	2215.28	3662.84	1403.4	1018.94	1348.11	1.12	4.89e-05	0.00221	up	--	--	--	--	--	--	--	--	--	--	2180.37	2101.69	3439.87	1054.16	1131.62	1027.54	1.26	3.53e-07	6.32e-05	up	--	--	--	--	--	--	103999202|mus00400|Phenylalanine, tyrosine and tryptophan biosynthesis,103999202|mus01100|Metabolic pathways,103999202|mus01110|Biosynthesis of secondary metabolites,103999202|mus01230|Biosynthesis of amino acids	SKI
novel.23694	PF04059:RNA recognition motif 2|PF00076:RNA recognition motif. (a.k.a. RRM, RBD, or RNP domain)	-	NC_025211.1	23251645	23260645	+	5778	-	111.51	151.31	209.35	73.44	85.56	56.84	1.12	0.00108	0.0201	up	--	--	--	--	--	--	--	--	--	--	104.87	143.55	196.6	77.89	78.48	78.43	0.92	0.00371	0.0409	up	-	-	GO:0003676//GO:0003674//GO:0005488//GO:0097159//GO:1901363	nucleic acid binding//molecular_function//binding//organic cyclic compound binding//heterocyclic compound binding	-	-	--	RRM_1
103979331	shikimate kinase 3%2C chloroplastic	LOC103979331	NC_025204.1	21203690	21209163	+	1452	protein_coding	4378.56	3053.92	5187.02	1608.38	2192.03	2008.21	1.12	2.14e-05	0.00121	up	--	--	--	--	--	--	--	--	--	--	4117.78	2897.33	4871.26	1919.64	2648.56	2151.37	0.82	0.00141	0.0216	up	--	--	--	--	--	--	103979331|mus00400|Phenylalanine, tyrosine and tryptophan biosynthesis,103979331|mus01100|Metabolic pathways,103979331|mus01110|Biosynthesis of secondary metabolites,103979331|mus01230|Biosynthesis of amino acids	SKI
novel.8487	PF01293:Phosphoenolpyruvate carboxykinase	-	NC_025205.1	21388686	21395990	-	2860	-	241.78	245.26	334.35	142.84	131.52	102.7	1.12	2.46e-05	0.00134	up	--	--	--	--	--	--	--	--	--	--	227.38	232.69	314	101.26	105.94	91.34	1.37	3.61e-08	1.14e-05	up	GO:0006094//GO:0008152//GO:0005975//GO:0005996//GO:0006006//GO:0008150//GO:0009058//GO:0016051//GO:0019318//GO:0019319//GO:0044238//GO:0044281//GO:0044283//GO:0044699//GO:0044710//GO:0044711//GO:0044723//GO:0046364//GO:0071704//GO:1901576	gluconeogenesis//metabolic process//carbohydrate metabolic process//monosaccharide metabolic process//glucose metabolic process//biological_process//biosynthetic process//carbohydrate biosynthetic process//hexose metabolic process//hexose biosynthetic process//primary metabolic process//small molecule metabolic process//small molecule biosynthetic process//single-organism process//single-organism…	GO:0004612//GO:0005524//GO:0003674//GO:0003824//GO:0004611//GO:0016829//GO:0016830//GO:0016831//GO:0000166//GO:0005488//GO:0017076//GO:0030554//GO:0032553//GO:0032555//GO:0032559//GO:0035639//GO:0036094//GO:0043167//GO:0043168//GO:0097159//GO:0097367//GO:1901265//GO:1901363	phosphoenolpyruvate carboxykinase (ATP) activity//ATP binding//molecular_function//catalytic activity//phosphoenolpyruvate carboxykinase activity//lyase activity//carbon-carbon lyase activity//carboxy-lyase activity//nucleotide binding//binding//purine nucleotide binding//adenyl nucleotide binding//ribonucleotide binding//purine ribonucleotide binding//adenyl ribonucleotide binding//purine ribonu…	-	-	--	--
novel.6064	PF08031:Berberine and berberine like|PF01565:FAD binding domain	-	NC_025204.1	24308234	24318042	+	4032	-	366.54	338.23	522.62	179.16	167.58	220.36	1.11	2.95e-05	0.00154	up	--	--	--	--	--	--	--	--	--	--	--	--	--	--	--	--	--	--	--	--	GO:0055114//GO:0008152//GO:0008150//GO:0044699//GO:0044710	oxidation-reduction process//metabolic process//biological_process//single-organism process//single-organism metabolic process	GO:0016491//GO:0050660//GO:0003674//GO:0003824//GO:0000166//GO:0005488//GO:0036094//GO:0043167//GO:0043168//GO:0048037//GO:0050662//GO:0097159//GO:1901265//GO:1901363	oxidoreductase activity//flavin adenine dinucleotide binding//molecular_function//catalytic activity//nucleotide binding//binding//small molecule binding//ion binding//anion binding//cofactor binding//coenzyme binding//organic cyclic compound binding//nucleoside phosphate binding//heterocyclic compound binding	-	-	--	BBE
103978281	CRAL-TRIO domain-containing protein C3H8.02%2C transcript variant X3	LOC103978281	NC_025204.1	13851608	13858186	-	964	protein_coding	144.63	91.97	234.95	71.02	71.42	74.78	1.11	0.00409	0.0478	up	--	--	--	--	--	--	--	--	--	--	--	--	--	--	--	--	--	--	--	--	--	--	--	--	--	--	--	--
103998174	putative serine/threonine-protein kinase%2C transcript variant X2	LOC103998174	NC_025202.1	20020430	20030380	+	1870	protein_coding	1401.01	1339.06	2087.46	765.05	841.46	627.19	1.11	1.57e-05	0.000982	up	--	--	--	--	--	--	--	--	--	--	1317.57	1270.4	1960.39	817.02	838.91	666.16	0.97	7.85e-05	0.00309	up	GO:0006468//GO:0008152//GO:0006464//GO:0006793//GO:0006796//GO:0008150//GO:0009987//GO:0016310//GO:0019538//GO:0036211//GO:0043170//GO:0043412//GO:0044237//GO:0044238//GO:0044260//GO:0044267//GO:0071704	protein phosphorylation//metabolic process//cellular protein modification process//phosphorus metabolic process//phosphate-containing compound metabolic process//biological_process//cellular process//phosphorylation//protein metabolic process//protein modification process//macromolecule metabolic process//macromolecule modification//cellular metabolic process//primary metabolic process//cellular …	GO:0004672//GO:0005524//GO:0003674//GO:0003824//GO:0016301//GO:0016740//GO:0016772//GO:0016773//GO:0000166//GO:0005488//GO:0017076//GO:0030554//GO:0032553//GO:0032555//GO:0032559//GO:0035639//GO:0036094//GO:0043167//GO:0043168//GO:0097159//GO:0097367//GO:1901265//GO:1901363	protein kinase activity//ATP binding//molecular_function//catalytic activity//kinase activity//transferase activity//transferase activity, transferring phosphorus-containing groups//phosphotransferase activity, alcohol group as acceptor//nucleotide binding//binding//purine nucleotide binding//adenyl nucleotide binding//ribonucleotide binding//purine ribonucleotide binding//adenyl ribonucleotide b…	-	-	--	Pkinase
103979831	flavonoid 3'-monooxygenase	LOC103979831	NC_025204.1	29141861	29143637	+	1695	protein_coding	2010.43	1606.08	2962.5	692.42	1397.24	962.22	1.11	0.00128	0.022	up	--	--	--	--	--	--	--	--	--	--	1890.69	1523.72	2782.16	899.24	1433.75	641.34	1.06	0.00305	0.0364	up	GO:0055114//GO:0008152//GO:0008150//GO:0044699//GO:0044710	oxidation-reduction process//metabolic process//biological_process//single-organism process//single-organism metabolic process	GO:0005506//GO:0016705//GO:0020037//GO:0003674//GO:0005488//GO:0046872//GO:0043167//GO:0043169//GO:0046914//GO:0003824//GO:0016491//GO:0046906//GO:0097159//GO:1901363	iron ion binding//oxidoreductase activity, acting on paired donors, with incorporation or reduction of molecular oxygen//heme binding//molecular_function//binding//metal ion binding//ion binding//cation binding//transition metal ion binding//catalytic activity//oxidoreductase activity//tetrapyrrole binding//organic cyclic compound binding//heterocyclic compound binding	-	-	103979831|mus00941|Flavonoid biosynthesis,103979831|mus00944|Flavone and flavonol biosynthesis,103979831|mus01100|Metabolic pathways,103979831|mus01110|Biosynthesis of secondary metabolites	p450
103988233	uncharacterized protein At1g15400-like	LOC103988233	NC_025207.1	3208485	3208829	-	345	protein_coding	202.04	301.63	305.74	183.19	113.14	78.77	1.11	0.00285	0.0383	up	--	--	--	--	--	--	--	--	--	--	--	--	--	--	--	--	--	--	--	--	--	--	--	--	--	--	--	--
103997919	uncharacterized LOC103997919	LOC103997919	NC_025210.1	9323143	9324088	-	946	protein_coding	81.7	87.03	141.57	42.77	57.28	42.88	1.11	0.00201	0.0303	up	--	--	--	--	--	--	--	--	--	--	--	--	--	--	--	--	--	--	--	--	--	--	--	--	--	--	--	--
103974136	PF02458:Transferase family	LOC103974136	NW_008991877.1	71329	73845	-	1389	pseudogene	2714.8	1566.52	3192.94	836.88	1619.98	1017.07	1.1	0.00199	0.0301	up	--	--	--	--	--	--	--	--	--	--	--	--	--	--	--	--	--	--	--	--	-	-	GO:0016747//GO:0003674//GO:0003824//GO:0016740//GO:0016746	transferase activity, transferring acyl groups other than amino-acyl groups//molecular_function//catalytic activity//transferase activity//transferase activity, transferring acyl groups	-	-	--	--
103979145	extradiol ring-cleavage dioxygenase-like	LOC103979145	NC_025204.1	22898522	22901444	-	1127	protein_coding	8369.62	9198.37	13196.5	3944.69	4208.7	6171.19	1.1	8.63e-05	0.0033	up	--	--	--	--	--	--	--	--	--	--	7871.14	8726.7	12393.1	5002.5	5675.38	5410.69	0.85	0.000184	0.00545	up	GO:0006725//GO:0008152//GO:0008150//GO:0009987//GO:0044237	cellular aromatic compound metabolic process//metabolic process//biological_process//cellular process//cellular metabolic process	GO:0008198//GO:0016491//GO:0003674//GO:0005488//GO:0046872//GO:0005506//GO:0043167//GO:0043169//GO:0046914//GO:0003824	ferrous iron binding//oxidoreductase activity//molecular_function//binding//metal ion binding//iron ion binding//ion binding//cation binding//transition metal ion binding//catalytic activity	-	-	103979145|mus00965|Betalain biosynthesis	--
103972742	repressor of RNA polymerase III transcription MAF1 homolog	LOC103972742	NW_008991139.1	1353	2221	-	629	protein_coding	108.19	103.84	120.49	50.03	54.45	49.86	1.1	4.58e-05	0.00212	up	--	--	--	--	--	--	--	--	--	--	101.75	98.52	113.15	51.06	51.01	43.68	1.1	8.39e-05	0.00324	up	--	--	--	--	--	--	--	--
103994073	protein LIGHT-DEPENDENT SHORT HYPOCOTYLS 5	LOC103994073	NC_025209.1	1411982	1413158	-	1177	protein_coding	797.11	492.5	1206.39	298.6	480.13	383.89	1.1	0.00258	0.0358	up	--	--	--	--	--	--	--	--	--	--	--	--	--	--	--	--	--	--	--	--	--	--	--	--	--	--	--	--
103992219	uncharacterized LOC103992219	LOC103992219	NC_025208.1	21766335	21767763	+	1429	protein_coding	97.15	78.13	84.34	37.12	40.31	43.87	1.1	0.000284	0.00793	up	--	--	--	--	--	--	--	--	--	--	--	--	--	--	--	--	--	--	--	--	--	--	--	--	--	--	--	--
novel.18143	-	-	NC_025209.1	8942615	8943859	-	1141	-	67.35	94.94	99.4	38.74	40.31	42.88	1.1	0.00064	0.0141	up	--	--	--	--	--	--	--	--	--	--	--	--	--	--	--	--	--	--	--	--	--	--	--	--	--	--	--	--
103969637	phospho-2-dehydro-3-deoxyheptonate aldolase 2%2C chloroplastic-like	LOC103969637	NC_025211.1	32598967	32602181	-	1891	protein_coding	1769.75	1606.08	3724.59	1002.31	1199.25	1112.79	1.1	0.0017	0.0269	up	--	--	--	--	--	--	--	--	--	--	1664.35	1523.72	3497.86	1171.87	1243.84	762.46	1.07	0.00381	0.0417	up	GO:0009073//GO:0008152//GO:0006082//GO:0006520//GO:0006725//GO:0006807//GO:0008150//GO:0008652//GO:0009058//GO:0009072//GO:0009987//GO:0016053//GO:0019438//GO:0019752//GO:0043436//GO:0044237//GO:0044238//GO:0044249//GO:0044281//GO:0044283//GO:0044699//GO:0044710//GO:0044711//GO:0044763//GO:0046394//GO:0071704//GO:1901360//GO:1901362//GO:1901564//GO:1901566//GO:1901576	aromatic amino acid family biosynthetic process//metabolic process//organic acid metabolic process//cellular amino acid metabolic process//cellular aromatic compound metabolic process//nitrogen compound metabolic process//biological_process//cellular amino acid biosynthetic process//biosynthetic process//aromatic amino acid family metabolic process//cellular process//organic acid biosynthetic pro…	GO:0003849//GO:0003674//GO:0003824//GO:0016740//GO:0016765	3-deoxy-7-phosphoheptulonate synthase activity//molecular_function//catalytic activity//transferase activity//transferase activity, transferring alkyl or aryl (other than methyl) groups	-	-	103969637|mus00400|Phenylalanine, tyrosine and tryptophan biosynthesis,103969637|mus01100|Metabolic pathways,103969637|mus01110|Biosynthesis of secondary metabolites,103969637|mus01230|Biosynthesis of amino acids	--
103979623	cytokinin riboside 5'-monophosphate phosphoribohydrolase LOG1%2C transcript variant X2	LOC103979623	NC_025202.1	5740398	5742191	-	1234	protein_coding	1585.38	1194.67	1185.3	510.03	537.4	806.67	1.1	3.62e-05	0.00178	up	--	--	--	--	--	--	--	--	--	--	1490.96	1133.41	1113.15	284.74	477.92	456.68	1.62	2.35e-09	1.34e-06	up	--	--	--	--	--	--	--	--
103984172	dnaJ protein ERDJ3A%2C transcript variant X2	LOC103984172	NC_025206.1	5297672	5302810	+	2261	protein_coding	384.2	340.2	429.24	196.1	178.19	163.53	1.1	2.06e-07	3.48e-05	up	--	--	--	--	--	--	--	--	--	--	361.32	322.76	403.11	178.29	188.34	212.46	0.91	1.11e-05	0.000835	up	--	--	--	--	--	--	--	DnaJ
103979433	probable LRR receptor-like serine/threonine-protein kinase At1g74360	LOC103979433	NC_025204.1	20155219	20158367	+	3020	protein_coding	462.59	403.5	909.69	234.84	293.45	301.13	1.1	0.00188	0.029	up	--	--	--	--	--	--	--	--	--	--	--	--	--	--	--	--	--	--	--	--	-	-	GO:0005515//GO:0003674//GO:0005488	protein binding//molecular_function//binding	-	-	--	LRRNT_2
103990781	receptor homology region%2C transmembrane domain- and RING domain-containing protein 1-like	LOC103990781	NC_025208.1	2409297	2415256	+	2320	protein_coding	1099.61	813.92	1826.9	551.19	678.82	518.5	1.1	0.000926	0.0182	up	--	--	--	--	--	--	--	--	--	--	1034.12	772.18	1715.69	519.29	648.21	424.91	1.14	0.000699	0.0133	up	--	--	--	--	--	--	--	--
103979537	uncharacterized LOC103979537	LOC103979537	NC_025204.1	25748719	25749513	+	795	protein_coding	420.63	480.64	911.19	276.81	320.32	250.28	1.09	0.0013	0.0223	up	--	--	--	--	--	--	--	--	--	--	395.58	455.99	855.72	244.93	269.17	183.67	1.29	0.000219	0.00611	up	--	--	--	--	--	--	--	--
103986256	uncharacterized protein At5g19025-like	LOC103986256	NC_025206.1	27894209	27900066	+	1017	protein_coding	152.36	171.09	230.43	80.7	110.31	66.81	1.09	0.000536	0.0124	up	--	--	--	--	--	--	--	--	--	--	143.28	162.32	216.41	96.93	99.66	82.4	0.9	0.00108	0.0179	up	--	--	--	--	--	--	--	--
103979771	stem-specific protein TSJT1-like	LOC103979771	NC_025204.1	29504048	29513286	+	1023	protein_coding	22834.5	17990.3	24630.8	9534.09	11021	10139.7	1.09	1.94e-08	5.65e-06	up	--	--	--	--	--	--	--	--	--	--	21474.6	17067.8	23131.4	9448.49	11071.4	8590.59	1.08	8.86e-08	2.07e-05	up	--	--	--	--	--	--	--	--
103990701	uncharacterized LOC103990701	LOC103990701	NC_025208.1	3009355	3010236	+	882	protein_coding	111.51	81.1	87.35	39.54	39.6	52.85	1.09	0.00068	0.0148	up	--	--	--	--	--	--	--	--	--	--	--	--	--	--	--	--	--	--	--	--	--	--	--	--	--	--	--	--
103993264	MLO-like protein 6	LOC103993264	NC_025209.1	8172023	8175486	-	1991	protein_coding	2632	1757.39	3480.6	956.31	1277.03	1457.79	1.09	0.000414	0.0104	up	--	--	--	--	--	--	--	--	--	--	--	--	--	--	--	--	--	--	--	--	GO:0006952//GO:0006950//GO:0008150//GO:0050896	defense response//response to stress//biological_process//response to stimulus	-	-	GO:0016021//GO:0005575//GO:0016020//GO:0031224//GO:0044425	integral component of membrane//cellular_component//membrane//intrinsic component of membrane//membrane part	--	--
103977971	uncharacterized LOC103977971	LOC103977971	NC_025204.1	9061042	9062218	-	1177	protein_coding	1881.26	1616.96	1863.05	616.56	804.69	1100.82	1.09	3.23e-05	0.00165	up	--	--	--	--	--	--	--	--	--	--	1769.21	1534.05	1749.64	691.52	827.14	750.55	1.15	8.6e-12	1.32e-08	up	--	--	--	--	--	--	--	--
novel.28365	PF12697:Alpha/beta hydrolase family	-	NW_008991842.1	145526	154178	+	2078	-	300.29	326.36	543.7	160.6	212.84	175.49	1.09	0.000406	0.0102	up	--	--	--	--	--	--	--	--	--	--	--	--	--	--	--	--	--	--	--	--	--	--	--	--	--	--	--	--
103986583	receptor-like serine/threonine-protein kinase SD1-8%2C transcript variant X1	LOC103986583	NC_025207.1	394547	397879	+	2828	protein_coding	2323.97	1544.76	3322.46	931.3	1442.5	1009.09	1.09	0.00109	0.0201	up	--	--	--	--	--	--	--	--	--	--	2185.56	1465.55	3120.21	1052.43	1437.68	959.03	0.97	0.00238	0.0309	up	GO:0048544//GO:0006468//GO:0000003//GO:0007154//GO:0008037//GO:0008150//GO:0009856//GO:0009875//GO:0009987//GO:0022414//GO:0032501//GO:0044699//GO:0044702//GO:0044706//GO:0044763//GO:0051704//GO:0008152//GO:0006464//GO:0006793//GO:0006796//GO:0016310//GO:0019538//GO:0036211//GO:0043170//GO:0043412//GO:0044237//GO:0044238//GO:0044260//GO:0044267//GO:0071704	recognition of pollen//protein phosphorylation//reproduction//cell communication//cell recognition//biological_process//pollination//pollen-pistil interaction//cellular process//reproductive process//multicellular organismal process//single-organism process//single organism reproductive process//multi-multicellular organism process//single-organism cellular process//multi-organism process//metabo…	GO:0004672//GO:0004674//GO:0003674//GO:0003824//GO:0016301//GO:0016740//GO:0016772//GO:0016773	protein kinase activity//protein serine/threonine kinase activity//molecular_function//catalytic activity//kinase activity//transferase activity//transferase activity, transferring phosphorus-containing groups//phosphotransferase activity, alcohol group as acceptor	-	-	--	B_lectin
103993955	primary amine oxidase-like	LOC103993955	NC_025209.1	2306867	2311330	+	2323	protein_coding	563.05	673.49	694.31	214.67	442.65	250.28	1.09	0.000705	0.0151	up	--	--	--	--	--	--	--	--	--	--	--	--	--	--	--	--	--	--	--	--	GO:0009308//GO:0055114//GO:0008152//GO:0006807//GO:0008150//GO:0071704//GO:1901564//GO:0044699//GO:0044710	amine metabolic process//oxidation-reduction process//metabolic process//nitrogen compound metabolic process//biological_process//organic substance metabolic process//organonitrogen compound metabolic process//single-organism process//single-organism metabolic process	GO:0005507//GO:0008131//GO:0048038//GO:0003674//GO:0005488//GO:0046872//GO:0043167//GO:0043169//GO:0046914//GO:0003824//GO:0016491//GO:0016638//GO:0016641//GO:0048037	copper ion binding//primary amine oxidase activity//quinone binding//molecular_function//binding//metal ion binding//ion binding//cation binding//transition metal ion binding//catalytic activity//oxidoreductase activity//oxidoreductase activity, acting on the CH-NH2 group of donors//oxidoreductase activity, acting on the CH-NH2 group of donors, oxygen as acceptor//cofactor binding	-	-	103993955|mus00260|Glycine, serine and threonine metabolism,103993955|mus00350|Tyrosine metabolism,103993955|mus00360|Phenylalanine metabolism,103993955|mus00410|beta-Alanine metabolism,103993955|mus00950|Isoquinoline alkaloid biosynthesis,103993955|mus00960|Tropane, piperidine and pyridine alkaloid biosynthesis,103993955|mus01100|Metabolic pathways,103993955|mus01110|Biosynthesis of secondary me…	--
103970316	methionine gamma-lyase-like	LOC103970316	NC_025212.1	2527916	2529568	+	1534	protein_coding	1101.82	1170.93	1542.25	674.67	711.35	408.82	1.09	0.000144	0.00482	up	--	--	--	--	--	--	--	--	--	--	--	--	--	--	--	--	--	--	--	--	-	-	GO:0030170//GO:0003674//GO:0005488//GO:0019842//GO:0036094//GO:0043167//GO:0043168//GO:0048037//GO:0070279//GO:0097159//GO:1901363	pyridoxal phosphate binding//molecular_function//binding//vitamin binding//small molecule binding//ion binding//anion binding//cofactor binding//vitamin B6 binding//organic cyclic compound binding//heterocyclic compound binding	-	-	103970316|mus00270|Cysteine and methionine metabolism,103970316|mus00450|Selenocompound metabolism	Cys_Met_Meta_PP
103975557	phenylpropanoylacetyl-CoA synthase	LOC103975557	NC_025203.1	16120509	16122157	-	1535	protein_coding	7587.97	6847.6	12749.2	2682.52	6056.37	4071.25	1.09	0.00328	0.0412	up	--	--	--	--	--	--	--	--	--	--	7136.04	6496.47	11973.1	2686.46	3573.01	1745.32	1.68	1.14e-06	0.000154	up	GO:0008152//GO:0008150	metabolic process//biological_process	GO:0003824//GO:0003674	catalytic activity//molecular_function	-	-	103975557|mus00945|Stilbenoid, diarylheptanoid and gingerol biosynthesis,103975557|mus01110|Biosynthesis of secondary metabolites	Chal_sti_synt_N
103982539	protein DETOXIFICATION 18-like	LOC103982539	NC_025205.1	26505728	26508264	+	1796	protein_coding	7981	5547.11	9610.44	3209.5	3650.09	4062.28	1.08	2.55e-05	0.00138	up	--	--	--	--	--	--	--	--	--	--	7505.66	5262.67	9025.42	3559.74	4657.54	3663.39	0.88	0.000656	0.0128	up	GO:0006855//GO:0055085//GO:0006810//GO:0008150//GO:0042493//GO:0015893//GO:0042221//GO:0044699//GO:0044765//GO:0050896//GO:0051179//GO:0051234//GO:1902578	drug transmembrane transport//transmembrane transport//transport//biological_process//response to drug//drug transport//response to chemical//single-organism process//single-organism transport//response to stimulus//localization//establishment of localization//single-organism localization	GO:0015238//GO:0015297//GO:0003674//GO:0005215//GO:0022857//GO:0090484//GO:0015291//GO:0022804	drug transmembrane transporter activity//antiporter activity//molecular_function//transporter activity//transmembrane transporter activity//drug transporter activity//secondary active transmembrane transporter activity//active transmembrane transporter activity	GO:0016020//GO:0005575	membrane//cellular_component	--	MatE
103987177	putative HVA22-like protein g	LOC103987177	NC_025207.1	4787092	4789201	+	954	protein_coding	359.91	365.92	445.81	163.82	187.38	201.42	1.08	4.64e-07	6.62e-05	up	--	--	--	--	--	--	--	--	--	--	338.48	347.15	418.67	235.41	230.72	188.63	0.75	0.00045	0.0101	up	--	--	--	--	--	--	--	TB2_DP1_HVA22
103996170	myosin-binding protein 7-like	LOC103996170	NC_025209.1	30136830	30140398	-	1911	protein_coding	80.59	114.72	149.1	44.39	66.47	50.85	1.08	0.00245	0.0347	up	--	--	--	--	--	--	--	--	--	--	--	--	--	--	--	--	--	--	--	--	--	--	--	--	--	--	--	--
103981493	PF02701:Dof domain, zinc finger	LOC103981493	NC_025205.1	11399831	11402007	-	1496	pseudogene	79.49	84.06	149.1	59.72	43.13	43.87	1.08	0.00425	0.049	up	--	--	--	--	--	--	--	--	--	--	--	--	--	--	--	--	--	--	--	--	GO:0006355//GO:0008152//GO:0006139//GO:0006351//GO:0006725//GO:0006807//GO:0008150//GO:0009058//GO:0009059//GO:0009889//GO:0009987//GO:0010467//GO:0010468//GO:0010556//GO:0016070//GO:0018130//GO:0019219//GO:0019222//GO:0019438//GO:0031323//GO:0031326//GO:0032774//GO:0034641//GO:0034645//GO:0034654//GO:0043170//GO:0044237//GO:0044238//GO:0044249//GO:0044260//GO:0044271//GO:0046483//GO:0050789//GO:…	regulation of transcription, DNA-templated//metabolic process//nucleobase-containing compound metabolic process//transcription, DNA-templated//cellular aromatic compound metabolic process//nitrogen compound metabolic process//biological_process//biosynthetic process//macromolecule biosynthetic process//regulation of biosynthetic process//cellular process//gene expression//regulation of gene expre…	GO:0003677//GO:0003674//GO:0003676//GO:0005488//GO:0097159//GO:1901363	DNA binding//molecular_function//nucleic acid binding//binding//organic cyclic compound binding//heterocyclic compound binding	-	-	--	zf-Dof
103999891	heat shock protein 81-1-like	LOC103999891	NC_025211.1	11527025	11530527	-	2459	protein_coding	12360.7	14294.5	15874.3	6219.67	7369.47	6502.24	1.08	3.03e-09	1.19e-06	up	12138.7	12030.1	13244	7007.25	8444.54	7388.82	0.71	4.95e-07	0.000395	up	--	--	--	--	--	--	--	--	--	--	GO:0006457//GO:0006950//GO:0008150//GO:0009987//GO:0050896	protein folding//response to stress//biological_process//cellular process//response to stimulus	GO:0005524//GO:0051082//GO:0000166//GO:0003674//GO:0005488//GO:0017076//GO:0030554//GO:0032553//GO:0032555//GO:0032559//GO:0035639//GO:0036094//GO:0043167//GO:0043168//GO:0097159//GO:0097367//GO:1901265//GO:1901363//GO:0005515	ATP binding//unfolded protein binding//nucleotide binding//molecular_function//binding//purine nucleotide binding//adenyl nucleotide binding//ribonucleotide binding//purine ribonucleotide binding//adenyl ribonucleotide binding//purine ribonucleoside triphosphate binding//small molecule binding//ion binding//anion binding//organic cyclic compound binding//carbohydrate derivative binding//nucleosid…	-	-	103999891|mus04141|Protein processing in endoplasmic reticulum,103999891|mus04626|Plant-pathogen interaction	HATPase_c
103994121	actin-related protein 3%2C transcript variant X2	LOC103994121	NC_025209.1	1067125	1084045	-	2008	protein_coding	585.13	494.48	741	284.07	296.28	278.2	1.08	1.84e-06	0.000188	up	--	--	--	--	--	--	--	--	--	--	550.28	469.13	695.89	283.01	312.33	253.16	1.01	1.3e-05	0.000931	up	--	--	--	--	--	--	--	Actin
103974293	ATG8-interacting protein 1-like%2C transcript variant X2	LOC103974293	NW_008992713.1	92083	96677	-	1272	protein_coding	3278.95	3008.43	4771.33	1644.7	1820.8	1764.91	1.08	4.92e-06	0.000399	up	--	--	--	--	--	--	--	--	--	--	3083.67	2854.17	4480.88	1821.84	1833.98	1338.28	1.06	3.28e-05	0.00167	up	--	--	--	--	--	--	--	--
novel.26603	-	-	NC_025212.1	20816925	20817916	.	992	-	617.15	624.04	1033.19	238.88	397.39	441.73	1.08	0.0013	0.0223	up	--	--	--	--	--	--	--	--	--	--	--	--	--	--	--	--	--	--	--	--	--	--	--	--	--	--	--	--
103985296	uncharacterized LOC103985296	LOC103985296	NC_025206.1	19079721	19080679	-	959	protein_coding	1938.67	1825.63	1873.59	648.03	1197.84	829.61	1.07	5.73e-05	0.00246	up	--	--	--	--	--	--	--	--	--	--	1823.2	1732.02	1759.54	1067.14	1008.42	733.67	0.92	7.88e-06	0.000646	up	--	--	--	--	--	--	--	--
103984559	chaperone protein dnaJ 11%2C chloroplastic-like	LOC103984559	NC_025206.1	8169609	8170465	+	857	protein_coding	160.08	152.3	286.16	83.93	120.92	77.78	1.07	0.00286	0.0383	up	--	--	--	--	--	--	--	--	--	--	--	--	--	--	--	--	--	--	--	--	--	--	--	--	--	--	--	DnaJ
103968840	uncharacterized LOC103968840	LOC103968840	NC_025211.1	26935739	26936753	-	1015	protein_coding	1038.89	1510.15	1331.39	455.96	591.85	797.7	1.07	0.000136	0.00462	up	--	--	--	--	--	--	--	--	--	--	977.01	1432.71	1250.35	508.04	645.86	613.54	1.05	2.91e-06	0.000322	up	--	--	--	--	--	--	--	--
novel.9150	-	-	NC_025205.1	27071481	27080153	-	1380	-	128.07	142.41	236.46	86.35	85.56	67.8	1.07	0.00132	0.0226	up	--	--	--	--	--	--	--	--	--	--	--	--	--	--	--	--	--	--	--	--	--	--	--	--	--	--	--	--
103989732	protein IN2-1 homolog B	LOC103989732	NC_025207.1	32311528	32314050	+	1204	protein_coding	461.48	287.79	429.24	183.19	130.11	248.28	1.07	0.00109	0.0202	up	--	--	--	--	--	--	--	--	--	--	--	--	--	--	--	--	--	--	--	--	-	-	GO:0005515//GO:0003674//GO:0005488	protein binding//molecular_function//binding	-	-	103989732|mus00480|Glutathione metabolism	--
103984644	cytochrome P450 704C1-like	LOC103984644	NC_025206.1	7418976	7421465	+	1697	protein_coding	273.8	189.88	280.14	74.25	171.12	107.69	1.07	0.00369	0.0448	up	--	--	--	--	--	--	--	--	--	--	257.49	180.14	263.08	122.9	106.73	93.32	1.11	3.65e-05	0.0018	up	GO:0055114//GO:0008152//GO:0008150//GO:0044699//GO:0044710	oxidation-reduction process//metabolic process//biological_process//single-organism process//single-organism metabolic process	GO:0005506//GO:0016705//GO:0020037//GO:0003674//GO:0005488//GO:0046872//GO:0043167//GO:0043169//GO:0046914//GO:0003824//GO:0016491//GO:0046906//GO:0097159//GO:1901363	iron ion binding//oxidoreductase activity, acting on paired donors, with incorporation or reduction of molecular oxygen//heme binding//molecular_function//binding//metal ion binding//ion binding//cation binding//transition metal ion binding//catalytic activity//oxidoreductase activity//tetrapyrrole binding//organic cyclic compound binding//heterocyclic compound binding	-	-	--	p450
103975480	uncharacterized LOC103975480	LOC103975480	NC_025203.1	16620200	16620843	-	644	protein_coding	812.56	602.28	801.25	257.44	357.09	441.73	1.07	0.000101	0.00368	up	--	--	--	--	--	--	--	--	--	--	764.17	571.4	752.47	353.98	410.43	303.79	0.96	1.94e-05	0.00119	up	--	--	--	--	--	--	--	--
novel.26794	PF00481:Protein phosphatase 2C	-	NC_025212.1	22403833	22406818	-	2907	-	253.93	201.75	185.25	71.82	132.23	101.71	1.07	0.0007	0.0151	up	--	--	--	--	--	--	--	--	--	--	238.8	191.4	173.97	74.43	72.98	108.21	1.25	1.43e-05	0.000983	up	-	-	GO:0003824//GO:0003674	catalytic activity//molecular_function	-	-	--	PP2C
103971693	uncharacterized LOC103971693	LOC103971693	NC_025212.1	18829892	18834345	+	959	protein_coding	294.77	267.02	379.54	134.77	190.92	121.65	1.07	0.00017	0.00544	up	--	--	--	--	--	--	--	--	--	--	277.22	253.33	356.43	162.71	189.91	137	0.85	0.000781	0.0143	up	-	-	GO:0005515//GO:0003674//GO:0005488	protein binding//molecular_function//binding	-	-	--	--
103977305	thaumatin-like protein 1b	LOC103977305	NC_025202.1	2130718	2132884	+	1517	protein_coding	2412.3	2513.95	3326.98	956.31	1745.14	1236.43	1.07	0.000182	0.00569	up	--	--	--	--	--	--	--	--	--	--	2268.62	2385.04	3124.45	733.93	1170.86	818.06	1.51	3.87e-09	2.02e-06	up	--	--	--	--	--	--	--	Thaumatin
novel.18661	PF01264:Chorismate synthase	-	NC_025209.1	23751473	23772561	+	1446	-	62.93	57.36	88.86	28.25	29.7	41.88	1.07	0.00437	0.05	up	--	--	--	--	--	--	--	--	--	--	59.18	54.42	83.45	20.77	18.05	31.77	1.48	0.000337	0.00817	up	GO:0009073//GO:0008152//GO:0006082//GO:0006520//GO:0006725//GO:0006807//GO:0008150//GO:0008652//GO:0009058//GO:0009072//GO:0009987//GO:0016053//GO:0019438//GO:0019752//GO:0043436//GO:0044237//GO:0044238//GO:0044249//GO:0044281//GO:0044283//GO:0044699//GO:0044710//GO:0044711//GO:0044763//GO:0046394//GO:0071704//GO:1901360//GO:1901362//GO:1901564//GO:1901566//GO:1901576	aromatic amino acid family biosynthetic process//metabolic process//organic acid metabolic process//cellular amino acid metabolic process//cellular aromatic compound metabolic process//nitrogen compound metabolic process//biological_process//cellular amino acid biosynthetic process//biosynthetic process//aromatic amino acid family metabolic process//cellular process//organic acid biosynthetic pro…	GO:0004107//GO:0003674//GO:0003824//GO:0016829//GO:0016835//GO:0016838	chorismate synthase activity//molecular_function//catalytic activity//lyase activity//carbon-oxygen lyase activity//carbon-oxygen lyase activity, acting on phosphates	-	-	--	--
novel.16886	-	-	NC_025208.1	25899343	25900051	.	709	-	390.82	234.38	207.84	150.91	108.19	140.59	1.06	0.00117	0.0209	up	--	--	--	--	--	--	--	--	--	--	367.55	222.37	195.19	141.94	153.81	86.37	1.04	0.00373	0.0411	up	--	--	--	--	--	--	--	--
103999099	uncharacterized LOC103999099	LOC103999099	NC_025210.1	30770848	30771682	+	835	protein_coding	696.64	574.59	1212.41	414	418.61	357.97	1.06	0.000893	0.0178	up	--	--	--	--	--	--	--	--	--	--	--	--	--	--	--	--	--	--	--	--	--	--	--	--	--	--	--	--
103978092	zinc finger AN1 domain-containing stress-associated protein 12	LOC103978092	NC_025204.1	7488526	7489327	-	730	protein_coding	1202.28	1173.9	1200.36	499.54	549.42	670.07	1.06	2.63e-08	7.18e-06	up	--	--	--	--	--	--	--	--	--	--	1130.68	1113.71	1127.29	411.97	590.92	522.21	1.14	1.25e-08	5.08e-06	up	-	-	GO:0008270//GO:0003674//GO:0005488//GO:0046872//GO:0043167//GO:0043169//GO:0046914	zinc ion binding//molecular_function//binding//metal ion binding//ion binding//cation binding//transition metal ion binding	-	-	--	zf-AN1
novel.8025	-	-	NC_025205.1	11146913	11180642	+	2714	-	75.07	60.33	76.81	41.16	35.36	24.93	1.05	0.00316	0.0405	up	--	--	--	--	--	--	--	--	--	--	--	--	--	--	--	--	--	--	--	--	--	--	--	--	--	--	--	--
103996984	cyclic dof factor 3-like	LOC103996984	NC_025210.1	3264724	3269827	-	2122	protein_coding	600.59	605.25	859.98	316.35	388.91	288.17	1.05	2.41e-05	0.00133	up	--	--	--	--	--	--	--	--	--	--	564.82	574.21	807.63	270.03	301.35	288.9	1.18	1.84e-07	3.71e-05	up	GO:0006355//GO:0008152//GO:0006139//GO:0006351//GO:0006725//GO:0006807//GO:0008150//GO:0009058//GO:0009059//GO:0009889//GO:0009987//GO:0010467//GO:0010468//GO:0010556//GO:0016070//GO:0018130//GO:0019219//GO:0019222//GO:0019438//GO:0031323//GO:0031326//GO:0032774//GO:0034641//GO:0034645//GO:0034654//GO:0043170//GO:0044237//GO:0044238//GO:0044249//GO:0044260//GO:0044271//GO:0046483//GO:0050789//GO:…	regulation of transcription, DNA-templated//metabolic process//nucleobase-containing compound metabolic process//transcription, DNA-templated//cellular aromatic compound metabolic process//nitrogen compound metabolic process//biological_process//biosynthetic process//macromolecule biosynthetic process//regulation of biosynthetic process//cellular process//gene expression//regulation of gene expre…	GO:0003677//GO:0003674//GO:0003676//GO:0005488//GO:0097159//GO:1901363	DNA binding//molecular_function//nucleic acid binding//binding//organic cyclic compound binding//heterocyclic compound binding	-	-	--	zf-Dof
103972723	abscisic acid receptor PYL4-like	LOC103972723	NW_008990768.1	114	1019	+	906	protein_coding	89.43	97.91	96.39	37.93	44.55	54.84	1.05	0.000488	0.0116	up	--	--	--	--	--	--	--	--	--	--	--	--	--	--	--	--	--	--	--	--	--	--	--	--	--	--	103972723|mus04016|MAPK signaling pathway - plant,103972723|mus04075|Plant hormone signal transduction	--
103986514	metallothiol transferase FosB 2-like	LOC103986514	NC_025206.1	26999740	27000648	-	834	protein_coding	2375.86	2077.82	2049.81	814.28	1030.25	1293.27	1.05	5.99e-06	0.000467	up	--	--	--	--	--	--	--	--	--	--	2234.36	1971.27	1925.03	758.16	882.07	1128.8	1.15	8.69e-08	2.07e-05	up	--	--	--	--	--	--	--	Glyoxalase
103984105	transcription repressor MYB5-like	LOC103984105	NC_025206.1	4801041	4802362	-	1249	protein_coding	484.67	383.72	647.62	183.19	302.64	244.3	1.05	0.000535	0.0124	up	--	--	--	--	--	--	--	--	--	--	455.8	364.04	608.2	241.47	291.93	140.98	1.08	0.00149	0.0222	up	-	-	GO:0003677//GO:0003674//GO:0003676//GO:0005488//GO:0097159//GO:1901363	DNA binding//molecular_function//nucleic acid binding//binding//organic cyclic compound binding//heterocyclic compound binding	-	-	--	Myb_DNA-binding
novel.8499	-	-	NC_025205.1	21525760	21526590	-	800	-	2399.05	1606.08	2128.12	832.03	989.24	1139.71	1.05	1.12e-05	0.00077	up	--	--	--	--	--	--	--	--	--	--	2256.16	1523.72	1998.58	1147.63	1349	1295.59	0.61	0.00445	0.0461	up	--	--	--	--	--	--	--	--
novel.12698	-	-	NC_025207.1	6619149	6621324	+	2176	-	72.87	76.15	106.93	38.74	48.79	34.9	1.05	0.00206	0.0308	up	--	--	--	--	--	--	--	--	--	--	--	--	--	--	--	--	--	--	--	--	--	--	--	--	--	--	--	--
novel.4699	-	-	NC_025204.1	4486965	4488318	-	1122	-	439.4	371.85	409.66	187.23	235.47	166.52	1.05	4.66e-06	0.000384	up	--	--	--	--	--	--	--	--	--	--	413.23	352.78	384.72	242.34	255.83	192.6	0.73	0.000547	0.0114	up	--	--	--	--	--	--	--	--
103978664	probable voltage-gated potassium channel subunit beta	LOC103978664	NC_025204.1	26936277	26943771	-	1322	protein_coding	2034.72	2163.86	2854.06	982.95	1296.13	1132.73	1.05	3.15e-06	0.000288	up	--	--	--	--	--	--	--	--	--	--	--	--	--	--	--	--	--	--	--	--	--	--	--	--	--	--	--	Aldo_ket_red
103991491	uncharacterized LOC103991491	LOC103991491	NC_025208.1	9960148	9960975	-	828	protein_coding	1005.77	925.67	1435.32	369.61	600.33	662.09	1.04	0.000622	0.0138	up	--	--	--	--	--	--	--	--	--	--	945.87	878.21	1347.94	544.39	548.55	611.56	0.89	0.000111	0.00386	up	--	--	--	--	--	--	--	--
103986975	uncharacterized LOC103986975	LOC103986975	NC_025207.1	3243738	3247563	+	587	protein_coding	1327.04	844.58	1522.67	568.95	634.98	586.31	1.04	9.08e-05	0.00341	up	--	--	--	--	--	--	--	--	--	--	--	--	--	--	--	--	--	--	--	--	--	--	--	--	--	--	--	--
103981958	beta-amylase 3%2C chloroplastic-like	LOC103981958	NC_025205.1	18158921	18162640	+	1951	protein_coding	3089.06	3504.89	5248.77	2302.42	2166.58	1274.32	1.04	0.00107	0.0199	up	--	--	--	--	--	--	--	--	--	--	--	--	--	--	--	--	--	--	--	--	GO:0000272//GO:0008152//GO:0005975//GO:0005976//GO:0008150//GO:0009056//GO:0009057//GO:0016052//GO:0043170//GO:0044238//GO:0071704//GO:1901575	polysaccharide catabolic process//metabolic process//carbohydrate metabolic process//polysaccharide metabolic process//biological_process//catabolic process//macromolecule catabolic process//carbohydrate catabolic process//macromolecule metabolic process//primary metabolic process//organic substance metabolic process//organic substance catabolic process	GO:0016161//GO:0003674//GO:0003824//GO:0004553//GO:0016160//GO:0016787//GO:0016798	beta-amylase activity//molecular_function//catalytic activity//hydrolase activity, hydrolyzing O-glycosyl compounds//amylase activity//hydrolase activity//hydrolase activity, acting on glycosyl bonds	-	-	103981958|mus00500|Starch and sucrose metabolism	--
103986097	probable NAD(P)H dehydrogenase (quinone) FQR1-like 2%2C transcript variant X3	LOC103986097	NC_025202.1	10820437	10823633	-	1227	protein_coding	622.67	661.62	1033.19	330.88	316.78	476.62	1.04	0.00047	0.0113	up	--	--	--	--	--	--	--	--	--	--	--	--	--	--	--	--	--	--	--	--	-	-	GO:0016491//GO:0003674//GO:0003824	oxidoreductase activity//molecular_function//catalytic activity	-	-	103986097|mus00130|Ubiquinone and other terpenoid-quinone biosynthesis,103986097|mus01110|Biosynthesis of secondary metabolites	FMN_red
103968839	ectonucleotide pyrophosphatase/phosphodiesterase family member 1-like	LOC103968839	NC_025211.1	26914974	26916990	-	2017	protein_coding	1179.1	1132.37	2250.12	523.75	908.63	782.74	1.04	0.00313	0.0402	up	--	--	--	--	--	--	--	--	--	--	1108.87	1074.3	2113.14	676.81	778.48	604.61	1.06	0.000727	0.0136	up	GO:0008152//GO:0008150	metabolic process//biological_process	GO:0003824//GO:0003674	catalytic activity//molecular_function	-	-	--	--
103978804	allene oxide synthase 2-like	LOC103978804	NC_025204.1	25788948	25790702	+	1755	protein_coding	2124.14	2056.06	3754.71	953.09	1504.02	1404.95	1.04	0.00119	0.0211	up	--	--	--	--	--	--	--	--	--	--	1997.63	1950.63	3526.15	1082.72	1432.97	1029.52	1.08	0.000322	0.0079	up	GO:0055114//GO:0008152//GO:0008150//GO:0044699//GO:0044710	oxidation-reduction process//metabolic process//biological_process//single-organism process//single-organism metabolic process	GO:0005506//GO:0016705//GO:0020037//GO:0003674//GO:0005488//GO:0046872//GO:0043167//GO:0043169//GO:0046914//GO:0003824//GO:0016491//GO:0046906//GO:0097159//GO:1901363	iron ion binding//oxidoreductase activity, acting on paired donors, with incorporation or reduction of molecular oxygen//heme binding//molecular_function//binding//metal ion binding//ion binding//cation binding//transition metal ion binding//catalytic activity//oxidoreductase activity//tetrapyrrole binding//organic cyclic compound binding//heterocyclic compound binding	-	-	103978804|mus00592|alpha-Linolenic acid metabolism,103978804|mus01100|Metabolic pathways,103978804|mus01110|Biosynthesis of secondary metabolites	p450
103978243	protein YLS9-like	LOC103978243	NC_025204.1	13330259	13331424	-	1166	protein_coding	1543.43	1287.63	1763.65	601.23	733.27	903.39	1.04	1.58e-05	0.000986	up	--	--	--	--	--	--	--	--	--	--	1451.5	1221.61	1656.29	572.08	895.41	700.91	1	4.22e-05	0.00198	up	--	--	--	--	--	--	--	--
103970816	arginine decarboxylase-like	LOC103970816	NC_025203.1	8934006	8936806	+	2801	protein_coding	2092.13	2535.71	3006.18	1117.72	1583.21	1018.06	1.04	6.13e-05	0.00259	up	--	--	--	--	--	--	--	--	--	--	1967.52	2405.68	2823.18	1409.87	1434.54	767.42	0.99	0.000832	0.0149	up	-	-	GO:0003824//GO:0003674	catalytic activity//molecular_function	-	-	103970816|mus00330|Arginine and proline metabolism,103970816|mus01100|Metabolic pathways	--
103995040	ras-related protein RABA1f	LOC103995040	NC_025209.1	24860280	24862235	+	1217	protein_coding	277.11	312.51	484.97	146.07	166.17	211.39	1.04	0.000709	0.0152	up	--	--	--	--	--	--	--	--	--	--	260.61	296.49	455.44	196.46	206.39	137	0.9	0.00356	0.0399	up	-	-	GO:0003924//GO:0005525//GO:0003674//GO:0003824//GO:0017111//GO:0016462//GO:0016787//GO:0016817//GO:0016818//GO:0000166//GO:0001882//GO:0001883//GO:0005488//GO:0017076//GO:0019001//GO:0032549//GO:0032550//GO:0032553//GO:0032555//GO:0032561//GO:0035639//GO:0036094//GO:0043167//GO:0043168//GO:0097159//GO:0097367//GO:1901265//GO:1901363	GTPase activity//GTP binding//molecular_function//catalytic activity//nucleoside-triphosphatase activity//pyrophosphatase activity//hydrolase activity//hydrolase activity, acting on acid anhydrides//hydrolase activity, acting on acid anhydrides, in phosphorus-containing anhydrides//nucleotide binding//nucleoside binding//purine nucleoside binding//binding//purine nucleotide binding//guanyl nucleo…	-	-	103995040|mus04144|Endocytosis	Ras
103995409	prosaposin-like%2C transcript variant X2	LOC103995409	NC_025209.1	26234246	26239306	+	1346	protein_coding	1393.28	1056.21	1807.32	756.98	707.11	610.24	1.04	5.7e-05	0.00246	up	--	--	--	--	--	--	--	--	--	--	1310.3	1002.06	1697.3	739.99	790.25	640.35	0.88	0.000409	0.00947	up	GO:0006629//GO:0008152//GO:0008150//GO:0044238//GO:0044699//GO:0044710//GO:0071704	lipid metabolic process//metabolic process//biological_process//primary metabolic process//single-organism process//single-organism metabolic process//organic substance metabolic process	-	-	-	-	--	--
103995596	mitochondrial amidoxime reducing component 2-like	LOC103995596	NC_025209.1	34565023	34570084	-	1299	protein_coding	2067.84	1613.99	1724.49	872.38	753.78	1013.08	1.04	7.71e-07	0.000101	up	--	--	--	--	--	--	--	--	--	--	1944.68	1531.23	1619.51	1013.48	927.59	668.15	0.97	2.97e-05	0.00159	up	-	-	GO:0003824//GO:0030151//GO:0030170//GO:0003674//GO:0005488//GO:0046872//GO:0043167//GO:0043169//GO:0046914//GO:0019842//GO:0036094//GO:0043168//GO:0048037//GO:0070279//GO:0097159//GO:1901363	catalytic activity//molybdenum ion binding//pyridoxal phosphate binding//molecular_function//binding//metal ion binding//ion binding//cation binding//transition metal ion binding//vitamin binding//small molecule binding//anion binding//cofactor binding//vitamin B6 binding//organic cyclic compound binding//heterocyclic compound binding	-	-	--	MOSC
103969599	MADS-box transcription factor 23-like%2C transcript variant X3	LOC103969599	NC_025211.1	32320263	32333500	-	1565	protein_coding	158.98	118.68	146.09	54.07	89.1	62.82	1.03	0.000987	0.0191	up	--	--	--	--	--	--	--	--	--	--	149.51	112.59	137.2	64.05	69.84	75.45	0.93	0.000509	0.0109	up	GO:0006355//GO:0008152//GO:0006139//GO:0006351//GO:0006725//GO:0006807//GO:0008150//GO:0009058//GO:0009059//GO:0009889//GO:0009987//GO:0010467//GO:0010468//GO:0010556//GO:0016070//GO:0018130//GO:0019219//GO:0019222//GO:0019438//GO:0031323//GO:0031326//GO:0032774//GO:0034641//GO:0034645//GO:0034654//GO:0043170//GO:0044237//GO:0044238//GO:0044249//GO:0044260//GO:0044271//GO:0046483//GO:0050789//GO:…	regulation of transcription, DNA-templated//metabolic process//nucleobase-containing compound metabolic process//transcription, DNA-templated//cellular aromatic compound metabolic process//nitrogen compound metabolic process//biological_process//biosynthetic process//macromolecule biosynthetic process//regulation of biosynthetic process//cellular process//gene expression//regulation of gene expre…	GO:0003700//GO:0003677//GO:0046983//GO:0001071//GO:0003674//GO:0003676//GO:0005488//GO:0097159//GO:1901363//GO:0005515	transcription factor activity, sequence-specific DNA binding//DNA binding//protein dimerization activity//nucleic acid binding transcription factor activity//molecular_function//nucleic acid binding//binding//organic cyclic compound binding//heterocyclic compound binding//protein binding	GO:0005634//GO:0005622//GO:0005575//GO:0005623//GO:0043231//GO:0043226//GO:0043227//GO:0043229//GO:0044424//GO:0044464	nucleus//intracellular//cellular_component//cell//intracellular membrane-bounded organelle//organelle//membrane-bounded organelle//intracellular organelle//intracellular part//cell part	--	K-box
103991743	metal tolerance protein 1-like%2C transcript variant X2	LOC103991743	NC_025208.1	12439339	12442961	-	1665	protein_coding	634.81	527.12	1043.73	317.16	376.89	382.9	1.03	0.000706	0.0151	up	--	--	--	--	--	--	--	--	--	--	597.01	500.09	980.19	362.64	384.53	308.76	0.97	0.00119	0.019	up	GO:0006812//GO:0055085//GO:0006810//GO:0006811//GO:0008150//GO:0051179//GO:0051234	cation transport//transmembrane transport//transport//ion transport//biological_process//localization//establishment of localization	GO:0008324//GO:0003674//GO:0005215//GO:0022857//GO:0015075//GO:0022891//GO:0022892	cation transmembrane transporter activity//molecular_function//transporter activity//transmembrane transporter activity//ion transmembrane transporter activity//substrate-specific transmembrane transporter activity//substrate-specific transporter activity	GO:0016021//GO:0005575//GO:0016020//GO:0031224//GO:0044425	integral component of membrane//cellular_component//membrane//intrinsic component of membrane//membrane part	--	--
103979849	3-oxo-Delta(4%2C5)-steroid 5-beta-reductase-like	LOC103979849	NC_025204.1	29018340	29019854	+	1515	protein_coding	230.74	140.43	236.46	111.37	91.22	93.73	1.03	0.000623	0.0138	up	--	--	--	--	--	--	--	--	--	--	217	133.23	222.06	94.34	116.14	107.22	0.84	0.00443	0.0459	up	--	--	--	--	--	--	--	--
103990173	uncharacterized LOC103990173%2C transcript variant X2	LOC103990173	NC_025207.1	32882189	32883981	+	623	protein_coding	200.93	151.31	198.81	117.02	74.25	77.78	1.03	0.000613	0.0137	up	--	--	--	--	--	--	--	--	--	--	--	--	--	--	--	--	--	--	--	--	--	--	--	--	--	--	--	--
103999066	glutathione S-transferase U19-like%2C transcript variant X2	LOC103999066	NC_025210.1	30557005	30558504	+	929	protein_coding	2040.24	2460.55	2233.55	1053.16	900.85	1342.13	1.03	3.12e-06	0.000287	up	--	--	--	--	--	--	--	--	--	--	--	--	--	--	--	--	--	--	--	--	-	-	GO:0005515//GO:0003674//GO:0005488	protein binding//molecular_function//binding	-	-	103999066|mus00480|Glutathione metabolism	GST_N
103981165	uncharacterized LOC103981165%2C transcript variant X1	LOC103981165	NC_025205.1	8000686	8004692	-	1246	protein_coding	364.33	310.54	548.22	167.05	205.06	225.35	1.03	0.000447	0.0109	up	--	--	--	--	--	--	--	--	--	--	--	--	--	--	--	--	--	--	--	--	--	--	--	--	--	--	--	--
103998685	uncharacterized LOC103998685	LOC103998685	NC_025210.1	27595505	27601704	-	3409	protein_coding	260.55	244.27	286.16	154.14	150.61	80.77	1.03	0.000904	0.018	up	--	--	--	--	--	--	--	--	--	--	245.03	231.75	268.74	143.67	164.01	119.13	0.8	0.00053	0.0112	up	-	-	GO:0005515//GO:0003674//GO:0005488	protein binding//molecular_function//binding	-	-	--	--
novel.27536	PF07063:Domain of unknown function (DUF1338)	-	NW_008991499.1	557007	564380	+	2519	-	120.34	172.08	167.18	93.61	83.44	46.86	1.03	0.00334	0.0417	up	--	--	--	--	--	--	--	--	--	--	--	--	--	--	--	--	--	--	--	--	--	--	--	--	--	--	--	--
108952839	uncharacterized LOC108952839	LOC108952839	NC_025206.1	6322810	6325095	-	2175	lncRNA	537.66	393.61	718.41	245.33	316.08	244.3	1.03	0.000368	0.00948	up	--	--	--	--	--	--	--	--	--	--	505.64	373.43	674.68	270.03	302.92	228.34	0.95	0.000739	0.0138	up	--	--	--	--	--	--	--	--
103998354	scarecrow-like protein 8	LOC103998354	NC_025210.1	14520072	14522091	-	2020	protein_coding	1587.59	1229.28	2126.62	643.19	931.26	846.56	1.03	0.000218	0.00655	up	--	--	--	--	--	--	--	--	--	--	1493.03	1166.25	1997.16	679.4	1037.45	691.97	0.95	0.000999	0.017	up	--	--	--	--	--	--	--	GRAS
103992624	uncharacterized LOC103992624	LOC103992624	NC_025208.1	25574642	25575518	-	877	protein_coding	333.42	373.83	629.55	178.35	263.75	213.38	1.02	0.00152	0.0247	up	--	--	--	--	--	--	--	--	--	--	313.56	354.66	591.23	201.66	196.19	147.93	1.2	0.000131	0.0043	up	--	--	--	--	--	--	--	--
103998733	geranylgeranyl pyrophosphate synthase 7%2C chloroplastic-like	LOC103998733	NC_025210.1	28016385	28017781	+	1397	protein_coding	104.88	134.5	155.13	53.26	82.02	57.83	1.02	0.0014	0.0234	up	--	--	--	--	--	--	--	--	--	--	--	--	--	--	--	--	--	--	--	--	GO:0008299//GO:0008152//GO:0006629//GO:0006720//GO:0008150//GO:0008610//GO:0009058//GO:0009987//GO:0044237//GO:0044238//GO:0044249//GO:0044255//GO:0044699//GO:0044710//GO:0044711//GO:0044763//GO:0071704//GO:1901576	isoprenoid biosynthetic process//metabolic process//lipid metabolic process//isoprenoid metabolic process//biological_process//lipid biosynthetic process//biosynthetic process//cellular process//cellular metabolic process//primary metabolic process//cellular biosynthetic process//cellular lipid metabolic process//single-organism process//single-organism metabolic process//single-organism biosynth…	-	-	-	-	103998733|mus00900|Terpenoid backbone biosynthesis,103998733|mus01100|Metabolic pathways,103998733|mus01110|Biosynthesis of secondary metabolites	--
103985668	uncharacterized LOC103985668	LOC103985668	NC_025206.1	22257279	22262114	+	3070	protein_coding	2714.8	3929.16	5860.25	1769.79	2757.72	1626.31	1.02	0.00324	0.0408	up	--	--	--	--	--	--	--	--	--	--	--	--	--	--	--	--	--	--	--	--	--	--	--	--	--	--	--	VWA
103970791	U-box domain-containing protein 21-like	LOC103970791	NC_025212.1	7338302	7339873	+	1572	protein_coding	897.57	718.98	760.58	363.16	319.61	489.59	1.02	2.44e-05	0.00134	up	--	--	--	--	--	--	--	--	--	--	844.11	682.11	714.28	295.13	274.67	275.99	1.41	2.18e-14	6.19e-11	up	GO:0016567//GO:0008152//GO:0006464//GO:0008150//GO:0009987//GO:0019538//GO:0032446//GO:0036211//GO:0043170//GO:0043412//GO:0044237//GO:0044238//GO:0044260//GO:0044267//GO:0070647//GO:0071704	protein ubiquitination//metabolic process//cellular protein modification process//biological_process//cellular process//protein metabolic process//protein modification by small protein conjugation//protein modification process//macromolecule metabolic process//macromolecule modification//cellular metabolic process//primary metabolic process//cellular macromolecule metabolic process//cellular prot…	GO:0005488//GO:0004842//GO:0003674//GO:0003824//GO:0016740//GO:0019787	binding//ubiquitin-protein transferase activity//molecular_function//catalytic activity//transferase activity//ubiquitin-like protein transferase activity	-	-	--	U-box
103996543	serine/threonine-protein kinase TNNI3K-like	LOC103996543	NC_025210.1	102102	120406	+	1901	protein_coding	163.4	122.63	198.81	67.79	105.36	64.81	1.02	0.00245	0.0347	up	--	--	--	--	--	--	--	--	--	--	153.66	116.34	186.7	74.43	80.83	66.52	1.03	0.000411	0.00947	up	GO:0006468//GO:0008152//GO:0006464//GO:0006793//GO:0006796//GO:0008150//GO:0009987//GO:0016310//GO:0019538//GO:0036211//GO:0043170//GO:0043412//GO:0044237//GO:0044238//GO:0044260//GO:0044267//GO:0071704	protein phosphorylation//metabolic process//cellular protein modification process//phosphorus metabolic process//phosphate-containing compound metabolic process//biological_process//cellular process//phosphorylation//protein metabolic process//protein modification process//macromolecule metabolic process//macromolecule modification//cellular metabolic process//primary metabolic process//cellular …	GO:0004672//GO:0003674//GO:0003824//GO:0016301//GO:0016740//GO:0016772//GO:0016773	protein kinase activity//molecular_function//catalytic activity//kinase activity//transferase activity//transferase activity, transferring phosphorus-containing groups//phosphotransferase activity, alcohol group as acceptor	-	-	--	Pkinase_Tyr
103974676	metal transporter Nramp3%2C transcript variant X6	LOC103974676	NW_008993712.1	12569	22129	-	2445	protein_coding	904.2	655.68	1269.64	376.88	554.37	465.66	1.02	0.000888	0.0177	up	--	--	--	--	--	--	--	--	--	--	850.34	622.06	1192.36	463.9	448.1	484.48	0.93	0.000726	0.0136	up	GO:0006810//GO:0008150//GO:0051179//GO:0051234	transport//biological_process//localization//establishment of localization	GO:0005215//GO:0003674	transporter activity//molecular_function	GO:0016020//GO:0005575	membrane//cellular_component	--	--
103999288	EIN3-binding F-box protein 1-like	LOC103999288	NC_025210.1	32470015	32473667	-	3001	protein_coding	1794.04	1631.79	2456.45	690	1326.53	889.43	1.02	0.000989	0.0191	up	--	--	--	--	--	--	--	--	--	--	--	--	--	--	--	--	--	--	--	--	-	-	GO:0005515//GO:0003674//GO:0005488	protein binding//molecular_function//binding	-	-	103999288|mus04016|MAPK signaling pathway - plant,103999288|mus04075|Plant hormone signal transduction	--
103982809	metalloendoproteinase 1-MMP	LOC103982809	NC_025205.1	24341904	24343472	+	1569	protein_coding	959.4	912.81	1846.48	512.46	772.87	552.41	1.02	0.00305	0.0397	up	--	--	--	--	--	--	--	--	--	--	--	--	--	--	--	--	--	--	--	--	GO:0006508//GO:0008152//GO:0008150//GO:0019538//GO:0043170//GO:0044238//GO:0071704	proteolysis//metabolic process//biological_process//protein metabolic process//macromolecule metabolic process//primary metabolic process//organic substance metabolic process	GO:0004222//GO:0008270//GO:0003674//GO:0003824//GO:0004175//GO:0008237//GO:0008233//GO:0070011//GO:0016787//GO:0005488//GO:0046872//GO:0043167//GO:0043169//GO:0046914	metalloendopeptidase activity//zinc ion binding//molecular_function//catalytic activity//endopeptidase activity//metallopeptidase activity//peptidase activity//peptidase activity, acting on L-amino acid peptides//hydrolase activity//binding//metal ion binding//ion binding//cation binding//transition metal ion binding	GO:0031012//GO:0005575//GO:0005576//GO:0044421	extracellular matrix//cellular_component//extracellular region//extracellular region part	--	PG_binding_1
103978665	putative kinase-like protein TMKL1	LOC103978665	NC_025204.1	26930102	26932781	+	2585	protein_coding	1408.74	1659.48	2613.09	728.74	1073.39	1007.09	1.02	0.000793	0.0164	up	--	--	--	--	--	--	--	--	--	--	--	--	--	--	--	--	--	--	--	--	GO:0006468//GO:0008152//GO:0006464//GO:0006793//GO:0006796//GO:0008150//GO:0009987//GO:0016310//GO:0019538//GO:0036211//GO:0043170//GO:0043412//GO:0044237//GO:0044238//GO:0044260//GO:0044267//GO:0071704	protein phosphorylation//metabolic process//cellular protein modification process//phosphorus metabolic process//phosphate-containing compound metabolic process//biological_process//cellular process//phosphorylation//protein metabolic process//protein modification process//macromolecule metabolic process//macromolecule modification//cellular metabolic process//primary metabolic process//cellular …	GO:0004672//GO:0005515//GO:0003674//GO:0003824//GO:0016301//GO:0016740//GO:0016772//GO:0016773//GO:0005488	protein kinase activity//protein binding//molecular_function//catalytic activity//kinase activity//transferase activity//transferase activity, transferring phosphorus-containing groups//phosphotransferase activity, alcohol group as acceptor//binding	-	-	--	Pkinase_Tyr
103971081	internal alternative NAD(P)H-ubiquinone oxidoreductase A2%2C mitochondrial	LOC103971081	NC_025212.1	8525121	8534789	-	2075	protein_coding	1174.68	952.37	1863.05	777.96	642.76	553.4	1.01	0.000938	0.0184	up	--	--	--	--	--	--	--	--	--	--	--	--	--	--	--	--	--	--	--	--	GO:0055114//GO:0008152//GO:0008150//GO:0044699//GO:0044710	oxidation-reduction process//metabolic process//biological_process//single-organism process//single-organism metabolic process	GO:0016491//GO:0003674//GO:0003824	oxidoreductase activity//molecular_function//catalytic activity	-	-	--	Pyr_redox_2
103985845	1%2C4-dihydroxy-2-naphthoyl-CoA thioesterase 1-like%2C transcript variant X1	LOC103985845	NC_025206.1	19805693	19815855	-	805	protein_coding	1601.94	1636.74	2798.34	866.74	1237.44	887.44	1.01	0.000791	0.0164	up	--	--	--	--	--	--	--	--	--	--	1506.53	1552.81	2627.99	967.61	1016.26	767.42	1.05	0.000214	0.00598	up	--	--	--	--	--	--	--	4HBT
108952421	uncharacterized LOC108952421	LOC108952421	NC_025202.1	2049957	2050755	-	714	lncRNA	2768.9	2531.75	3991.17	1434.07	1460.18	1714.05	1.01	2.82e-05	0.00148	up	--	--	--	--	--	--	--	--	--	--	2603.98	2401.93	3748.21	1595.95	1651.13	1424.65	0.91	8.97e-05	0.00332	up	--	--	--	--	--	--	--	--
103991273	protein GIGANTEA-like%2C transcript variant X4	LOC103991273	NC_025208.1	7952196	7970493	+	5174	protein_coding	128.07	120.65	79.82	47.61	53.74	62.82	1.01	0.0017	0.0269	up	--	--	--	--	--	--	--	--	--	--	120.44	114.47	74.96	35.48	34.53	47.65	1.41	4.89e-05	0.0022	up	--	--	--	--	--	--	103991273|mus04712|Circadian rhythm - plant	--
103997473	MAP7 domain-containing protein 2-like%2C transcript variant X2	LOC103997473	NC_025210.1	5238156	5245316	+	1646	protein_coding	434.99	390.64	356.95	221.12	202.23	163.53	1.01	5.68e-06	0.000449	up	--	--	--	--	--	--	--	--	--	--	409.08	370.61	335.22	223.29	217.38	179.69	0.85	4.96e-05	0.00223	up	--	--	--	--	--	--	--	--
103974653	ethylene-responsive transcription factor RAP2-9-like	LOC103974653	NW_008993526.1	7	725	-	719	protein_coding	407.39	337.24	563.28	200.14	195.87	253.27	1.01	0.000248	0.00712	up	--	--	--	--	--	--	--	--	--	--	383.12	319.94	528.99	262.24	169.51	171.75	1.03	0.000686	0.0132	up	GO:0006355//GO:0008152//GO:0006139//GO:0006351//GO:0006725//GO:0006807//GO:0008150//GO:0009058//GO:0009059//GO:0009889//GO:0009987//GO:0010467//GO:0010468//GO:0010556//GO:0016070//GO:0018130//GO:0019219//GO:0019222//GO:0019438//GO:0031323//GO:0031326//GO:0032774//GO:0034641//GO:0034645//GO:0034654//GO:0043170//GO:0044237//GO:0044238//GO:0044249//GO:0044260//GO:0044271//GO:0046483//GO:0050789//GO:…	regulation of transcription, DNA-templated//metabolic process//nucleobase-containing compound metabolic process//transcription, DNA-templated//cellular aromatic compound metabolic process//nitrogen compound metabolic process//biological_process//biosynthetic process//macromolecule biosynthetic process//regulation of biosynthetic process//cellular process//gene expression//regulation of gene expre…	GO:0003677//GO:0003700//GO:0003674//GO:0003676//GO:0005488//GO:0097159//GO:1901363//GO:0001071	DNA binding//transcription factor activity, sequence-specific DNA binding//molecular_function//nucleic acid binding//binding//organic cyclic compound binding//heterocyclic compound binding//nucleic acid binding transcription factor activity	-	-	--	AP2
103983594	adenine phosphoribosyltransferase 1	LOC103983594	NC_025206.1	1017201	1022175	+	738	protein_coding	1604.15	967.21	2137.16	828	764.38	745.85	1.01	0.00111	0.0204	up	--	--	--	--	--	--	--	--	--	--	--	--	--	--	--	--	--	--	--	--	GO:0009116//GO:0008152//GO:0006139//GO:0006725//GO:0006807//GO:0008150//GO:0009987//GO:0034641//GO:0044237//GO:0044238//GO:0044281//GO:0044699//GO:0044710//GO:0044763//GO:0046483//GO:0055086//GO:0071704//GO:1901135//GO:1901360//GO:1901564//GO:1901657	nucleoside metabolic process//metabolic process//nucleobase-containing compound metabolic process//cellular aromatic compound metabolic process//nitrogen compound metabolic process//biological_process//cellular process//cellular nitrogen compound metabolic process//cellular metabolic process//primary metabolic process//small molecule metabolic process//single-organism process//single-organism met…	-	-	-	-	--	Pribosyltran
103997588	glycosyltransferase family protein 64 protein C5-like	LOC103997588	NC_025210.1	7089218	7093597	+	2431	protein_coding	196.52	98.9	174.71	82.32	82.73	67.8	1.01	0.00323	0.0408	up	--	--	--	--	--	--	--	--	--	--	--	--	--	--	--	--	--	--	--	--	-	-	GO:0016757//GO:0003674//GO:0003824//GO:0016740	transferase activity, transferring glycosyl groups//molecular_function//catalytic activity//transferase activity	GO:0016021//GO:0005575//GO:0016020//GO:0031224//GO:0044425	integral component of membrane//cellular_component//membrane//intrinsic component of membrane//membrane part	--	--
103994153	uncharacterized LOC103994153%2C transcript variant X1	LOC103994153	NC_025202.1	13973324	13977447	-	2908	protein_coding	642.54	478.66	698.83	280.03	318.91	305.12	1.01	8.46e-06	0.00061	up	--	--	--	--	--	--	--	--	--	--	604.27	454.11	656.29	290.8	234.64	276.99	1.09	2.1e-06	0.000245	up	--	--	--	--	--	--	--	--
103993069	calcium-binding protein KIC-like	LOC103993069	NC_025208.1	28253135	28253603	+	469	protein_coding	292.57	386.69	509.06	192.07	217.08	181.48	1	0.000243	0.00703	up	--	--	--	--	--	--	--	--	--	--	275.14	366.86	478.07	146.27	196.97	141.97	1.2	3.85e-05	0.00186	up	-	-	GO:0005509//GO:0003674//GO:0005488//GO:0046872//GO:0043167//GO:0043169	calcium ion binding//molecular_function//binding//metal ion binding//ion binding//cation binding	-	-	--	--
103986946	uncharacterized LOC103986946	LOC103986946	NC_025207.1	3051278	3055456	+	976	protein_coding	506.75	396.58	623.53	210.63	280.01	269.22	1	0.00011	0.00392	up	--	--	--	--	--	--	--	--	--	--	476.57	376.24	585.57	302.92	322.54	238.27	0.73	0.00406	0.0435	up	--	--	--	--	--	--	--	--
103978344	branched-chain-amino-acid aminotransferase 3%2C chloroplastic-like	LOC103978344	NC_025204.1	15698163	15703109	-	1774	protein_coding	14950.7	17409.7	28439.7	10188.6	12382.1	7734.68	1	0.00138	0.0232	up	--	--	--	--	--	--	--	--	--	--	14060.3	16517	26708.5	12746	10460.8	8332.47	0.86	0.00429	0.0451	up	GO:0008152//GO:0008150	metabolic process//biological_process	GO:0003824//GO:0003674	catalytic activity//molecular_function	-	-	103978344|mus00270|Cysteine and methionine metabolism,103978344|mus00280|Valine, leucine and isoleucine degradation,103978344|mus00290|Valine, leucine and isoleucine biosynthesis,103978344|mus00770|Pantothenate and CoA biosynthesis,103978344|mus01100|Metabolic pathways,103978344|mus01110|Biosynthesis of secondary metabolites,103978344|mus01210|2-Oxocarboxylic acid metabolism,103978344|mus01230|Bi…	--
103975686	glucan endo-1%2C3-beta-glucosidase 8-like	LOC103975686	NC_025203.1	15118921	15121146	-	2148	protein_coding	2599.98	2420.99	5147.86	1329.96	2119.91	1621.32	1	0.00435	0.0497	up	--	--	--	--	--	--	--	--	--	--	2445.13	2296.85	4834.49	1739.62	1673.89	1104.97	1.08	0.00181	0.0256	up	GO:0005975//GO:0008152//GO:0008150//GO:0044238//GO:0071704	carbohydrate metabolic process//metabolic process//biological_process//primary metabolic process//organic substance metabolic process	GO:0004553//GO:0003674//GO:0003824//GO:0016787//GO:0016798	hydrolase activity, hydrolyzing O-glycosyl compounds//molecular_function//catalytic activity//hydrolase activity//hydrolase activity, acting on glycosyl bonds	-	-	--	Glyco_hydro_17
103991302	arrestin domain-containing protein D-like%2C transcript variant X2	LOC103991302	NC_025202.1	16367447	16370079	-	1572	protein_coding	147.94	158.23	215.37	87.96	104.65	65.81	1	0.00101	0.0192	up	--	--	--	--	--	--	--	--	--	--	--	--	--	--	--	--	--	--	--	--	-	-	GO:0046872//GO:0003674//GO:0005488//GO:0043167//GO:0043169	metal ion binding//molecular_function//binding//ion binding//cation binding	-	-	--	FYVE
novel.20077	PF03169:OPT oligopeptide transporter protein	-	NC_025210.1	952768	961545	-	4420	-	144.63	107.8	155.13	91.19	53.74	57.83	1	0.00285	0.0382	up	--	--	--	--	--	--	--	--	--	--	--	--	--	--	--	--	--	--	--	--	GO:0055085//GO:0006810//GO:0008150//GO:0051179//GO:0051234	transmembrane transport//transport//biological_process//localization//establishment of localization	-	-	-	-	--	OPT
103969997	serine/threonine-protein kinase-like protein At1g28390	LOC103969997	NC_025211.1	32496974	32498047	+	1074	protein_coding	236.26	233.4	317.79	89.58	179.61	122.65	1	0.00237	0.034	up	--	--	--	--	--	--	--	--	--	--	--	--	--	--	--	--	--	--	--	--	GO:0006468//GO:0008152//GO:0006464//GO:0006793//GO:0006796//GO:0008150//GO:0009987//GO:0016310//GO:0019538//GO:0036211//GO:0043170//GO:0043412//GO:0044237//GO:0044238//GO:0044260//GO:0044267//GO:0071704	protein phosphorylation//metabolic process//cellular protein modification process//phosphorus metabolic process//phosphate-containing compound metabolic process//biological_process//cellular process//phosphorylation//protein metabolic process//protein modification process//macromolecule metabolic process//macromolecule modification//cellular metabolic process//primary metabolic process//cellular …	GO:0004672//GO:0005524//GO:0003674//GO:0003824//GO:0016301//GO:0016740//GO:0016772//GO:0016773//GO:0000166//GO:0005488//GO:0017076//GO:0030554//GO:0032553//GO:0032555//GO:0032559//GO:0035639//GO:0036094//GO:0043167//GO:0043168//GO:0097159//GO:0097367//GO:1901265//GO:1901363	protein kinase activity//ATP binding//molecular_function//catalytic activity//kinase activity//transferase activity//transferase activity, transferring phosphorus-containing groups//phosphotransferase activity, alcohol group as acceptor//nucleotide binding//binding//purine nucleotide binding//adenyl nucleotide binding//ribonucleotide binding//purine ribonucleotide binding//adenyl ribonucleotide b…	-	-	--	Pkinase
103974645	uncharacterized LOC103974645	LOC103974645	NW_008993473.1	11603	12391	+	679	protein_coding	146.84	95.93	134.04	74.25	65.05	47.86	1	0.00201	0.0303	up	--	--	--	--	--	--	--	--	--	--	--	--	--	--	--	--	--	--	--	--	--	--	--	--	--	--	--	--
novel.652	PF12796:Ankyrin repeats (3 copies)|PF13857:Ankyrin repeats (many copies)	-	NC_025202.1	6081472	6086597	-	2973	-	150.15	142.41	170.19	73.44	87.68	68.8	1	8.8e-05	0.00334	up	--	--	--	--	--	--	--	--	--	--	141.2	135.11	159.83	90.88	62.78	44.68	1.13	0.0007	0.0133	up	--	--	--	--	--	--	--	--
103975147	salicylic acid-binding protein 2-like	LOC103975147	NW_008996627.1	533	1795	+	1066	protein_coding	2871.57	2209.35	3655.31	1542.21	1631.3	1189.57	1	0.000117	0.00414	up	--	--	--	--	--	--	--	--	--	--	--	--	--	--	--	--	--	--	--	--	--	--	--	--	--	--	--	--
103978725	sulfiredoxin%2C chloroplastic/mitochondrial	LOC103978725	NC_025202.1	6430269	6434581	+	677	protein_coding	276.01	261.09	432.25	186.42	152.03	144.58	1	0.00054	0.0124	up	--	--	--	--	--	--	--	--	--	--	259.57	247.7	405.94	146.27	149.1	152.89	1.02	0.000184	0.00545	up	--	--	--	--	--	--	--	ParBc
103982902	peptidyl-prolyl cis-trans isomerase E	LOC103982902	NC_025205.1	23559341	23561834	-	816	protein_coding	1626.23	1208.52	1897.69	662.56	994.19	707.96	1	0.000216	0.00651	up	--	--	--	--	--	--	--	--	--	--	1529.37	1146.55	1782.17	816.15	885.21	620.49	0.94	0.000181	0.0054	up	-	-	GO:0003676//GO:0003674//GO:0005488//GO:0097159//GO:1901363	nucleic acid binding//molecular_function//binding//organic cyclic compound binding//heterocyclic compound binding	-	-	103982902|mus03040|Spliceosome	RRM_1
novel.25105	-	-	NC_025212.1	41998	43185	-	1152	-	138	203.73	248.51	92	129.4	72.79	1	0.00428	0.0492	up	--	--	--	--	--	--	--	--	--	--	--	--	--	--	--	--	--	--	--	--	--	--	--	--	--	--	--	--
104000485	WUSCHEL-related homeobox 8	LOC104000485	NC_025211.1	17537993	17540936	-	1366	protein_coding	970.44	796.12	1218.44	535.86	490.02	470.64	0.99	1.24e-05	0.000829	up	--	--	--	--	--	--	--	--	--	--	912.64	755.29	1144.27	438.8	596.42	429.88	0.94	0.000184	0.00545	up	-	-	GO:0003677//GO:0003674//GO:0003676//GO:0005488//GO:0097159//GO:1901363	DNA binding//molecular_function//nucleic acid binding//binding//organic cyclic compound binding//heterocyclic compound binding	-	-	--	Homeobox
103999312	mitochondrial dicarboxylate/tricarboxylate transporter DTC	LOC103999312	NC_025210.1	32658851	32665084	-	1317	protein_coding	1139.35	744.69	1075.36	488.24	507.7	490.58	0.99	1.55e-05	0.000977	up	769.38	814.51	791.74	550.07	581.77	557.48	0.49	0.000212	0.031	up	--	--	--	--	--	--	--	--	--	--	--	--	--	--	--	--	--	Mito_carr
103978612	NAC domain-containing protein 67-like	LOC103978612	NC_025204.1	19447856	19449575	+	1465	protein_coding	6876.97	7228.35	10529.2	3239.36	5861.21	3281.53	0.99	0.00178	0.0278	up	--	--	--	--	--	--	--	--	--	--	6467.39	6857.7	9888.21	5558.14	4611.24	3188.83	0.8	0.00499	0.0496	up	GO:0006355//GO:0008152//GO:0006139//GO:0006351//GO:0006725//GO:0006807//GO:0008150//GO:0009058//GO:0009059//GO:0009889//GO:0009987//GO:0010467//GO:0010468//GO:0010556//GO:0016070//GO:0018130//GO:0019219//GO:0019222//GO:0019438//GO:0031323//GO:0031326//GO:0032774//GO:0034641//GO:0034645//GO:0034654//GO:0043170//GO:0044237//GO:0044238//GO:0044249//GO:0044260//GO:0044271//GO:0046483//GO:0050789//GO:…	regulation of transcription, DNA-templated//metabolic process//nucleobase-containing compound metabolic process//transcription, DNA-templated//cellular aromatic compound metabolic process//nitrogen compound metabolic process//biological_process//biosynthetic process//macromolecule biosynthetic process//regulation of biosynthetic process//cellular process//gene expression//regulation of gene expre…	GO:0003677//GO:0003674//GO:0003676//GO:0005488//GO:0097159//GO:1901363	DNA binding//molecular_function//nucleic acid binding//binding//organic cyclic compound binding//heterocyclic compound binding	-	-	--	NAM
103982644	60S ribosomal protein L21-1-like%2C transcript variant X2	LOC103982644	NC_025205.1	25846586	25848963	+	1437	protein_coding	92.74	63.29	81.33	32.28	39.6	47.86	0.99	0.00413	0.0481	up	--	--	--	--	--	--	--	--	--	--	--	--	--	--	--	--	--	--	--	--	GO:0006412//GO:0008152//GO:0006518//GO:0006807//GO:0008150//GO:0009058//GO:0009059//GO:0009987//GO:0010467//GO:0019538//GO:0034641//GO:0034645//GO:0043043//GO:0043170//GO:0043603//GO:0043604//GO:0044237//GO:0044238//GO:0044249//GO:0044260//GO:0044267//GO:0044271//GO:0071704//GO:1901564//GO:1901566//GO:1901576	translation//metabolic process//peptide metabolic process//nitrogen compound metabolic process//biological_process//biosynthetic process//macromolecule biosynthetic process//cellular process//gene expression//protein metabolic process//cellular nitrogen compound metabolic process//cellular macromolecule biosynthetic process//peptide biosynthetic process//macromolecule metabolic process//cellular …	GO:0003735//GO:0003674//GO:0005198	structural constituent of ribosome//molecular_function//structural molecule activity	GO:0005622//GO:0005840//GO:0005575//GO:0005623//GO:0044464//GO:0030529//GO:0005737//GO:0032991//GO:0043226//GO:0043228//GO:0043229//GO:0043232//GO:0044424//GO:0044444//GO:1990904	intracellular//ribosome//cellular_component//cell//cell part//intracellular ribonucleoprotein complex//cytoplasm//macromolecular complex//organelle//non-membrane-bounded organelle//intracellular organelle//intracellular non-membrane-bounded organelle//intracellular part//cytoplasmic part//ribonucleoprotein complex	103982644|mus03010|Ribosome	--
103997990	probable fucosyltransferase 8	LOC103997990	NC_025210.1	10003796	10005894	+	1940	protein_coding	1373.41	1368.73	2120.59	689.19	784.89	974.19	0.99	0.000215	0.00648	up	--	--	--	--	--	--	--	--	--	--	--	--	--	--	--	--	--	--	--	--	GO:0042546//GO:0008150//GO:0009987//GO:0044085//GO:0071554//GO:0071840	cell wall biogenesis//biological_process//cellular process//cellular component biogenesis//cell wall organization or biogenesis//cellular component organization or biogenesis	GO:0008107//GO:0003674//GO:0003824//GO:0008417//GO:0016740//GO:0016757//GO:0016758//GO:0031127	galactoside 2-alpha-L-fucosyltransferase activity//molecular_function//catalytic activity//fucosyltransferase activity//transferase activity//transferase activity, transferring glycosyl groups//transferase activity, transferring hexosyl groups//alpha-(1,2)-fucosyltransferase activity	GO:0016020//GO:0005575	membrane//cellular_component	--	--
103977658	uncharacterized LOC103977658%2C transcript variant X1	LOC103977658	NC_025204.1	5869727	5872130	+	938	protein_coding	115.92	101.86	173.2	53.26	72.83	69.8	0.99	0.00271	0.037	up	--	--	--	--	--	--	--	--	--	--	109.02	96.64	162.66	65.78	71.41	41.7	1.03	0.00415	0.044	up	-	-	GO:0008270//GO:0003674//GO:0005488//GO:0046872//GO:0043167//GO:0043169//GO:0046914	zinc ion binding//molecular_function//binding//metal ion binding//ion binding//cation binding//transition metal ion binding	-	-	--	--
103975319	uncharacterized protein At1g15400-like	LOC103975319	NC_025203.1	17756811	17757457	+	647	protein_coding	1120.59	1092.81	1622.07	547.96	774.28	608.24	0.99	0.00012	0.0042	up	--	--	--	--	--	--	--	--	--	--	1053.85	1036.77	1523.33	820.48	761.22	505.33	0.79	0.00431	0.0451	up	--	--	--	--	--	--	--	--
103968591	heterogeneous nuclear ribonucleoprotein 1%2C transcript variant X2	LOC103968591	NC_025211.1	25189574	25204064	-	2418	protein_coding	342.25	230.43	495.51	170.28	202.23	164.53	0.99	0.00249	0.035	up	--	--	--	--	--	--	--	--	--	--	--	--	--	--	--	--	--	--	--	--	-	-	GO:0003676//GO:0003674//GO:0005488//GO:0097159//GO:1901363	nucleic acid binding//molecular_function//binding//organic cyclic compound binding//heterocyclic compound binding	-	-	--	RRM_1
103989311	glucose-6-phosphate 1-dehydrogenase%2C cytoplasmic isoform-like%2C transcript variant X2	LOC103989311	NC_025207.1	28719602	28732128	+	2104	protein_coding	5236.39	4629.35	5721.68	2420.24	1588.87	3855.87	0.99	0.00312	0.0402	up	--	--	--	--	--	--	--	--	--	--	4924.52	4391.97	5373.38	2143.8	3522	2654.71	0.82	0.000565	0.0116	up	GO:0006006//GO:0055114//GO:0008152//GO:0005975//GO:0005996//GO:0008150//GO:0019318//GO:0044238//GO:0044281//GO:0044699//GO:0044710//GO:0044723//GO:0071704	glucose metabolic process//oxidation-reduction process//metabolic process//carbohydrate metabolic process//monosaccharide metabolic process//biological_process//hexose metabolic process//primary metabolic process//small molecule metabolic process//single-organism process//single-organism metabolic process//single-organism carbohydrate metabolic process//organic substance metabolic process	GO:0004345//GO:0050661//GO:0003674//GO:0003824//GO:0016491//GO:0016614//GO:0016616//GO:0000166//GO:0005488//GO:0036094//GO:0048037//GO:0050662//GO:0097159//GO:1901265//GO:1901363	glucose-6-phosphate dehydrogenase activity//NADP binding//molecular_function//catalytic activity//oxidoreductase activity//oxidoreductase activity, acting on CH-OH group of donors//oxidoreductase activity, acting on the CH-OH group of donors, NAD or NADP as acceptor//nucleotide binding//binding//small molecule binding//cofactor binding//coenzyme binding//organic cyclic compound binding//nucleosid…	-	-	103989311|mus00030|Pentose phosphate pathway,103989311|mus00480|Glutathione metabolism,103989311|mus01100|Metabolic pathways,103989311|mus01110|Biosynthesis of secondary metabolites,103989311|mus01200|Carbon metabolism	G6PD_N
novel.19778	-	-	NC_025209.1	33750480	33754677	-	726	-	3207.19	2995.58	5659.93	1720.56	2312.95	1952.37	0.99	0.00111	0.0204	up	--	--	--	--	--	--	--	--	--	--	3016.18	2841.97	5315.39	1910.99	2051.36	1666.89	0.99	0.000612	0.0123	up	--	--	--	--	--	--	--	--
103971448	kinesin-like protein KIN-13A%2C transcript variant X1	LOC103971448	NC_025212.1	14902728	14910678	-	3342	protein_coding	2961	2345.83	3589.04	1582.56	1489.17	1416.91	0.99	6.5e-06	0.000496	up	--	--	--	--	--	--	--	--	--	--	2784.64	2225.54	3370.56	1777.7	1786.9	1507.05	0.72	0.000918	0.016	up	GO:0007018//GO:0007017//GO:0006928//GO:0008150//GO:0009987//GO:0044699//GO:0044763	microtubule-based movement//microtubule-based process//movement of cell or subcellular component//biological_process//cellular process//single-organism process//single-organism cellular process	GO:0003777//GO:0005524//GO:0008017//GO:0003674//GO:0003774//GO:0003824//GO:0017111//GO:0016462//GO:0016787//GO:0016817//GO:0016818//GO:0000166//GO:0005488//GO:0017076//GO:0030554//GO:0032553//GO:0032555//GO:0032559//GO:0035639//GO:0036094//GO:0043167//GO:0043168//GO:0097159//GO:0097367//GO:1901265//GO:1901363//GO:0005515//GO:0008092//GO:0015631	microtubule motor activity//ATP binding//microtubule binding//molecular_function//motor activity//catalytic activity//nucleoside-triphosphatase activity//pyrophosphatase activity//hydrolase activity//hydrolase activity, acting on acid anhydrides//hydrolase activity, acting on acid anhydrides, in phosphorus-containing anhydrides//nucleotide binding//binding//purine nucleotide binding//adenyl nucle…	-	-	--	Kinesin
103992341	metalloendoproteinase 2-MMP	LOC103992341	NC_025208.1	22915824	22917231	-	1408	protein_coding	2837.34	3606.76	5031.89	1421.96	2775.39	1595.4	0.99	0.0038	0.0454	up	--	--	--	--	--	--	--	--	--	--	--	--	--	--	--	--	--	--	--	--	GO:0006508//GO:0008152//GO:0008150//GO:0019538//GO:0043170//GO:0044238//GO:0071704	proteolysis//metabolic process//biological_process//protein metabolic process//macromolecule metabolic process//primary metabolic process//organic substance metabolic process	GO:0004222//GO:0008270//GO:0003674//GO:0003824//GO:0004175//GO:0008237//GO:0008233//GO:0070011//GO:0016787//GO:0005488//GO:0046872//GO:0043167//GO:0043169//GO:0046914	metalloendopeptidase activity//zinc ion binding//molecular_function//catalytic activity//endopeptidase activity//metallopeptidase activity//peptidase activity//peptidase activity, acting on L-amino acid peptides//hydrolase activity//binding//metal ion binding//ion binding//cation binding//transition metal ion binding	GO:0031012//GO:0005575//GO:0005576//GO:0044421	extracellular matrix//cellular_component//extracellular region//extracellular region part	--	PG_binding_1
103978179	formin-like protein 6	LOC103978179	NC_025204.1	9881025	9893134	+	4603	protein_coding	178.85	161.2	221.4	87.96	102.53	91.74	0.99	9.71e-05	0.0036	up	--	--	--	--	--	--	--	--	--	--	--	--	--	--	--	--	--	--	--	--	--	--	--	--	--	--	--	FH2
103989081	chlorophyllide a oxygenase%2C chloroplastic%2C transcript variant X1	LOC103989081	NC_025207.1	26663399	26669091	+	2102	protein_coding	358.81	278.89	466.89	159.79	188.8	208.4	0.99	0.000331	0.00881	up	--	--	--	--	--	--	--	--	--	--	337.44	264.59	438.47	154.92	145.18	130.06	1.27	1.87e-06	0.000223	up	GO:0055114//GO:0008152//GO:0008150//GO:0044699//GO:0044710	oxidation-reduction process//metabolic process//biological_process//single-organism process//single-organism metabolic process	GO:0016491//GO:0051537//GO:0010277//GO:0003674//GO:0003824//GO:0005488//GO:0051536//GO:0051540//GO:0004497//GO:0016701//GO:0016703	oxidoreductase activity//2 iron, 2 sulfur cluster binding//chlorophyllide a oxygenase [overall] activity//molecular_function//catalytic activity//binding//iron-sulfur cluster binding//metal cluster binding//monooxygenase activity//oxidoreductase activity, acting on single donors with incorporation of molecular oxygen//oxidoreductase activity, acting on single donors with incorporation of molecula…	-	-	103989081|mus00860|Porphyrin and chlorophyll metabolism,103989081|mus01100|Metabolic pathways,103989081|mus01110|Biosynthesis of secondary metabolites	--
103979311	uncharacterized LOC103979311	LOC103979311	NC_025204.1	21410571	21411240	+	670	protein_coding	584.03	458.88	418.7	209.02	212.84	319.08	0.98	0.000308	0.00838	up	--	--	--	--	--	--	--	--	--	--	549.25	435.35	393.21	180.02	160.88	265.07	1.19	2.09e-05	0.00126	up	--	--	--	--	--	--	--	--
103994335	uncharacterized LOC103994335	LOC103994335	NC_025209.1	3136183	3137035	+	853	protein_coding	426.15	447.01	688.29	250.17	267.99	271.22	0.98	0.000161	0.00522	up	--	--	--	--	--	--	--	--	--	--	400.77	424.09	646.39	235.41	275.45	166.79	1.11	0.000222	0.00615	up	--	--	--	--	--	--	--	--
103993689	GTP-binding protein SAR1A-like	LOC103993689	NC_025209.1	4197171	4200126	+	1115	protein_coding	1561.09	1224.34	1998.6	754.56	876.11	792.71	0.98	4.52e-05	0.0021	up	--	--	--	--	--	--	--	--	--	--	1468.12	1161.56	1876.94	864.62	1039.02	802.17	0.73	0.00267	0.0334	up	-	-	GO:0005525//GO:0000166//GO:0001882//GO:0001883//GO:0003674//GO:0005488//GO:0017076//GO:0019001//GO:0032549//GO:0032550//GO:0032553//GO:0032555//GO:0032561//GO:0035639//GO:0036094//GO:0043167//GO:0043168//GO:0097159//GO:0097367//GO:1901265//GO:1901363	GTP binding//nucleotide binding//nucleoside binding//purine nucleoside binding//molecular_function//binding//purine nucleotide binding//guanyl nucleotide binding//ribonucleoside binding//purine ribonucleoside binding//ribonucleotide binding//purine ribonucleotide binding//guanyl ribonucleotide binding//purine ribonucleoside triphosphate binding//small molecule binding//ion binding//anion binding/…	-	-	103993689|mus04141|Protein processing in endoplasmic reticulum	Arf
103982829	uncharacterized LOC103982829	LOC103982829	NC_025205.1	24191412	24192110	-	699	protein_coding	1016.81	669.53	846.43	511.65	509.82	261.25	0.98	0.00267	0.0366	up	--	--	--	--	--	--	--	--	--	--	--	--	--	--	--	--	--	--	--	--	--	--	--	--	--	--	--	--
103970318	cytochrome P450 89A2-like	LOC103970318	NC_025212.1	2557365	2559139	-	1775	protein_coding	907.51	1217.42	1423.27	502.77	556.49	741.86	0.98	0.000229	0.00676	up	--	--	--	--	--	--	--	--	--	--	--	--	--	--	--	--	--	--	--	--	GO:0055114//GO:0008152//GO:0008150//GO:0044699//GO:0044710	oxidation-reduction process//metabolic process//biological_process//single-organism process//single-organism metabolic process	GO:0005506//GO:0016705//GO:0020037//GO:0003674//GO:0005488//GO:0046872//GO:0043167//GO:0043169//GO:0046914//GO:0003824//GO:0016491//GO:0046906//GO:0097159//GO:1901363	iron ion binding//oxidoreductase activity, acting on paired donors, with incorporation or reduction of molecular oxygen//heme binding//molecular_function//binding//metal ion binding//ion binding//cation binding//transition metal ion binding//catalytic activity//oxidoreductase activity//tetrapyrrole binding//organic cyclic compound binding//heterocyclic compound binding	-	-	--	p450
103968336	glutathione transferase GST 23-like	LOC103968336	NC_025202.1	7964	9051	+	997	protein_coding	8783.62	6847.6	10884.6	3570.24	4138.7	5764.37	0.98	0.000422	0.0105	up	--	--	--	--	--	--	--	--	--	--	8260.49	6496.47	10222	4638.13	6068.54	4745.52	0.69	0.00363	0.0403	up	-	-	GO:0005515//GO:0003674//GO:0005488	protein binding//molecular_function//binding	-	-	103968336|mus00480|Glutathione metabolism	GST_N
103974383	calmodulin-like	LOC103974383	NW_008992774.1	47414	48134	+	721	protein_coding	197.62	220.54	180.73	69.4	102.53	133.61	0.98	0.00171	0.027	up	--	--	--	--	--	--	--	--	--	--	--	--	--	--	--	--	--	--	--	--	-	-	GO:0005509//GO:0003674//GO:0005488//GO:0046872//GO:0043167//GO:0043169	calcium ion binding//molecular_function//binding//metal ion binding//ion binding//cation binding	-	-	103974383|mus04016|MAPK signaling pathway - plant,103974383|mus04070|Phosphatidylinositol signaling system,103974383|mus04626|Plant-pathogen interaction	--
103983462	putative receptor-like protein kinase At4g00960%2C transcript variant X2	LOC103983462	NC_025205.1	23937146	23948855	-	4361	protein_coding	238.47	153.29	149.1	68.6	108.89	97.72	0.98	0.00295	0.039	up	--	--	--	--	--	--	--	--	--	--	224.27	145.43	140.03	98.67	83.97	57.58	1.08	0.00136	0.021	up	GO:0006468//GO:0008152//GO:0006464//GO:0006793//GO:0006796//GO:0008150//GO:0009987//GO:0016310//GO:0019538//GO:0036211//GO:0043170//GO:0043412//GO:0044237//GO:0044238//GO:0044260//GO:0044267//GO:0071704	protein phosphorylation//metabolic process//cellular protein modification process//phosphorus metabolic process//phosphate-containing compound metabolic process//biological_process//cellular process//phosphorylation//protein metabolic process//protein modification process//macromolecule metabolic process//macromolecule modification//cellular metabolic process//primary metabolic process//cellular …	GO:0004672//GO:0005524//GO:0003674//GO:0003824//GO:0016301//GO:0016740//GO:0016772//GO:0016773//GO:0000166//GO:0005488//GO:0017076//GO:0030554//GO:0032553//GO:0032555//GO:0032559//GO:0035639//GO:0036094//GO:0043167//GO:0043168//GO:0097159//GO:0097367//GO:1901265//GO:1901363	protein kinase activity//ATP binding//molecular_function//catalytic activity//kinase activity//transferase activity//transferase activity, transferring phosphorus-containing groups//phosphotransferase activity, alcohol group as acceptor//nucleotide binding//binding//purine nucleotide binding//adenyl nucleotide binding//ribonucleotide binding//purine ribonucleotide binding//adenyl ribonucleotide b…	-	-	--	Pkinase
novel.16405	-	-	NC_025208.1	20816531	20817998	-	1257	-	1219.95	821.83	1471.46	516.49	639.93	629.18	0.98	0.000322	0.00864	up	--	--	--	--	--	--	--	--	--	--	1147.29	779.69	1381.89	526.21	553.26	462.64	1.1	2.5e-05	0.00142	up	--	--	--	--	--	--	--	--
103968695	oxysterol-binding protein-related protein 1C-like%2C transcript variant X2	LOC103968695	NC_025211.1	25903955	25914751	+	5237	protein_coding	140.21	146.37	216.88	72.63	108.19	73.79	0.97	0.00239	0.034	up	--	--	--	--	--	--	--	--	--	--	131.86	138.86	203.68	65.78	82.4	43.68	1.3	0.00021	0.00594	up	--	--	--	--	--	--	--	--
103974753	uncharacterized LOC103974753	LOC103974753	NW_008993853.1	4426	6659	+	2234	protein_coding	572.99	702.17	509.06	217.09	299.81	392.87	0.97	0.000701	0.0151	up	--	--	--	--	--	--	--	--	--	--	--	--	--	--	--	--	--	--	--	--	--	--	--	--	--	--	--	--
103986943	anthocyanin regulatory C1 protein	LOC103986943	NC_025207.1	3004466	3005706	-	980	protein_coding	113.71	106.81	186.76	60.53	72.12	73.79	0.97	0.00317	0.0405	up	--	--	--	--	--	--	--	--	--	--	--	--	--	--	--	--	--	--	--	--	-	-	GO:0003677//GO:0003674//GO:0003676//GO:0005488//GO:0097159//GO:1901363	DNA binding//molecular_function//nucleic acid binding//binding//organic cyclic compound binding//heterocyclic compound binding	-	-	--	Myb_DNA-binding
103992644	cytochrome c-like	LOC103992644	NC_025208.1	25698101	25700285	-	682	protein_coding	3455.6	2229.13	3079.98	1654.38	1310.27	1505.66	0.97	3.74e-05	0.00183	up	2526.07	2562.94	2692.65	1863.87	1501.41	1710.95	0.62	2.68e-05	0.0084	up	--	--	--	--	--	--	--	--	--	--	-	-	GO:0009055//GO:0020037//GO:0003674//GO:0005488//GO:0046906//GO:0097159//GO:1901363	electron carrier activity//heme binding//molecular_function//binding//tetrapyrrole binding//organic cyclic compound binding//heterocyclic compound binding	-	-	103992644|mus00920|Sulfur metabolism,103992644|mus01100|Metabolic pathways	--
103997140	carbonic anhydrase 2	LOC103997140	NC_025210.1	4435684	4439058	+	1044	protein_coding	184.37	104.83	198.81	70.21	92.63	85.75	0.97	0.00405	0.0474	up	--	--	--	--	--	--	--	--	--	--	173.39	99.45	186.7	50.2	59.64	47.65	1.54	8.28e-06	0.000657	up	-	-	GO:0004089//GO:0008270//GO:0003674//GO:0003824//GO:0016829//GO:0016835//GO:0016836//GO:0005488//GO:0046872//GO:0043167//GO:0043169//GO:0046914	carbonate dehydratase activity//zinc ion binding//molecular_function//catalytic activity//lyase activity//carbon-oxygen lyase activity//hydro-lyase activity//binding//metal ion binding//ion binding//cation binding//transition metal ion binding	-	-	103997140|mus00910|Nitrogen metabolism	--
103973942	uncharacterized LOC103973942	LOC103973942	NW_008991822.1	166863	172121	-	1364	protein_coding	1474.98	1378.62	1921.79	796.52	857.72	789.72	0.97	2.23e-06	0.000224	up	--	--	--	--	--	--	--	--	--	--	1387.13	1307.93	1804.8	730.47	881.28	688	0.97	7.89e-06	0.000646	up	--	--	--	--	--	--	--	--
103984959	uncharacterized LOC103984959	LOC103984959	NC_025206.1	10609622	10612861	+	664	protein_coding	883.22	675.46	1064.81	445.47	429.92	467.65	0.96	3.34e-05	0.00168	up	--	--	--	--	--	--	--	--	--	--	830.62	640.83	1000	412.84	464.58	460.65	0.88	0.000115	0.00394	up	--	--	--	--	--	--	--	--
103981236	luminal-binding protein 2-like	LOC103981236	NC_025205.1	8715748	8719610	+	2322	protein_coding	3174.07	2394.28	3958.04	1421.96	1800.29	1689.13	0.96	0.000118	0.00417	up	--	--	--	--	--	--	--	--	--	--	--	--	--	--	--	--	--	--	--	--	--	--	--	--	--	--	--	HSP70
103999611	uncharacterized LOC103999611%2C transcript variant X2	LOC103999611	NC_025211.1	854066	864234	-	1659	protein_coding	852.31	921.72	1459.41	554.42	665.39	445.71	0.96	0.0011	0.0203	up	--	--	--	--	--	--	--	--	--	--	801.55	874.45	1370.57	646.52	619.17	529.16	0.76	0.00415	0.044	up	--	--	--	--	--	--	--	--
103971055	protein STAY-GREEN%2C chloroplastic-like	LOC103971055	NC_025203.1	9081008	9082511	-	1215	protein_coding	5294.91	5468.98	7729.32	3017.43	4076.47	2444.95	0.95	0.000526	0.0122	up	--	--	--	--	--	--	--	--	--	--	--	--	--	--	--	--	--	--	--	--	--	--	--	--	--	--	103971055|mus00860|Porphyrin and chlorophyll metabolism,103971055|mus01110|Biosynthesis of secondary metabolites	--
103978397	proline-rich receptor-like protein kinase PERK2	LOC103978397	NC_025204.1	16758242	16763718	-	2600	protein_coding	282.63	323.39	390.08	158.18	171.83	183.47	0.95	2.6e-05	0.00139	up	--	--	--	--	--	--	--	--	--	--	265.8	306.81	366.33	167.9	196.19	162.82	0.83	0.000303	0.00752	up	GO:0006468//GO:0008152//GO:0006464//GO:0006793//GO:0006796//GO:0008150//GO:0009987//GO:0016310//GO:0019538//GO:0036211//GO:0043170//GO:0043412//GO:0044237//GO:0044238//GO:0044260//GO:0044267//GO:0071704	protein phosphorylation//metabolic process//cellular protein modification process//phosphorus metabolic process//phosphate-containing compound metabolic process//biological_process//cellular process//phosphorylation//protein metabolic process//protein modification process//macromolecule metabolic process//macromolecule modification//cellular metabolic process//primary metabolic process//cellular …	GO:0004672//GO:0003674//GO:0003824//GO:0016301//GO:0016740//GO:0016772//GO:0016773	protein kinase activity//molecular_function//catalytic activity//kinase activity//transferase activity//transferase activity, transferring phosphorus-containing groups//phosphotransferase activity, alcohol group as acceptor	-	-	--	Pkinase_Tyr
103985371	uncharacterized LOC103985371%2C transcript variant X1	LOC103985371	NC_025206.1	25539437	25542840	+	2122	protein_coding	776.13	854.47	1230.49	456.77	567.81	451.7	0.95	0.000191	0.00595	up	--	--	--	--	--	--	--	--	--	--	729.9	810.65	1155.58	566.03	601.91	444.77	0.74	0.00391	0.0423	up	--	--	--	--	--	--	--	--
103995036	non-specific phospholipase C1-like	LOC103995036	NC_025209.1	24834527	24838213	+	2090	protein_coding	14669.2	18410.6	28710.8	8207.35	13963.9	9763.83	0.95	0.00357	0.0438	up	--	--	--	--	--	--	--	--	--	--	--	--	--	--	--	--	--	--	--	--	-	-	GO:0016788//GO:0003674//GO:0003824//GO:0016787	hydrolase activity, acting on ester bonds//molecular_function//catalytic activity//hydrolase activity	-	-	103995036|mus00562|Inositol phosphate metabolism,103995036|mus00564|Glycerophospholipid metabolism,103995036|mus00565|Ether lipid metabolism,103995036|mus01100|Metabolic pathways,103995036|mus01110|Biosynthesis of secondary metabolites	Phosphoesterase
103988068	mitogen-activated protein kinase kinase kinase YODA-like%2C transcript variant X1	LOC103988068	NC_025207.1	11854033	11860400	+	2630	protein_coding	177.75	219.55	290.68	106.53	110.31	138.6	0.95	0.000865	0.0174	up	--	--	--	--	--	--	--	--	--	--	--	--	--	--	--	--	--	--	--	--	GO:0006468//GO:0008152//GO:0006464//GO:0006793//GO:0006796//GO:0008150//GO:0009987//GO:0016310//GO:0019538//GO:0036211//GO:0043170//GO:0043412//GO:0044237//GO:0044238//GO:0044260//GO:0044267//GO:0071704	protein phosphorylation//metabolic process//cellular protein modification process//phosphorus metabolic process//phosphate-containing compound metabolic process//biological_process//cellular process//phosphorylation//protein metabolic process//protein modification process//macromolecule metabolic process//macromolecule modification//cellular metabolic process//primary metabolic process//cellular …	GO:0004672//GO:0005524//GO:0003674//GO:0003824//GO:0016301//GO:0016740//GO:0016772//GO:0016773//GO:0000166//GO:0005488//GO:0017076//GO:0030554//GO:0032553//GO:0032555//GO:0032559//GO:0035639//GO:0036094//GO:0043167//GO:0043168//GO:0097159//GO:0097367//GO:1901265//GO:1901363	protein kinase activity//ATP binding//molecular_function//catalytic activity//kinase activity//transferase activity//transferase activity, transferring phosphorus-containing groups//phosphotransferase activity, alcohol group as acceptor//nucleotide binding//binding//purine nucleotide binding//adenyl nucleotide binding//ribonucleotide binding//purine ribonucleotide binding//adenyl ribonucleotide b…	-	-	--	Pkinase
103996400	serine/threonine-protein kinase STY46-like	LOC103996400	NC_025209.1	34970192	34984935	+	2227	protein_coding	1716.76	976.11	891.61	633.51	603.87	617.22	0.95	0.00131	0.0224	up	--	--	--	--	--	--	--	--	--	--	1614.51	926.06	837.34	468.23	485.77	499.37	1.22	3.13e-05	0.00162	up	GO:0006468//GO:0008152//GO:0006464//GO:0006793//GO:0006796//GO:0008150//GO:0009987//GO:0016310//GO:0019538//GO:0036211//GO:0043170//GO:0043412//GO:0044237//GO:0044238//GO:0044260//GO:0044267//GO:0071704	protein phosphorylation//metabolic process//cellular protein modification process//phosphorus metabolic process//phosphate-containing compound metabolic process//biological_process//cellular process//phosphorylation//protein metabolic process//protein modification process//macromolecule metabolic process//macromolecule modification//cellular metabolic process//primary metabolic process//cellular …	GO:0004672//GO:0003674//GO:0003824//GO:0016301//GO:0016740//GO:0016772//GO:0016773	protein kinase activity//molecular_function//catalytic activity//kinase activity//transferase activity//transferase activity, transferring phosphorus-containing groups//phosphotransferase activity, alcohol group as acceptor	-	-	--	Pkinase_Tyr
novel.9314	PF00657:GDSL-like Lipase/Acylhydrolase	-	NC_025205.1	28385978	28389229	+	3003	-	346.66	186.91	266.58	144.46	107.48	162.53	0.95	0.00312	0.0402	up	--	--	--	--	--	--	--	--	--	--	--	--	--	--	--	--	--	--	--	--	-	-	GO:0016788//GO:0003674//GO:0003824//GO:0016787	hydrolase activity, acting on ester bonds//molecular_function//catalytic activity//hydrolase activity	-	-	--	Lipase_GDSL
103988136	cytochrome c	LOC103988136	NC_025207.1	12731675	12734910	+	711	protein_coding	1078.63	747.66	1149.16	571.37	458.91	508.53	0.95	8.43e-05	0.00325	up	--	--	--	--	--	--	--	--	--	--	1014.39	709.32	1079.2	534.87	549.33	637.37	0.7	0.00244	0.0314	up	-	-	GO:0009055//GO:0020037//GO:0003674//GO:0005488//GO:0046906//GO:0097159//GO:1901363	electron carrier activity//heme binding//molecular_function//binding//tetrapyrrole binding//organic cyclic compound binding//heterocyclic compound binding	-	-	103988136|mus00920|Sulfur metabolism,103988136|mus01100|Metabolic pathways	--
103994216	transcription factor PCF2-like	LOC103994216	NC_025209.1	22367	23672	+	1306	protein_coding	258.34	316.47	447.31	167.05	164.76	196.43	0.95	0.000667	0.0146	up	--	--	--	--	--	--	--	--	--	--	--	--	--	--	--	--	--	--	--	--	--	--	--	--	--	--	--	TCP
[truncated: 2,320 more rows]
