# Supplementary material for: Comparative transcriptome analysis revealed resistance differences of Cavendish bananas to Fusarium oxysporum f.sp. cubense race1 and race4
Source: BMC Genet. 2020 Nov 11;21:122. doi: 10.1186/s12863-020-00926-3 (PMC7657330; doi:10.1186/s12863-020-00926-3)
Supplement: Supplementary file 1 — Additional file 1: Table S1. Gene-FPKM identified in the current study. Table S2. Expression profiles and function annotation of the significantly DEGs identified in the study. Table S3. Primers used for RT-qPCR analysis. Table S4. Expression profiles of the DEGs related to hypersensitive cell death. Table S5. TFs identified in the study. [file 12863_2020_926_MOESM1_ESM.zip › Additional file 1 Table_S3 .XLSX]

## Sheet: Sheet1
Additional file 1: Table S3. Primers used for RT-qPCR.
Gene ID	Description	Gene symbol	Forward/ Reverse	Size (bp)	Classification
103978397	proline-rich receptor-like protein kinase PERK2	PERK2	GTATTCGGCGTGCACACTTAC	193	pattern recognification receptor
			CTTAATTCTCGCCTGTTGGCC
103986769	plant cysteine oxidase 3-like	PCO	ATGGACTAGCAAAGGTTGTGG	152	Redox homeostasis
			ATCAGAATACGGAGGAGTCAAC
novel.20367	PF00141:Peroxidase	POD	AGTTTCCTCCTTCCTTGAAGC	160	Redox homeostasis
			CTACAAATTCCGTTGGTCGGT
103977085	putative 12-oxophytodienoate reductase 11	OPR	TGATGGAGTCGAGATTCATGG	164	Phytohormones and sign transduction
			CTCTGTCAGCTCCAATTTCATC
103982406	L-ascorbate oxidase homolog	LAO	GGCTAAGGATCTCAAATGTGG	145	Redox homeostasis
			GAGTAAGATTGGCCAACATGG
103974594	1-aminocyclopropane-1-carboxylate oxidase-like	ACO	GAGACCATGAAGGAGTACAGG	117	Phytohormones and sign transduction
			GTTTCCGGAGAATGAGTTCCTG
103975393	heat shock cognate 70 kDa protein 2-like	HSP70	GATGCGAAGCGTTTGATTGGG	132	Natural killer cell mediated cytotoxity
			CTCTTCGCCTTTGTACTGCAC
103977653	pathogenesis-related protein 1-like	PR-1	GAAGGAAAGATTGGACTTTGTGG	154	Pathogenesis-related proteins
			GGACACCACCTTCAACACACT
103973304	probable WRKY transcription factor 67	WRKY67	AGGAGCTACTACAGGTGCACT	159	Transcription factor
			AGGCTTGACTGTGTCATCGTC
103977558	probable calcium-binding protein CML29	CML29	ATGGCTCCTCTTCAGTCATCG	149	Ion fluxes
			GCCATTATCCCCTTGAGCTC
103968983	probable serine/threonine-protein kinase NAK%2C transcript variant X2	NAK	AGCCAGAGCAGAGAAGGAAAG	159	Resisitance genes and interacting proteins
			ACGGAAGTTTCTGGTGGCTG
103990570	CBL-interacting protein kinase 6-like	CBL	GAAACGTTGCCAGGCGAAGAT	147	Resisitance genes and interacting proteins
			GTTGAAACGATCAAGACCGTC
103996988	E3 ubiquitin-protein ligase RING1-like%2C transcript variant X3	RING1	GATTACACGGTCAAATACATGC	146	Posttranlation modification
			GAATTGGATCCCGAAGGTGAAT
103974178	cysteine proteinase inhibitor 4-like	CPI	CTGATTCCGTGAGCTCTTCAC	178	Programmed cell death proteins
			AGGTCCTGGACCTCCTTGTT
103992842	terpene synthase 10-like	TPS	GATTCAAAGATGAGAAGGGCC	172	Plant secondary metabolites
			TCCAGTGATCCCTGTTCCAC
103990186	laccase-24-like	laccase	TCGTCAAGTACAAGTCCGCC	472	Redox homeostasis
			CCGAAGGTAACGAACATCTGC
103978143	transcription factor MYB44-like	MYB44	TGGTGAGTAGGTTCAACGATG	129	Transcription factor
			CCGGGATCGATTTGCTTATAAG
103987477	phosphomethylethanolamine N-methyltransferase	PMEAMT	CGACGAAATTGTGAATGGTTGG	131	Posttranlation modification
			CAAGCAGACACAACCTAAGCAT
-		RPS2	TAGGGATTCCGACGATTTGTTT	122	-
			TAGCGTCATCATTGGCTGGGA
