# Supplementary material for: Comparative transcriptome analysis revealed resistance differences of Cavendish bananas to Fusarium oxysporum f.sp. cubense race1 and race4
Source: BMC Genet. 2020 Nov 11;21:122. doi: 10.1186/s12863-020-00926-3 (PMC7657330; doi:10.1186/s12863-020-00926-3)
Supplement: Supplementary file 1 — Additional file 1: Table S1. Gene-FPKM identified in the current study. Table S2. Expression profiles and function annotation of the significantly DEGs identified in the study. Table S3. Primers used for RT-qPCR analysis. Table S4. Expression profiles of the DEGs related to hypersensitive cell death. Table S5. TFs identified in the study. [file 12863_2020_926_MOESM1_ESM.zip › Additional file 1 Table_S4 .XLSX]

## Sheet: Sheet1
Additional file 1: Table S4. Expression profiles of the DEGs related to hypersensitive cell death.
Gene ID	gene description	gene-name	gene-chr	gene-start	gene_end	gene_strand	gene_length	gene_biotype	Foc1 vs. CK				Foc4 vs. CK				Foc1 vs. Foc4				TF-family
									log2FoldChange	pvalue	padj	up/down	log2FoldChange	pvalue	padj	up/down	log2FoldChange	pvalue	padj	up/down
103979453	nascent polypeptide-associated complex subunit beta	LOC103979453	NC_025204.1	19998587	20001758	-	935	protein_coding	--	--	--	--	--	--	--	--	-1.36	0.00221	0.0293	down	--
103971926	cysteine proteinase inhibitor A-like	LOC103971926	NC_025212.1	21086923	21089252	-	819	protein_coding	1.92	6.44e-05	0.00268	up	--	--	--	--	2.27	1.61e-06	0.0002	up	--
103985684	nascent polypeptide-associated complex subunit alpha-like protein 1	LOC103985684	NC_025206.1	22068033	22070533	-	794	protein_coding	1.42	1.04e-06	0.000122	up	--	--	--	--	1.31	0.000162	0.00501	up	--
103997880	apoptosis-inducing factor homolog B-like	LOC103997880	NC_025210.1	8944835	8948230	+	1348	protein_coding	1.58	7.37e-06	0.000553	up	--	--	--	--	--	--	--	--	Pyr_redox_2
103989280	cysteine proteinase 1-like	LOC103989280	NC_025207.1	28453329	28456933	-	1430	protein_coding	0.61	0.00165	0.0264	up	--	--	--	--	--	--	--	--	Peptidase_C1
103971744	probable ADP-ribosylation factor GTPase-activating protein AGD8	LOC103971744	NC_025212.1	19386461	19390986	-	1555	protein_coding	0.83	0.000387	0.00985	up	--	--	--	--	0.65	0.00339	0.0388	up	--
103980271	apoptosis-inducing factor homolog B-like	LOC103980271	NC_025205.1	1990393	1995433	+	1335	protein_coding	--	--	--	--	--	--	--	--	0.6	0.00424	0.0448	up	Pyr_redox_2
103974178	cysteine proteinase inhibitor 4-like	LOC103974178	NW_008992365.1	804	1466	-	663	protein_coding	--	--	--	--	--	--	--	--	4.4	0.00111	0.0182	up	--
