# Supplementary material for: Comparative transcriptome analysis revealed resistance differences of Cavendish bananas to Fusarium oxysporum f.sp. cubense race1 and race4
Source: BMC Genet. 2020 Nov 11;21:122. doi: 10.1186/s12863-020-00926-3 (PMC7657330; doi:10.1186/s12863-020-00926-3)
Supplement: Supplementary file 1 — Additional file 1: Table S1. Gene-FPKM identified in the current study. Table S2. Expression profiles and function annotation of the significantly DEGs identified in the study. Table S3. Primers used for RT-qPCR analysis. Table S4. Expression profiles of the DEGs related to hypersensitive cell death. Table S5. TFs identified in the study. [file 12863_2020_926_MOESM1_ESM.zip › Additional file 1 Table_S5 .XLSX]

## Sheet: Sheet1
Additional file 1: Table S5. TFs identified in this study.
Gene ID	gene_description	tf_family	gene_name	gene_chr	gene_start	gene_end	gene_strand	gene_length	gene_biotype	Foc1 vs. CK										Foc4 vs. CK										Foc1 vs. Foc4
										Foc1_1	Foc1_2	Foc1_3	CK_1	CK_2	CK_3	log2FoldChange	pvalue	padj	up/down	Foc4_1	Foc4_2	Foc4_3	CK_1	CK_2	CK_3	log2FoldChange	pvalue	padj	up/down	Foc1_1	Foc1_2	Foc1_3	Foc4_1	Foc4_2	Foc4_3	log2FoldChange	pvalue	padj	up/down
103993227	methionine gamma-lyase-like	Cys_Met_Meta_PP	LOC103993227	NC_025209.1	8526705	8528999	-	1762	protein_coding	7383.72	6159.28	9004.99	2239.47	2628.32	2206.63	1.67197	6.15e-15	3.27e-11	up	--	--	--	--	--	--	--	--	--	--	6943.96	5843.45	8456.82	3419.53	3778.61	1321.4	1.31801	0.000595091	0.012026	up
103989707	protein SRG1	2OG-FeII_O--y	LOC103989707	NC_025207.1	32114541	32116455	-	1425	protein_coding	158.98	173.069	102.415	22.5964	23.3345	15.954	2.80608	2.52e-14	7.67e-11	up	--	--	--	--	--	--	--	--	--	--	149.511	164.194	96.1806	29.4265	35.3142	29.7836	2.11981	6.63e-10	4.25e-07	up
103989262	70 kDa peptidyl-prolyl isomerase-like	TPR_1	LOC103989262	NC_025207.1	28175150	28178480	-	2046	protein_coding	513.372	1287.63	1010.59	175.929	125.865	126.635	2.71401	1.67e-13	4.45e-10	up	--	--	--	--	--	--	--	--	--	--	482.796	1221.61	949.076	423.222	182.064	272.024	1.59706	0.000131064	0.00430391	up
103973892	alpha-dio--ygenase 1-like	An_pero--idase	LOC103973892	NW_008991816.1	3093	9482	+	2108	protein_coding	13.2483	85.051	54.2197	1426.8	593.263	768.782	-4.19056	2.01e-13	4.75e-10	down	279.773	89.5677	144.933	1607.48	679.809	873.605	-2.61993	4.62e-09	1.02e-05	down	--	--	--	--	--	--	--	--	--	--
103984336	PF00931:NB-ARC domain	NB-ARC	LOC103984336	NC_025206.1	3069972	3073359	-	3388	pseudogene	0	3.95586	1.5061	109.754	71.4178	84.7555	-5.53049	5.94e-13	1.05e-09	down	0	2.79899	0	123.652	81.8363	96.3118	-6.61092	3.11e-13	1.17e-09	down	--	--	--	--	--	--	--	--	--	--
novel.21892	PF00657:GDSL-like Lipase/Acylhydrolase	Lipase_GDSL	-	NC_025210.1	28883787	28900123	+	2344	-	369.848	275.921	612.984	54.8771	74.9533	79.7698	2.58475	1.01e-12	1.54e-09	up	--	--	--	--	--	--	--	--	--	--	347.821	261.773	575.669	72.7007	40.0227	83.3942	2.5972	9.2e-11	1.14e-07	up
103974581	transcription factor bHLH75-like	HLH	LOC103974581	NW_008993396.1	25586	27992	+	1151	protein_coding	184.372	50.4372	222.903	4.8421	12.0208	5.98274	4.30289	1.35e-11	1.44e-08	up	--	--	--	--	--	--	--	--	--	--	--	--	--	--	--	--	--	--	--	--
103970644	glutathione S-transferase U10-like	GST_N	LOC103970644	NC_025203.1	8800333	8801830	+	1046	protein_coding	523.308	452.946	498.52	185.614	219.203	192.445	1.30208	1.96e-11	1.81e-08	up	--	--	--	--	--	--	--	--	--	--	--	--	--	--	--	--	--	--	--	--
103984646	glutathione S-transferase U18-like	GST_N	LOC103984646	NC_025206.1	7401348	7402371	+	933	protein_coding	1.10403	0	0	157.368	106.066	102.704	-8.17359	3.76e-11	3.08e-08	down	0	2.79899	3.59339	177.295	121.539	116.707	-6.0583	2.72e-19	3.59e-15	down	--	--	--	--	--	--	--	--	--	--
103990700	FAD-dependent urate hydro--ylase-like	FAD_binding_3	LOC103990700	NC_025208.1	3010271	3012294	-	1317	protein_coding	11423.3	8506.09	6372.32	2192.66	1856.86	2904.62	1.91954	5.27e-11	3.86e-08	up	--	--	--	--	--	--	--	--	--	--	10743	8069.92	5984.41	2609.43	3720.54	3896.69	1.27798	6.39e-06	0.000558001	up
103975393	heat shock cognate 70 kDa protein 2-like	HSP70	LOC103975393	NC_025203.1	17227480	17230546	+	2237	protein_coding	6148.32	8603.01	12017.2	1956.21	2443.76	2788.95	1.89666	1.62e-10	1.12e-07	up	3939.12	4709.77	4562.41	2203.91	2800.26	3169.23	0.692984	0.000297489	0.0390022	up	5782.13	8161.87	11285.7	3363.27	3961.46	3781.53	1.1836	1.55e-05	0.00102235	up
103977085	putative 12-o--ophytodienoate reductase 11	O--idored_FMN	LOC103977085	NC_025204.1	1826178	1829413	+	1587	protein_coding	2957.68	2174.73	3107.09	899.823	948.937	1163.64	1.45174	1.63e-10	1.12e-07	up	--	--	--	--	--	--	--	--	--	--	2781.53	2063.22	2917.95	1010.02	1716.27	889.538	1.10164	0.000299661	0.00748214	up
103985051	zeatin O---ylosyltransferase-like	UDPGT	LOC103985051	NC_025206.1	9375191	9376915	-	1725	protein_coding	309.127	185.925	442.794	71.0174	60.8112	53.8446	2.33138	2.77e-10	1.74e-07	up	--	--	--	--	--	--	--	--	--	--	290.716	176.392	415.84	50.1981	104.373	70.4879	1.96729	1.66e-06	0.000201645	up
103982264	dnaJ protein homolog	DnaJ_C	LOC103982264	NC_025205.1	28601435	28604168	-	1881	protein_coding	6372.43	6303.66	9262.53	2524.35	3006.62	2806.9	1.39548	8.7e-10	4.87e-07	up	4370.94	4873.98	4737.29	2844	3445.23	3189.62	0.560744	9.51e-05	0.0191207	up	5992.9	5980.43	8698.68	3731.97	4099.58	3926.47	0.813785	0.000150824	0.00473406	up
103999605	protein DOWNY MILDEW RESISTANCE 6	2OG-FeII_O--y	LOC103999605	NC_025211.1	606901	609316	+	1418	protein_coding	39.7449	35.6027	33.1343	0	0	0	7.89208	9.74e-10	5e-07	up	--	--	--	--	--	--	--	--	--	--	37.3778	33.7771	31.1172	0	0	0	7.72537	2.82e-09	1.56e-06	up
103990236	cytochrome P450 86B1-like%2C transcript variant --2	p450	LOC103990236	NC_025202.1	1588364	1590630	+	2197	protein_coding	54.0972	27.691	19.5793	190.456	156.978	228.341	-2.49017	1.02e-09	5.04e-07	down	112.517	103.563	49.1097	214.573	179.878	259.475	-1.29464	0.000152409	0.0258161	down	--	--	--	--	--	--	--	--	--	--
103987715	sialyltransferase-like protein 1	Glyco_transf_29	LOC103987715	NC_025207.1	8877998	8879521	-	1524	protein_coding	9695.55	10662	13399.8	2074.03	3857.27	3794.05	1.79536	1.44e-09	6.85e-07	up	--	--	--	--	--	--	--	--	--	--	9118.1	10115.3	12584.1	4040.94	8254.09	3885.77	0.975407	0.00351004	0.0395302	up
103999891	heat shock protein 81-1-like	HATPase_c	LOC103999891	NC_025211.1	11527025	11530527	-	2459	protein_coding	12360.7	14294.5	15874.3	6219.67	7369.47	6502.24	1.08177	3.03e-09	1.19e-06	up	12138.7	12030.1	13244	7007.25	8444.54	7388.82	0.711817	4.95e-07	0.000395126	up	--	--	--	--	--	--	--	--	--	--
103997157	probable WRKY transcription factor 75	WRKY	LOC103997157	NC_025210.1	4568046	4568836	+	706	protein_coding	1006.87	758.536	1605.51	288.912	342.24	305.12	1.84655	3.42e-09	1.32e-06	up	--	--	--	--	--	--	--	--	--	--	946.904	719.641	1507.77	303.785	524.219	284.93	1.5103	3.15e-05	0.00162216	up
103971011	heat shock protein 81-1-like	HATPase_c	LOC103971011	NC_025212.1	7849430	7853496	-	2363	protein_coding	6582.2	7293.62	10732.5	2633.29	2839.74	3322.41	1.48424	3.8e-09	1.44e-06	up	a	5804.17	6274.06	2966.74	3254.01	3775.42	0.833826	5.18e-08	6.5e-05	up	--	--	--	--	--	--	--	--	--	--
103998819	GDSL esterase/lipase At5g55050-like	Lipase_GDSL	LOC103998819	NC_025210.1	28897244	28899945	+	1309	protein_coding	680.08	501.405	1457.91	83.9297	156.271	178.485	2.65602	4.25e-09	1.59e-06	up	--	--	--	--	--	--	--	--	--	--	639.575	475.695	1369.16	127.226	97.3101	153.882	2.71487	5.66e-11	7.51e-08	up
103971080	ferritin-3%2C chloroplastic	Ferritin	LOC103971080	NC_025212.1	8502605	8505942	+	1144	protein_coding	1438.54	973.142	1578.4	519.718	463.155	497.564	1.42967	4.36e-09	1.6e-06	up	--	--	--	--	--	--	--	--	--	--	1352.87	923.242	1482.31	404.181	401.012	285.923	1.7827	2.31e-11	3.29e-08	up
103972246	ferritin-1%2C chloroplastic	Ferritin	LOC103972246	NC_025212.1	23566635	23569045	+	1055	protein_coding	285.943	218.561	575.331	42.7718	83.4386	55.8389	2.56264	5.25e-09	1.86e-06	up	--	--	--	--	--	--	--	--	--	--	268.912	207.354	540.309	100.396	122.422	67.5096	1.80267	1.73e-05	0.00109859	up
novel.3139	PF00657:GDSL-like Lipase/Acylhydrolase	Lipase_GDSL	-	NC_025203.1	14030631	14128930	+	3293	-	2681.68	2143.09	3363.13	867.542	525.38	1005.1	1.77207	9.71e-09	3.13e-06	up	--	--	--	--	--	--	--	--	--	--	2521.96	2033.2	3158.4	1094.84	1473.78	737.641	1.22146	7.12e-05	0.00288689	up
103994686	probable protein phosphatase 2C 62	PP2C	LOC103994686	NC_025209.1	13612765	13619029	-	1333	protein_coding	1967.37	1663.44	2348.01	907.086	934.088	874.477	1.13762	1.1e-08	3.44e-06	up	--	--	--	--	--	--	--	--	--	--	1850.2	1578.14	2205.08	875.87	978.594	946.127	1.00748	2.49e-07	4.67e-05	up
103998407	homeobo-- protein knotted-1-like 13%2C transcript variant --1	KNO--1	LOC103998407	NC_025202.1	20594696	20599453	+	2177	protein_coding	20.9765	40.5476	34.6404	157.368	184.555	104.698	-2.21795	1.52e-08	4.61e-06	down	--	--	--	--	--	--	--	--	--	--	19.7272	38.4684	32.5317	67.5077	93.3863	57.5817	-1.27055	0.00224519	0.0296086	down
103976154	glutathione S-transferase U18-like	GST_N	LOC103976154	NC_025202.1	3135705	3136696	+	884	protein_coding	14965.1	10524.6	24757.3	3250.66	4987.93	4705.42	1.95668	2.17e-08	6.24e-06	up	--	--	--	--	--	--	--	--	--	--	14073.8	9984.9	23250.2	3668.79	9988.41	3728.91	1.44407	0.00156538	0.0229728	up
103978092	zinc finger AN1 domain-containing stress-associated protein 12	zf-AN1	LOC103978092	NC_025204.1	7488526	7489327	-	730	protein_coding	1202.28	1173.9	1200.36	499.543	549.422	670.067	1.05805	2.63e-08	7.18e-06	up	--	--	--	--	--	--	--	--	--	--	1130.68	1113.71	1127.29	411.97	590.923	522.206	1.14422	1.25e-08	5.08e-06	up
103970762	transcription factor DIVARICATA-like	Myb_DNA-binding	LOC103970762	NC_025212.1	7039788	7040599	-	741	protein_coding	1605.25	1165.99	1614.54	439.017	596.091	293.154	1.72144	2.64e-08	7.18e-06	up	--	--	--	--	--	--	--	--	--	--	1509.65	1106.2	1516.26	766.819	723.548	546.033	1.01981	1.31e-05	0.000936765	up
103988844	CBL-interacting protein kinase 4-like	Pkinase	LOC103988844	NC_025207.1	22684584	22686293	+	1710	protein_coding	8.8322	10.8786	7.53051	79.0876	96.8736	40.882	-2.98075	3.07e-08	8.07e-06	down	--	--	--	--	--	--	--	--	--	--	8.30617	10.3208	7.0721	23.3681	83.1844	53.6105	-2.62798	3e-05	0.00159209	down
103993931	putative receptor-like protein kinase At4g00960	Pkinase_Tyr	LOC103993931	NC_025209.1	2482057	2485959	-	2187	protein_coding	17.6644	15.8234	6.02441	72.6314	84.1457	68.8015	-2.47183	3.27e-08	8.45e-06	down	--	--	--	--	--	--	--	--	--	--	16.6123	15.0121	5.65768	43.2742	43.9465	47.6538	-1.81691	0.000251364	0.00663415	down
103975521	homeobo---leucine zipper protein ATHB-16	HALZ	LOC103975521	NC_025203.1	16381650	16383650	+	1802	protein_coding	451.546	357.016	418.697	1020.07	895.197	787.727	-1.14042	3.69e-08	9.36e-06	down	--	--	--	--	--	--	--	--	--	--	424.653	338.71	393.209	1004.83	1158.3	1035.48	-1.46877	1.37e-15	1.36e-11	down
103985756	bifunctional L-3-cyanoalanine synthase/cysteine synthase 2%2C mitochondrial	PALP	LOC103985756	NC_025206.1	21137355	21141475	+	1327	protein_coding	3985.53	2808.66	9643.58	955.507	1170.97	1052.96	2.36989	3.77e-08	9.45e-06	up	--	--	--	--	--	--	--	--	--	--	3748.16	2664.64	9056.53	878.466	2326.81	1098.02	1.84557	0.000235715	0.00638263	up
103995448	probable mediator of RNA polymerase II transcription subunit 37c	HSP70	LOC103995448	NC_025209.1	25919852	25924484	-	2250	protein_coding	11990.8	10003.4	19144.1	3707.43	4913.69	4814.11	1.61436	4.11e-08	1.01e-05	up	--	--	--	--	--	--	--	--	--	--	11276.7	9490.44	17978.7	5541.69	6691.64	6032.18	1.08479	8.81e-05	0.00330684	up
103986371	bifunctional aspartate aminotransferase and glutamate/aspartate-prephenate aminotransferase	Aminotran_1_2	LOC103986371	NC_025206.1	26985578	26990280	-	1794	protein_coding	12605.8	9419.89	17484.3	4847.74	4707.21	5094.3	1.43129	5.46e-08	1.29e-05	up	--	--	--	--	--	--	--	--	--	--	11855	8936.87	16420	4967.01	7707.12	5410.69	1.04084	0.000408564	0.00946499	up
103980225	au--in response factor 2-like%2C transcript variant --1	B3	LOC103980225	NC_025205.1	2306874	2314272	+	4153	protein_coding	157.876	141.422	76.8112	730.349	451.841	366.941	-2.03664	7.25e-08	1.61e-05	down	--	--	--	--	--	--	--	--	--	--	148.473	134.17	72.1354	353.983	420.631	375.274	-1.68779	3.46e-08	1.13e-05	down
103972957	protein REVEILLE 1%2C transcript variant --2	Myb_DNA-binding	LOC103972957	NW_008991491.1	256830	260007	-	1837	protein_coding	351.08	268.999	365.983	96.8419	121.622	146.577	1.43452	7.73e-08	1.7e-05	up	--	--	--	--	--	--	--	--	--	--	330.17	255.205	343.704	51.0636	67.4893	103.25	2.06992	1.5e-10	1.65e-07	up
103993962	threonine dehydratase biosynthetic%2C chloroplastic-like	PALP	LOC103993962	NC_025209.1	2251127	2258802	+	2169	protein_coding	619.358	465.803	977.461	166.245	244.659	189.453	1.7778	1.01e-07	2.08e-05	up	--	--	--	--	--	--	--	--	--	--	582.47	441.918	917.959	165.307	145.965	170.759	2.00919	1.25e-10	1.46e-07	up
104000995	subtilisin-like protease SBT4.9	Peptidase_S8	LOC104000995	NC_025211.1	22066914	22069832	+	996	protein_coding	166.708	116.698	206.336	47.6139	45.2548	55.8389	1.71769	1.14e-07	2.3e-05	up	--	--	--	--	--	--	--	--	--	--	156.779	110.714	193.776	74.4316	79.2607	48.6466	1.1801	0.000606423	0.012202	up
103998985	protein DMR6-LIKE O--YGENASE 2	2OG-FeII_O--y	LOC103998985	NC_025210.1	28466066	28469554	-	1405	protein_coding	91.6341	351.083	748.533	45.9999	25.4558	6.97986	3.91759	1.15e-07	2.3e-05	up	--	--	--	--	--	--	--	--	--	--	86.1765	333.08	702.967	64.0458	50.2246	17.8702	3.08205	5.14e-06	0.000478369	up
103992033	uncharacterized LOC103992033%2C transcript variant --1	SET	LOC103992033	NC_025208.1	18216982	18233837	+	7003	protein_coding	441.61	474.703	497.014	836.068	848.528	858.523	-0.848528	1.15e-07	2.3e-05	down	--	--	--	--	--	--	--	--	--	--	415.309	450.362	466.759	724.41	751.014	749.555	-0.740718	2.94e-06	0.000323122	down
103985356	S-adenosylmethionine decarbo--ylase proenzyme-like%2C transcript variant --1	SAM_decarbo--	LOC103985356	NC_025206.1	25675115	25677636	+	1932	protein_coding	15867.1	13222.5	16128.9	8649.6	7951.42	7413.61	0.912895	1.2e-07	2.39e-05	up	--	--	--	--	--	--	--	--	--	--	--	--	--	--	--	--	--	--	--	--
novel.22050	PF02798:Glutathione S-transferase, N-terminal domain|PF13410:Glutathione S-transferase, C-terminal domain	GST_N	-	NC_025210.1	30500505	30526148	+	1253	-	0	0	0	31.4736	23.3345	25.9252	-6.95317	1.4e-07	2.74e-05	down	0	0	0	35.459	26.7386	29.4601	-7.31554	1.14e-08	2e-05	down	--	--	--	--	--	--	--	--	--	--
novel.2970	PF04030:D-arabinono-1,4-lactone o--idase|PF01565:FAD binding domain	ALO	-	NC_025203.1	12571490	12618991	+	7490	-	511.164	633.927	766.606	242.912	299.813	261.246	1.24736	1.43e-07	2.77e-05	up	--	--	--	--	--	--	--	--	--	--	480.72	601.421	719.94	330.615	346.079	228.341	0.991116	0.00019135	0.00559981	up
103976454	heat shock 70 kDa protein 14-like	HSP70	LOC103976454	NC_025203.1	19650684	19656885	+	3084	protein_coding	886.532	870.289	1231.99	467.262	449.013	438.734	1.13956	1.61e-07	3.01e-05	up	705.514	779.053	791.744	526.43	514.515	498.555	0.56356	6.64e-05	0.014814	up	--	--	--	--	--	--	--	--	--	--
103971672	UDP-glycosyltransferase 82A1	UDPGT	LOC103971672	NC_025212.1	18639946	18641883	-	1849	protein_coding	291.463	347.127	540.691	104.105	133.643	141.591	1.6343	1.67e-07	3.06e-05	up	--	--	--	--	--	--	--	--	--	--	274.104	329.327	507.777	152.325	171.862	158.846	1.19835	4.03e-05	0.00192028	up
103989046	CBL-interacting protein kinase 18-like	Pkinase	LOC103989046	NC_025207.1	26284904	26288113	-	2286	protein_coding	175.54	161.201	340.379	50.842	67.8823	52.8475	1.97284	1.69e-07	3.07e-05	up	--	--	--	--	--	--	--	--	--	--	165.085	152.935	319.659	67.5077	121.638	66.5168	1.31163	0.00141053	0.0215257	up
103978114	subtilisin-like protease SBT3.8	Peptidase_S8	LOC103978114	NC_025204.1	8516914	8519574	+	1725	protein_coding	3.31208	20.7683	9.03662	88.7718	71.4178	111.678	-3.00914	1.83e-07	3.27e-05	down	--	--	--	--	--	--	--	--	--	--	3.11481	19.7033	8.48652	87.4139	31.3904	99.2788	-2.78025	7.45e-05	0.0029727	down
103968966	putative methyltransferase DDB_G0268948%2C transcript variant --2	Methyltransf_11	LOC103968966	NC_025203.1	6660100	6661117	+	939	protein_coding	4537.54	2901.62	6452.14	706.139	1559.17	1207.52	1.9997	1.88e-07	3.3e-05	up	--	--	--	--	--	--	--	--	--	--	4267.3	2752.84	6059.38	1574.32	1809.65	1653.98	1.37605	5.04e-06	0.000474218	up
103978096	cytochrome P450 71A1-like	p450	LOC103978096	NC_025204.1	7795438	7797152	-	1625	protein_coding	51.8892	11.8676	340.379	2.42105	3.53553	4.98561	5.21385	1.93e-07	3.35e-05	up	--	--	--	--	--	--	--	--	--	--	48.7988	11.259	319.659	12.1168	9.41711	12.9062	3.46036	0.000180354	0.0053986	up
103971604	Werner Syndrome-like e--onuclease	3_5_e--onuc	LOC103971604	NC_025212.1	17806352	17807510	-	1159	protein_coding	611.63	602.28	591.898	335.719	340.118	298.14	0.889548	1.94e-07	3.35e-05	up	--	--	--	--	--	--	--	--	--	--	--	--	--	--	--	--	--	--	--	--
103984172	dnaJ protein ERDJ3A%2C transcript variant --2	DnaJ	LOC103984172	NC_025206.1	5297672	5302810	+	2261	protein_coding	384.201	340.204	429.239	196.105	178.191	163.528	1.09734	2.06e-07	3.48e-05	up	--	--	--	--	--	--	--	--	--	--	361.318	322.759	403.11	178.29	188.342	212.457	0.907566	1.11e-05	0.000834712	up
103974594	1-aminocyclopropane-1-carbo--ylate o--idase-like	2OG-FeII_O--y	LOC103974594	NW_008993411.1	22079	23318	+	1047	protein_coding	322.375	184.936	605.453	73.4384	87.6812	73.7871	2.23987	2.15e-07	3.6e-05	up	--	--	--	--	--	--	--	--	--	--	303.175	175.453	568.597	44.1397	118.499	41.6971	2.35198	1.14e-05	0.000848863	up
103971295	E3 ubiquitin-protein ligase PUB23-like	U-bo--	LOC103971295	NC_025212.1	10936080	10937525	-	1446	protein_coding	707.68	1110.61	1340.43	326.034	436.285	297.143	1.57422	2.5e-07	4.15e-05	up	--	--	--	--	--	--	--	--	--	--	665.532	1053.66	1258.83	541.793	546.977	387.187	1.01143	0.000656128	0.0128009	up
novel.17436	PF00112:Papain family cysteine protease|PF08246:Cathepsin propeptide inhibitor domain (I29)	Peptidase_C1	-	NC_025209.1	2325935	2330786	+	2265	-	1257.48	910.837	1433.81	562.49	506.288	467.651	1.22788	2.69e-07	4.34e-05	up	--	--	--	--	--	--	--	--	--	--	1182.59	864.132	1346.53	658.633	649.78	400.093	0.98854	0.000545577	0.0113924	up
103969391	cytochrome P450 90D2-like%2C transcript variant --2	p450	LOC103969391	NC_025211.1	30650469	30654456	+	2623	protein_coding	4.4161	7.91172	12.0488	58.9122	40.3051	62.8187	-2.769	2.8e-07	4.49e-05	down	--	--	--	--	--	--	--	--	--	--	--	--	--	--	--	--	--	--	--	--
103969421	zinc finger CCCH domain-containing protein 2-like	zf-CCCH	LOC103969421	NC_025211.1	30861871	30863553	-	1683	protein_coding	123.651	206.694	167.177	589.122	443.356	385.887	-1.51073	2.92e-07	4.61e-05	down	--	--	--	--	--	--	--	--	--	--	116.286	196.095	157.001	507.174	500.676	254.154	-1.42692	5.23e-05	0.00231359	down
103998091	chaperone protein DnaJ-like	DnaJ	LOC103998091	NC_025210.1	11282973	11284231	+	927	protein_coding	2.20805	1.97793	15.061	68.5964	101.116	52.8475	-3.64057	3.27e-07	5.08e-05	down	--	--	--	--	--	--	--	--	--	--	2.07654	1.87651	14.1442	59.7184	51.0093	35.7404	-3.11547	3.13e-05	0.00162216	down
103968462	NAC domain-containing protein 83-like	NAM	LOC103968462	NC_025211.1	24328494	24329661	-	1012	protein_coding	7565.88	4895.38	7131.4	2546.14	2923.18	3128.97	1.18813	4e-07	5.92e-05	up	--	--	--	--	--	--	--	--	--	--	7115.27	4644.36	6697.28	3450.68	3886.91	3232.52	0.803975	0.000350629	0.00838643	up
103985947	ethylene-responsive transcription factor 1B-like	AP2	LOC103985947	NC_025206.1	21233185	21234600	+	1416	protein_coding	251.718	326.359	1009.09	54.0701	103.945	88.7439	2.68307	4.15e-07	6.1e-05	up	--	--	--	--	--	--	--	--	--	--	--	--	--	--	--	--	--	--	--	--
103982773	1-aminocyclopropane-1-carbo--ylate synthase	Aminotran_1_2	LOC103982773	NC_025205.1	24594284	24596396	-	1675	protein_coding	115.923	89.0069	195.793	35.5087	28.2843	35.8964	2.003	4.45e-07	6.44e-05	up	--	--	--	--	--	--	--	--	--	--	109.019	84.4428	183.875	10.3858	57.2874	15.8846	2.16408	0.000608322	0.0122156	up
103987177	putative HVA22-like protein g	TB2_DP1_HVA22	LOC103987177	NC_025207.1	4787092	4789201	+	954	protein_coding	359.912	365.917	445.806	163.824	187.383	201.419	1.08294	4.64e-07	6.62e-05	up	--	--	--	--	--	--	--	--	--	--	338.476	347.154	418.668	235.412	230.719	188.63	0.750376	0.000449631	0.0100989	up
novel.27207	PF03732:Retrotransposon gag protein	Retrotrans_gag	-	NW_008990667.1	20	3817	-	3798	-	2.20805	0.988965	1.5061	28.2456	51.6188	26.9223	-4.52229	6.49e-07	9.03e-05	down	5.06835	3.73199	2.39559	31.8222	59.149	30.5932	-3.42934	1.1e-07	0.000111892	down	--	--	--	--	--	--	--	--	--	--
103995076	dehydration-responsive element-binding protein 3-like	AP2	LOC103995076	NC_025209.1	25151463	25154605	+	3143	protein_coding	3.31208	7.91172	7.53051	204.982	32.5269	49.8561	-3.94415	6.69e-07	9.22e-05	down	--	--	--	--	--	--	--	--	--	--	3.11481	7.50603	7.0721	83.0865	25.1123	29.7836	-2.97049	4.12e-05	0.00194899	down
103977235	phenylpropanoylacetyl-CoA synthase-like	Chal_sti_synt_N	LOC103977235	NC_025204.1	853749	855251	-	1426	protein_coding	15556.8	11530.3	22412.3	4344.97	4995.71	7175.3	1.58356	6.71e-07	9.22e-05	up	--	--	--	--	--	--	--	--	--	--	14630.3	10939.1	21048	5925.97	8869.35	5550.68	1.196	0.00011531	0.00394274	up
103982919	lamin-like protein	Cu_bind_like	LOC103982919	NC_025205.1	23440454	23441305	+	716	protein_coding	12.1443	33.6248	30.1221	89.5788	113.137	155.551	-2.24073	7.65e-07	0.000100621	down	--	--	--	--	--	--	--	--	--	--	11.421	31.9006	28.2884	143.67	39.2379	62.5456	-1.77923	0.00347041	0.0393063	down
103995596	mitochondrial amido--ime reducing component 2-like	MOSC	LOC103995596	NC_025209.1	34565023	34570084	-	1299	protein_coding	2067.84	1613.99	1724.49	872.384	753.776	1013.08	1.03531	7.71e-07	0.000100621	up	--	--	--	--	--	--	--	--	--	--	1944.68	1531.23	1619.51	1013.48	927.585	668.146	0.965145	2.97e-05	0.00159209	up
103989590	transcription factor JUNGBRUNNEN 1	NAM	LOC103989590	NC_025207.1	31320754	31322353	-	1245	protein_coding	182.164	137.466	320.8	55.6841	65.0538	37.8907	2.003	8.13e-07	0.000104227	up	--	--	--	--	--	--	--	--	--	--	--	--	--	--	--	--	--	--	--	--
103998541	chemocyanin-like	Cu_bind_like	LOC103998541	NC_025210.1	25764913	25765692	-	696	protein_coding	1739.94	1662.45	2718.52	864.314	912.875	751.831	1.27407	8.53e-07	0.000106802	up	--	--	--	--	--	--	--	--	--	--	1636.32	1577.2	2553.03	1112.15	1121.42	719.771	0.96441	0.000874342	0.0154799	up
103970434	ATP-citrate synthase beta chain protein 1	Citrate_synt	LOC103970434	NC_025212.1	3741129	3752916	-	2244	protein_coding	6649.54	4283.21	9941.78	2107.93	2241.53	2607.48	1.5851	9.24e-07	0.000112513	up	--	--	--	--	--	--	--	--	--	--	6253.51	4063.58	9336.59	2113.51	2913.03	2442.26	1.39562	1.55e-05	0.00102232	up
103981548	ethylene-responsive transcription factor ERF096-like	AP2	LOC103981548	NC_025205.1	3500869	3501889	-	1021	protein_coding	39.7449	38.5696	203.324	3.22806	10.6066	1.99425	4.11343	9.25e-07	0.000112513	up	--	--	--	--	--	--	--	--	--	--	--	--	--	--	--	--	--	--	--	--
103986276	bZIP transcription factor 53-like	bZIP_1	LOC103986276	NC_025206.1	27708655	27709872	+	1218	protein_coding	1323.73	1485.43	2081.43	781.998	714.885	578.331	1.23546	1.14e-06	0.00013154	up	--	--	--	--	--	--	--	--	--	--	--	--	--	--	--	--	--	--	--	--
103996735	BTB/POZ and TAZ domain-containing protein 2-like%2C transcript variant --2	BTB	LOC103996735	NC_025210.1	1547579	1549688	+	1471	protein_coding	414.009	438.112	474.422	237.263	237.588	248.284	0.874518	1.2e-06	0.000136322	up	--	--	--	--	--	--	--	--	--	--	--	--	--	--	--	--	--	--	--	--
103982075	e--ternal alternative NAD(P)H-ubiquinone o--idoreductase B2%2C mitochondrial	Pyr_redo--_2	LOC103982075	NC_025205.1	30039340	30046094	-	2219	protein_coding	797.106	499.427	1396.16	203.368	304.763	184.468	1.95647	1.3e-06	0.000146108	up	--	--	--	--	--	--	--	--	--	--	749.632	473.818	1311.17	252.721	292.715	265.074	1.64322	8.37e-06	0.000661038	up
103974433	two-component response regulator ORR22%2C transcript variant --2	Response_reg	LOC103974433	NW_008992824.1	18938	23890	+	2611	protein_coding	300.295	266.032	281.641	538.28	515.481	487.593	-0.862944	1.31e-06	0.000146323	down	--	--	--	--	--	--	--	--	--	--	282.41	252.39	264.497	470.823	452.021	436.827	-0.7669	1.11e-05	0.000835813	down
103996193	cytochrome P450 90B1	p450	LOC103996193	NC_025209.1	29956655	29959628	+	1774	protein_coding	58.5133	186.914	179.226	365.578	1450.98	841.572	-2.6473	1.46e-06	0.000161169	down	--	--	--	--	--	--	--	--	--	--	55.0284	177.33	168.316	1718.85	253.477	1230.06	-2.99933	1.64e-06	0.000200472	down
103971286	E3 ubiquitin-protein ligase PUB23-like	U-bo--	LOC103971286	NC_025212.1	11556840	11558301	-	1462	protein_coding	691.12	534.041	1042.22	270.35	304.056	278.197	1.40884	1.46e-06	0.000161169	up	--	--	--	--	--	--	--	--	--	--	--	--	--	--	--	--	--	--	--	--
103968425	probable fructokinase-1	PfkB	LOC103968425	NC_025211.1	23953682	23955191	-	1183	protein_coding	0	4.94483	0	33.8947	45.2548	32.9051	-4.33431	1.53e-06	0.000165667	down	2.02734	0	1.1978	38.1866	51.8567	37.3917	-5.35361	1.22e-08	2.01e-05	down	--	--	--	--	--	--	--	--	--	--
novel.2277	PF01786:Alternative o--idase	AO--	-	NC_025202.1	26240631	26286934	-	2520	-	61.8254	77.1393	102.415	15.3333	18.3848	27.9194	1.9766	1.62e-06	0.000174488	up	--	--	--	--	--	--	--	--	--	--	58.1432	73.1838	96.1806	12.1168	40.0227	16.8774	1.70794	0.00106255	0.0177164	up
103987359	serine/threonine-protein kinase ATM	PI3_PI4_kinase	LOC103987359	NC_025207.1	6064661	6128330	+	9432	protein_coding	340.04	311.524	338.873	565.718	586.899	574.343	-0.803368	1.67e-06	0.000176131	down	--	--	--	--	--	--	--	--	--	--	319.788	295.55	318.245	482.075	612.112	563.903	-0.829655	1.36e-05	0.000953509	down
103981439	kinesin-like protein KIN-4A	Kinesin	LOC103981439	NC_025202.1	7472137	7490613	+	4011	protein_coding	41.953	74.1724	48.1953	179.158	158.392	142.589	-1.53842	1.73e-06	0.000180525	down	--	--	--	--	--	--	--	--	--	--	39.4543	70.369	45.2614	193.003	133.409	178.702	-1.69421	6.1e-07	9.13e-05	down
104000752	ras-related protein RABA2a-like%2C transcript variant --1	Ras	LOC104000752	NC_025211.1	20604354	20605854	-	965	protein_coding	7.72818	9.88965	13.5549	46.8069	48.7904	48.859	-2.23879	1.79e-06	0.00018454	down	--	--	--	--	--	--	--	--	--	--	--	--	--	--	--	--	--	--	--	--
103994121	actin-related protein 3%2C transcript variant --2	Actin	LOC103994121	NC_025209.1	1067125	1084045	-	2008	protein_coding	585.133	494.483	741.003	284.07	296.278	278.197	1.08169	1.84e-06	0.000188164	up	--	--	--	--	--	--	--	--	--	--	550.284	469.127	695.895	283.013	312.334	253.161	1.01235	1.3e-05	0.000931054	up
103984516	glutathione S-transferase U10-like	GST_N	LOC103984516	NC_025206.1	8676528	8677596	+	939	protein_coding	14156.9	9727.46	16344.2	5490.94	6390.83	6083.45	1.16291	1.87e-06	0.000189969	up	--	--	--	--	--	--	--	--	--	--	13313.8	9228.66	15349.3	5914.72	6737.16	4875.58	1.11212	1.21e-05	0.000878476	up
103991982	protein P21-like	Thaumatin	LOC103991982	NC_025208.1	14555851	14556835	+	985	protein_coding	6632.98	4069.59	12851.6	1042.66	1977.78	2331.27	2.13786	2.27e-06	0.000224671	up	--	--	--	--	--	--	--	--	--	--	--	--	--	--	--	--	--	--	--	--
103973331	potassium channel AKT1	cNMP_binding	LOC103973331	NW_008991521.1	386655	392115	+	3153	protein_coding	3394.88	3195.35	4200.52	1915.86	1981.31	2038.12	0.862012	2.29e-06	0.000225132	up	--	--	--	--	--	--	--	--	--	--	3192.68	3031.5	3944.82	2267.57	1872.43	1852.54	0.762524	8.82e-05	0.00330684	up
novel.4778	PF00248:Aldo/keto reductase family	Aldo_ket_red	-	NC_025204.1	5280743	5293702	+	3093	-	388.617	276.91	819.32	100.07	121.622	151.563	1.99096	2.61e-06	0.000246921	up	--	--	--	--	--	--	--	--	--	--	365.472	262.711	769.445	139.343	275.45	159.839	1.27922	0.00429518	0.045105	up
103998463	alpha-dio--ygenase 1-like	An_pero--idase	LOC103998463	NC_025210.1	22632713	22637373	-	2105	protein_coding	7585.76	16928.1	23852.1	3379.78	5533.82	2395.09	2.09642	3.08e-06	0.000286318	up	--	--	--	--	--	--	--	--	--	--	7133.96	16060.1	22400.2	5683.63	7019.67	3418.17	1.49978	0.000433102	0.00984997	up
103999066	glutathione S-transferase U19-like%2C transcript variant --2	GST_N	LOC103999066	NC_025210.1	30557005	30558504	+	929	protein_coding	2040.24	2460.55	2233.55	1053.16	900.854	1342.13	1.03158	3.12e-06	0.000286895	up	--	--	--	--	--	--	--	--	--	--	--	--	--	--	--	--	--	--	--	--
103970977	GDSL esterase/lipase At1g28570	Lipase_GDSL	LOC103970977	NC_025212.1	7513336	7515188	-	1542	protein_coding	0	0	0	37.9297	4.94975	47.8619	-7.11773	3.13e-06	0.000286895	down	1.01367	0	0	42.7327	5.67182	54.3879	-6.51396	7.65e-06	0.00315052	down	--	--	--	--	--	--	--	--	--	--
103978664	probable voltage-gated potassium channel subunit beta	Aldo_ket_red	LOC103978664	NC_025204.1	26936277	26943771	-	1322	protein_coding	2034.72	2163.86	2854.06	982.945	1296.13	1132.73	1.04692	3.15e-06	0.000287816	up	--	--	--	--	--	--	--	--	--	--	--	--	--	--	--	--	--	--	--	--
103972261	putative respiratory burst o--idase homolog protein H	FAD_binding_8	LOC103972261	NC_025212.1	23642980	23647545	+	2928	protein_coding	80.5938	104.83	55.7258	282.456	180.312	247.286	-1.5463	3.37e-06	0.000301374	down	--	--	--	--	--	--	--	--	--	--	75.7938	99.4549	52.3335	243.201	217.378	184.658	-1.49192	1.52e-06	0.000190545	down
103990170	glycerol-3-phosphate acyltransferase 5-like	Acyltransferase	LOC103990170	NC_025207.1	32896148	32898055	+	1829	protein_coding	4.4161	4.94483	18.0732	79.0876	50.2046	52.8475	-2.80497	3.41e-06	0.000302663	down	20.2734	7.46398	4.79119	89.1022	57.5285	60.0533	-2.6553	5.83e-07	0.000415101	down	--	--	--	--	--	--	--	--	--	--
103980697	probable serine/threonine-protein kinase At4g35230	Pkinase_Tyr	LOC103980697	NC_025205.1	4312581	4322810	+	1954	protein_coding	9.93623	12.8565	13.5549	48.421	55.1543	46.8648	-2.05906	3.47e-06	0.000306359	down	--	--	--	--	--	--	--	--	--	--	9.34444	12.1973	12.7298	57.9874	27.4666	39.7115	-1.8729	0.000427284	0.00973992	down
103989871	premnaspirodiene o--ygenase-like	p450	LOC103989871	NC_025207.1	30692660	30693441	-	782	protein_coding	1212.22	914.793	2509.17	317.964	379.716	547.42	1.89656	3.5e-06	0.000306856	up	--	--	--	--	--	--	--	--	--	--	1140.02	867.885	2356.42	401.585	756.508	392.151	1.49209	0.000468158	0.0103171	up
103975380	glycerol-3-phosphate acyltransferase 5-like	Acyltransferase	LOC103975380	NC_025203.1	17304740	17306785	-	1717	protein_coding	1.10403	0.988965	3.01221	99.263	4.24264	106.692	-5.43699	3.56e-06	0.000308871	down	4.05468	4.66499	2.39559	111.832	4.86156	121.24	-4.40398	4.5e-06	0.00236875	down	--	--	--	--	--	--	--	--	--	--
103992160	trans-cinnamate 4-monoo--ygenase-like	p450	LOC103992160	NC_025208.1	21152101	21155143	+	1838	protein_coding	7930.21	6976.16	10750.6	3299.08	3360.17	4623.66	1.18521	3.56e-06	0.000308871	up	--	--	--	--	--	--	--	--	--	--	7457.9	6618.44	10096.1	3363.27	4785.46	3287.12	1.07956	2.51e-05	0.00142023	up
103984648	glutathione S-transferase U18-like	GST_C	LOC103984648	NC_025206.1	7399418	7400586	+	1078	protein_coding	4179.84	2454.61	4598.13	1578.52	1116.52	1605.37	1.38511	4.08e-06	0.000345699	up	--	--	--	--	--	--	--	--	--	--	3930.9	2328.75	4318.22	1534.5	1955.62	1566.62	1.06437	0.000133623	0.0043554	up
novel.106	PF00179:Ubiquitin-conjugating enzyme	UQ_con	-	NC_025202.1	1028824	1033274	-	3532	-	683.392	839.631	1322.36	347.017	371.231	193.442	1.63949	4.2e-06	0.000354355	up	--	--	--	--	--	--	--	--	--	--	--	--	--	--	--	--	--	--	--	--
103971293	protein ACCUMULATION AND REPLICATION OF CHLOROPLASTS 3%2C transcript variant --2	MORN	LOC103971293	NC_025203.1	9322562	9340790	-	2924	protein_coding	120.339	114.72	99.4028	223.543	228.395	221.361	-1.00462	4.29e-06	0.000360424	down	--	--	--	--	--	--	--	--	--	--	113.172	108.837	93.3517	200.792	204.037	206.5	-0.949624	1.72e-05	0.00109068	down
103991357	probable chlorophyll(ide) b reductase NYC1%2C chloroplastic	adh_short	LOC103991357	NC_025208.1	8709829	8715771	+	1993	protein_coding	3348.51	3611.7	5229.19	1876.31	2027.28	1441.84	1.18866	4.32e-06	0.000360424	up	--	--	--	--	--	--	--	--	--	--	3149.08	3426.5	4910.87	2393.06	2265.6	1387.92	0.925308	0.00150341	0.0223268	up
novel.3302	PF00188:Cysteine-rich secretory protein family	SCP	-	NC_025203.1	15431401	15442809	+	2197	-	6007	6446.08	10825.9	3293.43	2725.9	3448.05	1.29788	4.76e-06	0.000391065	up	--	--	--	--	--	--	--	--	--	--	--	--	--	--	--	--	--	--	--	--
103986534	chaperone protein ClpB1	Clp_N	LOC103986534	NC_025202.1	10451601	10455506	-	3123	protein_coding	525.516	904.903	1706.41	292.14	255.266	312.099	1.86708	5.08e-06	0.000410934	up	--	--	--	--	--	--	--	--	--	--	494.217	858.502	1602.54	365.234	333.523	297.836	1.567	0.00010141	0.00363087	up
103975598	homeobo---leucine zipper protein HAT4	Homeobo--	LOC103975598	NC_025202.1	3634380	3636144	-	1472	protein_coding	52.9932	109.775	45.1831	305.052	223.446	204.41	-1.80606	5.34e-06	0.000429986	down	--	--	--	--	--	--	--	--	--	--	49.837	104.146	42.4326	257.049	215.809	198.558	-1.76134	4.62e-06	0.000446183	down
103978648	GDSL esterase/lipase At5g55050-like	Lipase_GDSL	LOC103978648	NC_025202.1	6511027	6526341	-	1440	protein_coding	197.621	259.109	167.177	569.753	700.036	386.884	-1.40652	5.4e-06	0.000432795	down	--	--	--	--	--	--	--	--	--	--	--	--	--	--	--	--	--	--	--	--
103969629	homeobo---leucine zipper protein HO--20-like%2C transcript variant --1	Homeobo--	LOC103969629	NC_025211.1	32564966	32566580	+	1418	protein_coding	13.2483	32.6359	13.5549	94.4209	66.468	114.669	-2.18542	5.58e-06	0.000444355	down	--	--	--	--	--	--	--	--	--	--	12.4593	30.9624	12.7298	104.724	51.7941	70.4879	-1.99356	0.000130034	0.00429134	down
103988831	probable WRKY transcription factor 43%2C transcript variant --1	WRKY	LOC103988831	NC_025207.1	22026346	22029320	+	735	protein_coding	2.20805	0	1.5061	64.5613	15.5563	31.9079	-4.97844	5.63e-06	0.000447359	down	4.05468	0.932997	0	72.7365	17.8257	36.2586	-4.6282	9.2e-07	0.000636171	down	--	--	--	--	--	--	--	--	--	--
103983115	pyruvate kinase isozyme A%2C chloroplastic-like%2C transcript variant --1	PK	LOC103983115	NC_025205.1	21625628	21633971	-	2090	protein_coding	101.57	119.665	97.8967	208.21	214.253	234.324	-1.03528	5.8e-06	0.000456963	down	--	--	--	--	--	--	--	--	--	--	--	--	--	--	--	--	--	--	--	--
103981260	probable serine/threonine-protein kinase At4g35230	Pkinase_Tyr	LOC103981260	NC_025205.1	9046324	9054330	+	1919	protein_coding	17.6644	56.371	24.0976	133.965	140.007	133.614	-2.03741	5.85e-06	0.000457961	down	--	--	--	--	--	--	--	--	--	--	16.6123	53.4805	22.6307	173.962	59.6417	113.178	-1.89137	0.000819297	0.0147148	down
103986514	metallothiol transferase FosB 2-like	Glyo--alase	LOC103986514	NC_025206.1	26999740	27000648	-	834	protein_coding	2375.86	2077.82	2049.81	814.279	1030.25	1293.27	1.0521	5.99e-06	0.000466755	up	--	--	--	--	--	--	--	--	--	--	2234.36	1971.27	1925.03	758.164	882.069	1128.8	1.14729	8.69e-08	2.07e-05	up
103978919	solute carrier family 25 member 44-like%2C transcript variant --2	Mito_carr	LOC103978919	NC_025204.1	24984403	24989232	-	1716	protein_coding	61.8254	69.2276	131.031	24.2105	23.3345	13.9597	2.07206	6.09e-06	0.000469325	up	--	--	--	--	--	--	--	--	--	--	58.1432	65.6778	123.055	30.2919	18.0495	25.8125	1.72977	0.000122184	0.00409604	up
103996253	ADP%2CATP carrier protein 1%2C mitochondrial	Mito_carr	LOC103996253	NC_025209.1	29467530	29472104	+	1539	protein_coding	5363.35	3000.52	6443.11	1862.59	1839.18	2029.15	1.36925	6.09e-06	0.000469325	up	--	--	--	--	--	--	--	--	--	--	5043.92	2846.66	6050.89	2274.49	2609.32	2508.77	0.914973	0.00199807	0.0273651	up
103971448	kinesin-like protein KIN-13A%2C transcript variant --1	Kinesin	LOC103971448	NC_025212.1	14902728	14910678	-	3342	protein_coding	2961	2345.83	3589.04	1582.56	1489.17	1416.91	0.986256	6.5e-06	0.000495947	up	--	--	--	--	--	--	--	--	--	--	2784.64	2225.54	3370.56	1777.7	1786.9	1507.05	0.723979	0.000917877	0.0160226	up
103996229	reticuline o--idase-like	FAD_binding_4	LOC103996229	NC_025202.1	18480896	18482655	+	1760	protein_coding	819.187	983.031	1917.27	267.122	403.758	465.656	1.70999	7e-06	0.000532148	up	--	--	--	--	--	--	--	--	--	--	770.397	932.624	1800.56	471.689	607.403	297.836	1.34588	0.000612596	0.0122642	up
novel.10837	PF00155:Aminotransferase class I and II	Aminotran_1_2	-	NC_025206.1	15054720	15071090	+	7574	-	72.8657	66.2607	48.1953	132.351	162.635	190.45	-1.36223	7.07e-06	0.000535314	down	--	--	--	--	--	--	--	--	--	--	68.5259	62.863	45.2614	92.6068	124.777	140.976	-1.01039	0.00180458	0.025505	down
103988052	putative 12-o--ophytodienoate reductase 11	O--idored_FMN	LOC103988052	NC_025207.1	11706601	11726946	+	1432	protein_coding	1927.63	1271.81	1876.6	622.209	784.889	883.451	1.14793	7.15e-06	0.000539816	up	--	--	--	--	--	--	--	--	--	--	--	--	--	--	--	--	--	--	--	--
103997880	apoptosis-inducing factor homolog B-like	Pyr_redo--_2	LOC103997880	NC_025210.1	8944835	8948230	+	1348	protein_coding	3439.04	2965.91	6482.27	1067.68	1708.37	1539.56	1.57798	7.37e-06	0.000552936	up	--	--	--	--	--	--	--	--	--	--	--	--	--	--	--	--	--	--	--	--
103999070	probable glutathione S-transferase parA	GST_N	LOC103999070	NC_025210.1	30560574	30561845	+	1031	protein_coding	32.0167	17.8014	73.799	2.42105	3.53553	5.98274	3.383	7.78e-06	0.000574695	up	--	--	--	--	--	--	--	--	--	--	--	--	--	--	--	--	--	--	--	--
103990736	probable transcription factor KAN4	Myb_DNA-binding	LOC103990736	NC_025208.1	2777135	2778725	-	977	protein_coding	239.573	304.601	385.562	121.052	151.321	130.623	1.20183	8e-06	0.000587078	up	--	--	--	--	--	--	--	--	--	--	225.305	288.982	362.092	147.998	140.472	70.4879	1.28319	0.000294022	0.00737836	up
103998356	probable leucine-rich repeat receptor-like protein kinase At1g35710	Pkinase	LOC103998356	NC_025210.1	14808173	14813060	+	4754	protein_coding	109.298	176.036	143.08	379.297	301.935	304.122	-1.20016	8.21e-06	0.000597991	down	--	--	--	--	--	--	--	--	--	--	102.789	167.009	134.37	295.13	259.755	284.93	-1.053	4.77e-05	0.00216012	down
103968761	proline-rich receptor-like protein kinase PERK8	Pkinase_Tyr	LOC103968761	NC_025211.1	26352466	26359041	-	3677	protein_coding	39.7449	68.2386	28.616	191.263	133.643	137.603	-1.74216	8.35e-06	0.000606387	down	--	--	--	--	--	--	--	--	--	--	37.3778	64.7395	26.874	125.495	105.942	150.904	-1.54915	8.63e-05	0.00328362	down
103978622	protein REVEILLE 8-like%2C transcript variant --2	Myb_DNA-binding	LOC103978622	NC_025204.1	19279711	19284649	-	1324	protein_coding	41.953	22.7462	61.7502	2.42105	8.48528	1.99425	3.23792	8.95e-06	0.000638845	up	--	--	--	--	--	--	--	--	--	--	39.4543	21.5798	57.9912	0.865484	2.35428	0.992788	4.77392	5.54e-08	1.62e-05	up
103989376	amino acid permease 8-like	Aa_trans	LOC103989376	NC_025207.1	29395337	29397425	-	1650	protein_coding	26.4966	22.7462	19.5793	89.5788	61.5183	70.7957	-1.67926	9.79e-06	0.00069446	down	--	--	--	--	--	--	--	--	--	--	24.9185	21.5798	18.3875	90.0103	134.979	80.4158	-2.22883	1.34e-08	5.32e-06	down
103986068	BTB/POZ domain-containing protein At1g01640	BTB	LOC103986068	NC_025206.1	29222721	29224774	+	1178	protein_coding	210.869	226.473	250.013	101.684	70.0036	118.658	1.24782	1e-05	0.000703046	up	--	--	--	--	--	--	--	--	--	--	198.31	214.86	234.794	121.168	80.8302	114.171	1.03636	6.94e-05	0.00282705	up
103971799	probable polyamine o--idase 2	Amino_o--idase	LOC103971799	NC_025212.1	19904527	19909392	-	2210	protein_coding	2792.08	2249.9	2700.44	1392.91	1626.35	1438.85	0.795874	1.02e-05	0.000710366	up	--	--	--	--	--	--	--	--	--	--	2625.79	2134.53	2536.06	1551.81	1611.89	1452.45	0.660034	7.3e-05	0.00293008	up
103990198	cytochrome P450 86A1	p450	LOC103990198	NC_025207.1	32738747	32740645	-	1899	protein_coding	6.62415	2.9669	9.03662	43.5789	21.9203	172.502	-3.70278	1.02e-05	0.000710366	down	--	--	--	--	--	--	--	--	--	--	--	--	--	--	--	--	--	--	--	--
103996136	ras-related protein RABA1f-like	Ras	LOC103996136	NC_025209.1	30426248	30430854	+	1109	protein_coding	289.255	329.325	427.733	154.14	112.43	175.494	1.24397	1.03e-05	0.000716879	up	--	--	--	--	--	--	--	--	--	--	272.027	312.439	401.695	154.056	159.306	109.207	1.21775	7.74e-06	0.000645907	up
103990570	CBL-interacting protein kinase 6-like	Pkinase	LOC103990570	NC_025208.1	3902640	3904685	+	2046	protein_coding	783.858	1118.52	1341.94	477.753	546.594	452.694	1.13381	1.13e-05	0.000770481	up	1014.68	941.394	949.853	538.25	626.331	514.419	0.789972	3.15e-07	0.0002592	up	--	--	--	--	--	--	--	--	--	--
103998699	potassium transporter 6-like%2C transcript variant --1	K_trans	LOC103998699	NC_025210.1	27772050	27777545	-	2992	protein_coding	1545.64	1075.01	2427.84	535.052	702.864	629.185	1.43412	1.15e-05	0.000783263	up	--	--	--	--	--	--	--	--	--	--	1453.58	1019.88	2280.05	736.527	806.732	718.778	1.07039	0.000573635	0.0117386	up
novel.8918	PF02893:GRAM domain	GRAM	-	NC_025205.1	25293714	25436652	-	1559	-	194.308	208.672	231.94	111.368	94.7523	68.8015	1.20119	1.17e-05	0.000793193	up	--	--	--	--	--	--	--	--	--	--	182.736	197.972	217.821	140.208	120.068	117.149	0.662408	0.00321451	0.0376534	up
103968957	glycerol-3-phosphate 2-O-acyltransferase 6-like	Acyltransferase	LOC103968957	NC_025211.1	27629793	27631465	+	1600	protein_coding	0	0.988965	3.01221	14.5263	23.3345	86.7497	-5.09202	1.21e-05	0.000816593	down	--	--	--	--	--	--	--	--	--	--	--	--	--	--	--	--	--	--	--	--
103986407	PTI1-like tyrosine-protein kinase 3	Pkinase_Tyr	LOC103986407	NC_025206.1	26599237	26606440	+	1393	protein_coding	36.4328	52.4152	43.677	122.666	104.652	106.692	-1.32983	1.23e-05	0.00082541	down	--	--	--	--	--	--	--	--	--	--	34.263	49.7275	41.0182	119.437	88.6778	132.041	-1.43848	1.64e-05	0.00106412	down
104000485	WUSCHEL-related homeobo-- 8	Homeobo--	LOC104000485	NC_025211.1	17537993	17540936	-	1366	protein_coding	970.438	796.117	1218.44	535.859	490.025	470.642	0.994407	1.24e-05	0.000829402	up	--	--	--	--	--	--	--	--	--	--	912.641	755.294	1144.27	438.8	596.417	429.877	0.93883	0.000184372	0.00545421	up
103995299	ethylene-responsive transcription factor ERF071-like	AP2	LOC103995299	NC_025209.1	27064538	27065439	+	830	protein_coding	264.966	149.334	490.99	71.0174	89.8026	80.767	1.90166	1.27e-05	0.000838557	up	140.9	188.465	177.274	80.0101	102.903	91.7795	0.881712	0.000250895	0.0340803	up	--	--	--	--	--	--	--	--	--	--
103995680	cytochrome P450 71A1-like	p450	LOC103995680	NC_025209.1	33962565	33964740	-	1730	protein_coding	1254.17	186.914	2796.83	38.7368	105.359	37.8907	4.53977	1.28e-05	0.000838756	up	--	--	--	--	--	--	--	--	--	--	--	--	--	--	--	--	--	--	--	--
103992120	shikimate kinase 3%2C chloroplastic-like	SKI	LOC103992120	NC_025208.1	20772475	20776599	-	1301	protein_coding	2155.06	1740.58	2914.31	984.559	800.445	1192.56	1.19347	1.35e-05	0.000878476	up	--	--	--	--	--	--	--	--	--	--	2026.71	1651.33	2736.9	807.497	1064.13	744.591	1.29299	1.08e-06	0.000147834	up
103980798	universal stress protein A-like protein	Usp	LOC103980798	NC_025205.1	5094961	5101235	+	844	protein_coding	2661.8	2085.73	2921.84	1375.16	1384.52	1469.76	0.858237	1.37e-05	0.000887659	up	--	--	--	--	--	--	--	--	--	--	--	--	--	--	--	--	--	--	--	--
103998181	probable leucine-rich repeat receptor-like protein kinase At5g49770	Pkinase	LOC103998181	NC_025210.1	11484541	11489427	-	3010	protein_coding	1357.95	1499.27	1302.78	588.315	704.278	871.485	0.943992	1.37e-05	0.000887659	up	--	--	--	--	--	--	--	--	--	--	1277.07	1422.39	1223.47	791.052	800.454	541.069	0.878918	8.2e-05	0.00317928	up
103998527	probable polyamine o--idase 4%2C transcript variant --2	Amino_o--idase	LOC103998527	NC_025210.1	26291563	26300132	-	1901	protein_coding	146.835	126.588	137.055	69.4034	53.033	61.8216	1.15715	1.41e-05	0.000905225	up	--	--	--	--	--	--	--	--	--	--	--	--	--	--	--	--	--	--	--	--
103982630	cell division cycle protein 48 homolog	AAA	LOC103982630	NC_025205.1	25919316	25925995	-	2733	protein_coding	6296.26	5597.54	6587.69	3500.84	4082.83	3710.29	0.710301	1.51e-05	0.000961238	up	--	--	--	--	--	--	--	--	--	--	5921.26	5310.52	6186.67	4067.77	4052.5	4132.97	0.507283	0.000394076	0.00919356	up
103998193	random slug protein 5-like%2C transcript variant --1	CRAL_TRIO_N	LOC103998193	NC_025210.1	11608830	11613024	-	1732	protein_coding	1134.94	962.263	1689.85	560.069	614.476	536.452	1.14468	1.55e-05	0.000977338	up	--	--	--	--	--	--	--	--	--	--	1067.34	912.921	1586.98	559.968	657.628	592.694	0.977188	0.000169694	0.00517137	up
103999312	mitochondrial dicarbo--ylate/tricarbo--ylate transporter DTC	Mito_carr	LOC103999312	NC_025210.1	32658851	32665084	-	1317	protein_coding	1139.35	744.691	1075.36	488.245	507.703	490.584	0.992412	1.55e-05	0.000977338	up	769.375	814.506	791.744	550.069	581.767	557.476	0.491618	0.000211778	0.0310043	up	--	--	--	--	--	--	--	--	--	--
103994514	ABC transporter G family member 28	ABC_tran	LOC103994514	NC_025209.1	10818837	10837630	+	4219	protein_coding	2000.49	2291.43	3827.01	1016.84	1109.45	1254.38	1.26361	1.56e-05	0.000980174	up	--	--	--	--	--	--	--	--	--	--	1881.35	2173.93	3594.04	1058.49	1357.63	825.999	1.23764	9.53e-05	0.00347798	up
103998174	putative serine/threonine-protein kinase%2C transcript variant --2	Pkinase	LOC103998174	NC_025202.1	20020430	20030380	+	1870	protein_coding	1401.01	1339.06	2087.46	765.051	841.457	627.19	1.1104	1.57e-05	0.000981945	up	--	--	--	--	--	--	--	--	--	--	1317.57	1270.4	1960.39	817.017	838.907	666.16	0.968645	7.85e-05	0.00308589	up
104000855	mitochondrial dicarbo--ylate/tricarbo--ylate transporter DTC-like	Mito_carr	LOC104000855	NC_025211.1	22573706	22577324	+	1269	protein_coding	2468.6	1592.23	3343.55	899.016	1083.99	1034.02	1.29468	1.59e-05	0.000987483	up	--	--	--	--	--	--	--	--	--	--	2321.57	1510.59	3140.01	1206.48	1311.33	1251.91	0.886542	0.00202541	0.0276066	up
103994051	probable serine/threonine-protein kinase NAK%2C transcript variant --1	Pkinase	LOC103994051	NC_025209.1	1606757	1608943	+	1748	protein_coding	86.114	50.4372	42.1709	165.438	147.078	206.404	-1.52834	1.61e-05	0.000993538	down	--	--	--	--	--	--	--	--	--	--	80.9852	47.8509	39.6038	171.366	149.889	119.135	-1.37979	0.000131911	0.00432459	down
103974881	probable inactive ATP-dependent zinc metalloprotease FTSHI 4%2C chloroplastic	AAA	LOC103974881	NW_008994438.1	2007	9185	-	2134	protein_coding	75.0737	105.819	72.2929	213.052	169.706	200.422	-1.19474	1.62e-05	0.00100077	down	--	--	--	--	--	--	--	--	--	--	70.6025	100.393	67.8922	180.886	163.23	186.644	-1.14264	2.68e-05	0.0014804	down
103982731	aldo-keto reductase family 4 member C9-like%2C transcript variant --1	Aldo_ket_red	LOC103982731	NC_025205.1	24952815	24956221	-	1952	protein_coding	1159.23	967.208	1119.03	685.964	564.978	621.208	0.793528	1.67e-05	0.00102329	up	--	--	--	--	--	--	--	--	--	--	1090.19	917.612	1050.91	583.336	810.656	508.307	0.684057	0.00423742	0.0447346	up
novel.11856	PF03171:2OG-Fe(II) o--ygenase superfamily|PF14226:non-haem dio--ygenase in morphine synthesis N-terminal	2OG-FeII_O--y	-	NC_025206.1	29116803	29118574	-	1609	-	23.1845	26.7021	42.1709	6.45613	3.53553	3.98849	2.70765	1.67e-05	0.00102329	up	--	--	--	--	--	--	--	--	--	--	21.8037	25.3329	39.6038	11.2513	5.49331	4.96394	1.98409	0.001334	0.0207883	up
103987113	probable WRKY transcription factor 75%2C transcript variant --2	WRKY	LOC103987113	NC_025207.1	4286100	4287898	-	845	protein_coding	57.4093	41.5365	132.537	15.3333	17.6777	11.9655	2.34513	1.71e-05	0.00104077	up	--	--	--	--	--	--	--	--	--	--	53.9901	39.4067	124.469	12.1168	22.758	8.93509	2.29425	0.000124042	0.00413473	up
103989646	myb-related protein 2-like%2C transcript variant --2	Myb_DNA-binding	LOC103989646	NC_025207.1	31711323	31714147	+	1816	protein_coding	54.0972	77.1393	40.6648	167.052	139.3	146.577	-1.38211	1.72e-05	0.00104397	down	--	--	--	--	--	--	--	--	--	--	50.8753	73.1838	38.1893	173.097	160.876	152.889	-1.56986	6.77e-07	9.91e-05	down
103979635	ethylene-responsive transcription factor ABR1-like	AP2	LOC103979635	NC_025204.1	20524617	20526178	+	1409	protein_coding	16.5604	29.669	167.177	5.64911	2.82843	6.97986	3.79548	1.77e-05	0.00106538	up	--	--	--	--	--	--	--	--	--	--	15.5741	28.1476	157.001	10.3858	2.35428	6.94951	3.34892	0.000227355	0.00624912	up
103997954	glutathione S-transferase U17-like	GST_N	LOC103997954	NC_025202.1	19876110	19884747	+	704	protein_coding	18187.7	20581.4	18251	8683.49	10050.8	12428.1	0.871745	1.78e-05	0.00106538	up	--	--	--	--	--	--	--	--	--	--	--	--	--	--	--	--	--	--	--	--
103999579	ubiquitin-like	ubiquitin	LOC103999579	NC_025210.1	33548731	33549398	-	668	protein_coding	5976.09	5024.93	6181.05	3651.75	3449.27	3411.16	0.708622	1.78e-05	0.00106538	up	--	--	--	--	--	--	--	--	--	--	--	--	--	--	--	--	--	--	--	--
103980720	probable 4-coumarate--CoA ligase 3	AMP-binding	LOC103980720	NC_025205.1	4529068	4532280	+	1900	protein_coding	3010.68	2606.91	5318.05	1177.44	1266.43	1710.07	1.39635	1.82e-05	0.00107972	up	--	--	--	--	--	--	--	--	--	--	2831.37	2473.24	4994.32	1267.07	1768.85	787.281	1.42907	0.000145241	0.00460237	up
103977913	ACT domain-containing protein ACR8	ACT	LOC103977913	NC_025204.1	8407137	8409155	+	1501	protein_coding	2.20805	8.90069	4.51831	45.9999	36.7696	27.9194	-2.79634	1.85e-05	0.00109194	down	--	--	--	--	--	--	--	--	--	--	2.07654	8.44428	4.24326	106.455	30.6056	33.7548	-3.50991	5.44e-06	0.000501291	down
103985026	cell division cycle protein 48 homolog	AAA	LOC103985026	NC_025206.1	11456134	11463733	+	2771	protein_coding	7569.2	6286.85	8038.07	4566.1	4313.35	4215.84	0.741296	1.86e-05	0.00109194	up	--	--	--	--	--	--	--	--	--	--	7118.39	5964.48	7548.76	4460.7	4769.76	4678.01	0.568708	0.000561129	0.0115806	up
103998816	geraniol 8-hydro--ylase-like	p450	LOC103998816	NC_025210.1	28878140	28880247	+	1762	protein_coding	213.077	202.738	573.825	79.8946	70.7107	107.689	1.93687	1.98e-05	0.00114398	up	44.6015	28.9229	40.7251	90.0114	81.0261	122.373	-1.3603	3.39e-05	0.00940823	down	200.386	192.342	538.894	38.0813	24.3275	33.7548	3.2752	3.46e-12	6.88e-09	up
103969966	probable WRKY transcription factor 72	WRKY	LOC103969966	NC_025211.1	31108026	31110834	-	1650	protein_coding	87.218	139.444	125.007	29.8596	51.6188	38.8878	1.54236	1.98e-05	0.00114398	up	--	--	--	--	--	--	--	--	--	--	82.0234	132.294	117.397	40.6777	51.0093	37.7259	1.35388	5.64e-05	0.00243433	up
103983827	mitochondrial carnitine/acylcarnitine carrier-like protein	Mito_carr	LOC103983827	NC_025206.1	2365803	2372114	+	1253	protein_coding	1697.99	1106.65	2263.67	618.174	815.294	509.53	1.38191	2.05e-05	0.00117392	up	--	--	--	--	--	--	--	--	--	--	1596.86	1049.91	2125.87	675.943	977.81	611.557	1.07401	0.000823143	0.0147572	up
103999664	glucan endo-1%2C3-beta-glucosidase-like	Glyco_hydro_17	LOC103999664	NC_025211.1	1493525	1496045	-	1595	protein_coding	1550.05	1617.95	2673.33	594.771	1005.51	551.409	1.43964	2.08e-05	0.00118699	up	--	--	--	--	--	--	--	--	--	--	1457.73	1534.98	2510.6	964.149	871.082	521.213	1.22274	0.000176405	0.00532695	up
103991013	uncharacterized protein YwbO%2C transcript variant --1	DSBA	LOC103991013	NC_025208.1	362428	366632	-	1238	protein_coding	2511.66	2010.57	2454.95	1228.28	1209.86	1494.69	0.827248	2.13e-05	0.0012131	up	--	--	--	--	--	--	--	--	--	--	2362.07	1907.47	2305.5	1154.56	1290.14	1147.66	0.871521	4.72e-07	7.83e-05	up
103979331	shikimate kinase 3%2C chloroplastic	SKI	LOC103979331	NC_025204.1	21203690	21209163	+	1452	protein_coding	4378.56	3053.92	5187.02	1608.38	2192.03	2008.21	1.11907	2.14e-05	0.0012132	up	--	--	--	--	--	--	--	--	--	--	4117.78	2897.33	4871.26	1919.64	2648.56	2151.37	0.82249	0.0014137	0.0215576	up
novel.5055	PF07716:Basic region leucine zipper	bZIP_2	-	NC_025204.1	8287497	8292735	-	3019	-	94.9462	99.8855	97.8967	43.5789	38.8909	44.8705	1.20455	2.17e-05	0.00122252	up	--	--	--	--	--	--	--	--	--	--	--	--	--	--	--	--	--	--	--	--
103992226	cyclin-D3-1	Cyclin_C	LOC103992226	NC_025208.1	21849874	21852580	+	1706	protein_coding	78.3858	95.9296	76.8112	237.263	163.342	176.491	-1.19584	2.19e-05	0.00123062	down	--	--	--	--	--	--	--	--	--	--	73.7173	91.0106	72.1354	180.021	169.508	214.442	-1.24458	1.32e-06	0.000172137	down
103995289	DE--H-bo-- ATP-dependent RNA helicase DE--H15 chloroplastic%2C transcript variant --1	DEAD	LOC103995289	NC_025209.1	27142657	27168661	+	4182	protein_coding	98.2582	111.753	87.354	198.526	188.798	205.407	-0.987495	2.31e-05	0.00128232	down	--	--	--	--	--	--	--	--	--	--	92.4062	106.023	82.0364	162.711	184.418	178.702	-0.900331	0.000184457	0.00545421	down
103975648	pathogenesis-related protein 1-like	SCP	LOC103975648	NC_025203.1	15440895	15441684	+	790	protein_coding	60.7214	91.9738	152.116	35.5087	20.5061	19.9425	1.99587	2.32e-05	0.00128653	up	--	--	--	--	--	--	--	--	--	--	--	--	--	--	--	--	--	--	--	--
103983684	glutamate receptor 3.7-like	ANF_receptor	LOC103983684	NC_025206.1	430090	438079	+	3351	protein_coding	197.621	252.186	224.409	444.666	381.838	409.818	-0.873512	2.38e-05	0.00131262	down	--	--	--	--	--	--	--	--	--	--	185.851	239.255	210.749	365.234	375.9	375.274	-0.810909	4.45e-05	0.00206603	down
103996984	cyclic dof factor 3-like	zf-Dof	LOC103996984	NC_025210.1	3264724	3269827	-	2122	protein_coding	600.59	605.247	859.985	316.35	388.909	288.169	1.05309	2.41e-05	0.00132874	up	--	--	--	--	--	--	--	--	--	--	564.82	574.211	807.634	270.031	301.347	288.901	1.17586	1.84e-07	3.71e-05	up
103970791	U-bo-- domain-containing protein 21-like	U-bo--	LOC103970791	NC_025212.1	7338302	7339873	+	1572	protein_coding	897.573	718.978	760.582	363.157	319.612	489.587	1.0218	2.44e-05	0.00133568	up	--	--	--	--	--	--	--	--	--	--	844.115	682.111	714.282	295.13	274.666	275.995	1.40562	2.18e-14	6.19e-11	up
103976493	ubiquitin carbo--yl-terminal hydrolase 15-like	zf-MYND	LOC103976493	NC_025203.1	19985557	19996012	-	3850	protein_coding	71.7616	83.0731	55.7258	215.473	144.957	158.543	-1.29204	2.55e-05	0.00137501	down	--	--	--	--	--	--	--	--	--	--	67.4876	78.8133	52.3335	163.576	120.853	182.673	-1.22244	7.92e-05	0.00310079	down
103982539	protein DETO--IFICATION 18-like	MatE	LOC103982539	NC_025205.1	26505728	26508264	+	1796	protein_coding	7981	5547.11	9610.44	3209.5	3650.09	4062.28	1.08297	2.55e-05	0.00137501	up	--	--	--	--	--	--	--	--	--	--	7505.66	5262.67	9025.42	3559.74	4657.54	3663.39	0.875072	0.000655778	0.0128009	up
103978397	proline-rich receptor-like protein kinase PERK2	Pkinase_Tyr	LOC103978397	NC_025204.1	16758242	16763718	-	2600	protein_coding	282.63	323.392	390.081	158.175	171.827	183.471	0.954101	2.6e-05	0.00139333	up	--	--	--	--	--	--	--	--	--	--	265.797	306.809	366.335	167.904	196.19	162.817	0.829461	0.000302883	0.00751543	up
novel.23525	PF05922:Peptidase inhibitor I9|PF00082:Subtilase family	Peptidase_S8	-	NC_025211.1	22066904	22079722	+	1335	-	54.0972	56.371	93.3784	20.9824	22.6274	15.954	1.75574	2.65e-05	0.00141347	up	--	--	--	--	--	--	--	--	--	--	50.8753	53.4805	87.6941	25.9645	27.4666	17.8702	1.41329	0.000786396	0.0143113	up
novel.12503	PF06507:Au--in response factor|PF02309:AU--/IAA family|PF02362:B3 DNA binding domain	Au--in_resp	-	NC_025207.1	5016421	5025180	+	3657	-	65.1375	66.2607	55.7258	132.351	132.229	132.617	-1.07902	2.68e-05	0.00142464	down	--	--	--	--	--	--	--	--	--	--	61.258	62.863	52.3335	116.84	180.495	151.896	-1.34365	7.42e-06	0.000631353	down
103980364	ADP-ribosylation factor-like protein 5	Arf	LOC103980364	NC_025205.1	1020790	1028735	+	1078	protein_coding	1541.22	1421.14	1661.23	939.367	907.218	1022.05	0.688472	2.69e-05	0.001428	up	--	--	--	--	--	--	--	--	--	--	1449.43	1348.27	1560.11	911.355	1013.12	901.451	0.623919	8.97e-05	0.00331908	up
103995798	LIM domain-containing protein WLIM1	LIM	LOC103995798	NC_025209.1	32863982	32866070	+	1004	protein_coding	241.782	281.855	286.16	1538.98	480.833	706.96	-1.75181	2.93e-05	0.00153363	down	--	--	--	--	--	--	--	--	--	--	227.381	267.402	268.74	921.74	574.444	642.334	-1.48643	5.26e-09	2.43e-06	down
novel.6064	PF08031:Berberine and berberine like|PF01565:FAD binding domain	BBE	-	NC_025204.1	24308234	24318042	+	4032	-	366.536	338.226	522.618	179.158	167.584	220.364	1.11293	2.95e-05	0.00153604	up	--	--	--	--	--	--	--	--	--	--	--	--	--	--	--	--	--	--	--	--
novel.19763	PF00072:Response regulator receiver domain|PF00249:Myb-like DNA-binding domain	Response_reg	-	NC_025209.1	33590357	33595738	-	4283	-	67.3455	63.2938	54.2197	135.579	154.856	120.652	-1.14941	2.95e-05	0.00153604	down	--	--	--	--	--	--	--	--	--	--	63.3346	60.0482	50.9191	89.1448	155.382	142.961	-1.14813	0.00058385	0.0118798	down
103980647	GDSL esterase/lipase At5g55050-like	Lipase_GDSL	LOC103980647	NC_025205.1	3930951	3933578	-	1311	protein_coding	3091.27	3185.46	3816.46	1986.87	1598.06	2089.97	0.830728	3.04e-05	0.00157342	up	--	--	--	--	--	--	--	--	--	--	2907.16	3022.12	3584.14	1592.49	1564.02	1550.73	1.01463	3.45e-10	2.64e-07	up
103971907	ethanolamine-phosphate cytidylyltransferase	CTP_transf_2	LOC103971907	NC_025212.1	20939342	20949738	+	1708	protein_coding	582.925	441.078	643.106	289.719	295.571	294.151	0.920528	3.14e-05	0.00161193	up	--	--	--	--	--	--	--	--	--	--	--	--	--	--	--	--	--	--	--	--
103993491	probable inactive ATP-dependent zinc metalloprotease FTSHI 5%2C chloroplastic	AAA	LOC103993491	NC_025209.1	5847414	5893252	-	4796	protein_coding	317.959	384.707	308.751	623.823	550.836	596.28	-0.80534	3.21e-05	0.00164101	down	--	--	--	--	--	--	--	--	--	--	299.022	364.981	289.956	529.676	550.116	509.3	-0.733817	0.000108821	0.00381855	down
103978737	aldehyde dehydrogenase family 2 member C4-like	Aldedh	LOC103978737	NC_025204.1	26292712	26295974	-	1708	protein_coding	9570.79	10363.4	13208.5	5622.48	6255.07	6679.73	0.836615	3.31e-05	0.00167574	up	--	--	--	--	--	--	--	--	--	--	9000.78	9831.96	12404.5	6873.67	7015.74	4997.69	0.725694	0.00140525	0.0214616	up
103972251	flavonol synthase/flavanone 3-hydro--ylase-like	2OG-FeII_O--y	LOC103972251	NC_025212.1	23597142	23598947	+	1315	protein_coding	1631.75	1703.99	4890.32	221.122	930.553	480.613	2.33267	3.47e-05	0.00172553	up	--	--	--	--	--	--	--	--	--	--	1534.57	1616.61	4592.62	565.161	485.766	361.375	2.45431	2.05e-08	7.27e-06	up
103987539	U-bo-- domain-containing protein 21-like	U-bo--	LOC103987539	NC_025207.1	7517725	7519364	-	1640	protein_coding	3855.26	3317.98	3705.01	1745.58	1762.82	2432.98	0.87291	3.71e-05	0.00182543	up	--	--	--	--	--	--	--	--	--	--	3625.64	3147.84	3479.47	1051.56	1411	1607.32	1.33313	7.7e-10	4.79e-07	up
103976375	L-gulonolactone o--idase 2-like%2C transcript variant --2	FAD_binding_4	LOC103976375	NC_025203.1	12607447	12618991	+	3762	protein_coding	26381.8	36833	56480.4	13214.9	19939.7	11821.9	1.41207	3.74e-05	0.00182658	up	--	--	--	--	--	--	--	--	--	--	24810.5	34944.3	53042.2	18249.6	19693.5	12150.7	1.17098	0.000365508	0.00866938	up
103981306	AP2-like ethylene-responsive transcription factor TOE3%2C transcript variant --5	AP2	LOC103981306	NC_025205.1	9546644	9550010	+	2554	protein_coding	193.204	209.661	129.525	465.648	347.189	359.961	-1.13342	3.74e-05	0.00182658	down	--	--	--	--	--	--	--	--	--	--	181.698	198.91	121.64	359.176	400.227	332.584	-1.1142	1.55e-05	0.00102232	down
103975401	sulfate transporter 4.1%2C chloroplastic	Sulfate_transp	LOC103975401	NC_025203.1	17180389	17191307	+	2348	protein_coding	2041.34	1329.17	1820.88	964.384	918.532	825.618	0.937998	3.86e-05	0.00186489	up	--	--	--	--	--	--	--	--	--	--	--	--	--	--	--	--	--	--	--	--
103972208	probable 4-coumarate--CoA ligase 2%2C transcript variant --2	AMP-binding	LOC103972208	NC_025212.1	23334770	23338749	-	2587	protein_coding	9824.72	9816.47	16936.1	4662.94	4151.42	6478.31	1.2581	4e-05	0.00192015	up	--	--	--	--	--	--	--	--	--	--	9239.58	9313.11	15905.2	4053.93	5888.83	3777.56	1.32834	1.1e-05	0.000830141	up
103976300	heat stress transcription factor B-2b-like	HSF_DNA-bind	LOC103976300	NC_025203.1	14496627	14497758	-	1029	protein_coding	22.0805	35.6027	87.354	6.45613	9.19239	5.98274	2.72132	4.03e-05	0.00192975	up	--	--	--	--	--	--	--	--	--	--	--	--	--	--	--	--	--	--	--	--
103981491	gibberellin 2-beta-dio--ygenase 1-like	2OG-FeII_O--y	LOC103981491	NC_025205.1	11391189	11393117	+	1450	protein_coding	90.5301	23.7352	37.6526	1.61403	9.19239	6.97986	3.09103	4.12e-05	0.00196426	up	--	--	--	--	--	--	--	--	--	--	85.1383	22.5181	35.3605	4.32742	9.41711	4.96394	2.92329	2.99e-05	0.00159209	up
103989471	probable galacturonosyltransferase-like 1	Glyco_transf_8	LOC103989471	NC_025207.1	30274212	30275553	+	1342	protein_coding	144.627	127.577	340.379	54.0701	55.8614	68.8015	1.77355	4.15e-05	0.00197469	up	--	--	--	--	--	--	--	--	--	--	--	--	--	--	--	--	--	--	--	--
novel.2706	PF07714:Protein tyrosine kinase	Pkinase_Tyr	-	NC_025203.1	10357648	10364809	-	4659	-	59.6174	51.4262	48.1953	106.526	142.836	117.661	-1.20242	4.18e-05	0.00198053	down	--	--	--	--	--	--	--	--	--	--	56.0667	48.7892	45.2614	90.8758	91.032	102.257	-0.914908	0.0015062	0.0223514	down
103989974	protein PHYLLO%2C chloroplastic%2C transcript variant --2	TPP_enzyme_N	LOC103989974	NC_025207.1	34256495	34290790	-	5855	protein_coding	111.507	153.29	78.3173	384.14	221.324	318.082	-1.42028	4.27e-05	0.00201625	down	--	--	--	--	--	--	--	--	--	--	104.865	145.429	73.5498	216.371	186.773	202.529	-0.893511	0.00364423	0.0403562	down
103999460	probable WRKY transcription factor 43	WRKY	LOC103999460	NC_025210.1	33063528	33064820	-	741	protein_coding	157.876	141.422	692.807	7.26314	64.3467	42.8763	3.11216	4.4e-05	0.00205603	up	--	--	--	--	--	--	--	--	--	--	148.473	134.17	650.633	58.8529	82.3997	26.8053	2.46791	0.00012023	0.0040552	up
103993689	GTP-binding protein SAR1A-like	Arf	LOC103993689	NC_025209.1	4197171	4200126	+	1115	protein_coding	1561.09	1224.34	1998.6	754.56	876.105	792.713	0.9801	4.52e-05	0.00210271	up	--	--	--	--	--	--	--	--	--	--	1468.12	1161.56	1876.94	864.618	1039.02	802.172	0.734789	0.00266634	0.0334132	up
103996399	F-bo-- protein At2g26160-like	DUF295	LOC103996399	NC_025209.1	34986308	34988938	-	2631	protein_coding	43.057	47.4703	48.1953	17.7544	11.3137	8.97411	1.85645	4.54e-05	0.00210605	up	--	--	--	--	--	--	--	--	--	--	40.4926	45.0362	45.2614	21.6371	19.619	15.8846	1.18911	0.00320799	0.0376509	up
103970764	3-phosphoshikimate 1-carbo--yvinyltransferase 2	EPSP_synthase	LOC103970764	NC_025203.1	8898526	8902206	-	1900	protein_coding	7046.99	4735.17	10375.5	2613.12	2868.73	3562.72	1.29259	4.78e-05	0.00217884	up	--	--	--	--	--	--	--	--	--	--	6627.29	4492.36	9743.94	2702.91	3609.11	2852.28	1.18665	0.000125622	0.00417341	up
103970439	aldehyde dehydrogenase 22A1	Aldedh	LOC103970439	NC_025212.1	3805054	3815832	-	2072	protein_coding	283.734	376.796	287.666	691.613	592.555	525.484	-0.930683	4.82e-05	0.00218854	down	--	--	--	--	--	--	--	--	--	--	266.836	357.475	270.154	556.506	398.658	542.062	-0.740553	0.0024293	0.0313102	down
103969368	probable sulfate transporter 3.4	STAS	LOC103969368	NC_025211.1	30508500	30512032	+	2257	protein_coding	13.2483	15.8234	22.5915	58.1051	183.848	46.8648	-2.49895	4.87e-05	0.00220297	down	--	--	--	--	--	--	--	--	--	--	12.4593	15.0121	21.2163	104.724	48.6551	121.12	-2.50928	4.57e-07	7.71e-05	down
103999202	shikimate kinase 3%2C chloroplastic%2C transcript variant --1	SKI	LOC103999202	NC_025210.1	31777201	31781277	+	1295	protein_coding	2318.45	2215.28	3662.84	1403.4	1018.94	1348.11	1.12	4.89e-05	0.00220968	up	--	--	--	--	--	--	--	--	--	--	2180.37	2101.69	3439.87	1054.16	1131.62	1027.54	1.26419	3.53e-07	6.32e-05	up
103971552	flavonoid 3'%2C5'-hydro--ylase 1-like	p450	LOC103971552	NC_025212.1	17315786	17317690	-	1742	protein_coding	23421.9	18741.9	38476.4	6936.3	9171.17	13498.1	1.44563	4.93e-05	0.00221912	up	--	--	--	--	--	--	--	--	--	--	22026.9	17780.8	36134.2	9538.5	16833.9	7724.88	1.15517	0.00199972	0.0273651	up
103984081	heat shock 70 kDa protein 14-like	HSP70	LOC103984081	NC_025206.1	4592963	4599917	-	3060	protein_coding	3187.32	3069.75	4003.22	2010.28	2037.17	2103.93	0.73767	4.96e-05	0.00222725	up	--	--	--	--	--	--	--	--	--	--	--	--	--	--	--	--	--	--	--	--
103977657	acetate/butyrate--CoA ligase AAE7%2C pero--isomal-like	AMP-binding	LOC103977657	NC_025204.1	5852781	5856708	-	2051	protein_coding	8009.7	5849.73	7399.48	3400.77	3382.8	4530.93	0.909996	5.01e-05	0.00223856	up	--	--	--	--	--	--	--	--	--	--	7532.66	5549.77	6949.05	3732.83	4489.61	4356.35	0.671187	0.000554207	0.0115087	up
103974722	probable sulfate transporter 3.5	STAS	LOC103974722	NW_008993787.1	11781	15843	-	2095	protein_coding	1993.87	958.307	1436.82	428.525	751.655	451.697	1.42655	5.15e-05	0.00228736	up	--	--	--	--	--	--	--	--	--	--	1875.12	909.168	1349.36	511.501	723.548	500.365	1.25157	7.38e-05	0.00295614	up
103973584	glutamine--fructose-6-phosphate aminotransferase [isomerizing] 2	SIS	LOC103973584	NW_008991754.1	229331	253157	+	2355	protein_coding	1595.32	1361.81	2025.71	856.244	759.433	987.152	0.936619	5.27e-05	0.00232205	up	--	--	--	--	--	--	--	--	--	--	1500.3	1291.98	1902.4	752.106	860.881	645.312	1.05449	4.27e-06	0.00042679	up
103981969	purple acid phosphatase 2	Metallophos	LOC103981969	NC_025205.1	17852621	17857832	+	1767	protein_coding	167.812	297.679	158.141	451.929	665.387	463.662	-1.3385	5.28e-05	0.00232205	down	--	--	--	--	--	--	--	--	--	--	157.817	282.414	148.514	404.181	318.612	389.173	-0.912526	0.00362096	0.040227	down
103984882	uncharacterized LOC103984882%2C transcript variant --2	FHA	LOC103984882	NC_025206.1	9881924	9892708	+	2895	protein_coding	351.08	362.95	280.135	569.753	568.514	573.346	-0.780022	5.28e-05	0.00232205	down	--	--	--	--	--	--	--	--	--	--	--	--	--	--	--	--	--	--	--	--
103992965	probable L-type lectin-domain containing receptor kinase S.5	Pkinase	LOC103992965	NC_025208.1	23722392	23724826	-	1993	protein_coding	391.929	261.087	426.227	88.7718	189.505	109.684	1.47164	5.3e-05	0.00232306	up	--	--	--	--	--	--	--	--	--	--	368.586	247.699	400.281	90.0103	105.942	64.5312	1.95853	2.32e-10	2.1e-07	up
103976858	au--in response factor 19%2C transcript variant --1	Au--in_resp	LOC103976858	NC_025204.1	3621647	3631971	-	4234	protein_coding	1080.84	1317.3	793.716	2973.85	2209.71	1863.62	-1.14177	5.66e-05	0.00244974	down	--	--	--	--	--	--	--	--	--	--	1016.47	1249.75	745.399	1881.56	1998	1884.31	-0.935085	6.71e-05	0.0027698	down
103996660	probable WRKY transcription factor 43	WRKY	LOC103996660	NC_025210.1	1069061	1070883	-	808	protein_coding	3457.81	2512.96	3950.51	1629.37	1878.08	1731.01	0.92091	5.68e-05	0.00245039	up	--	--	--	--	--	--	--	--	--	--	3251.87	2384.1	3710.02	1896.28	2189.48	1843.61	0.655953	0.00356605	0.0399349	up
103974104	probable leucine-rich repeat receptor-like protein kinase At5g49770	Pkinase_Tyr	LOC103974104	NW_008991867.1	155883	160909	+	3355	protein_coding	4449.22	4707.47	6217.19	2687.36	3133.19	2830.83	0.829122	5.86e-05	0.00251352	up	--	--	--	--	--	--	--	--	--	--	4184.23	4466.09	5838.73	2829.27	3080.18	2135.49	0.848418	0.000272294	0.00695591	up
103998853	probable 1-acylglycerol-3-phosphate O-acyltransferase	Abhydrolase_1	LOC103998853	NC_025210.1	29169239	29178749	-	1856	protein_coding	2179.35	2087.71	2852.56	1219.4	1366.13	1436.85	0.823248	5.92e-05	0.0025353	up	--	--	--	--	--	--	--	--	--	--	2049.55	1980.65	2678.91	1378.72	1436.11	1300.55	0.70427	0.000255928	0.00667493	up
103971037	putative glucan endo-1%2C3-beta-glucosidase GVI%2C transcript variant --3	Glyco_hydro_17	LOC103971037	NC_025212.1	8112643	8114440	-	1154	protein_coding	0	0.988965	3.01221	71.8244	6.36396	32.9051	-4.92164	5.95e-05	0.00253888	down	--	--	--	--	--	--	--	--	--	--	--	--	--	--	--	--	--	--	--	--
novel.20985	PF01477:PLAT/LH2 domain|PF00305:Lipo--ygenase	Lipo--ygenase	-	NC_025210.1	8132752	8137108	-	4016	-	102.674	89.9958	87.354	43.5789	39.598	41.8792	1.16591	5.99e-05	0.00254733	up	--	--	--	--	--	--	--	--	--	--	96.5592	85.3811	82.0364	47.6016	38.4532	40.7043	1.06073	0.000419116	0.00958493	up
103994928	NAC domain-containing protein 79	NAM	LOC103994928	NC_025209.1	22559463	22560840	-	1197	protein_coding	1.10403	0	0	22.5964	9.89949	30.9108	-5.63602	6.08e-05	0.00257042	down	3.04101	4.66499	0	25.4578	11.3436	35.1255	-3.15351	0.000256581	0.034674	down	--	--	--	--	--	--	--	--	--	--
103985320	callose synthase 3-like	DUF605	LOC103985320	NC_025202.1	11315598	11344286	-	6273	protein_coding	3029.45	2900.63	3135.71	5001.88	4539.63	4294.61	-0.610194	6.25e-05	0.00263162	down	--	--	--	--	--	--	--	--	--	--	2849.02	2751.9	2944.82	3764.86	4045.43	4079.36	-0.476614	0.000434758	0.00986509	down
103998691	kinesin-like protein KIN-4A%2C transcript variant --1	Kinesin	LOC103998691	NC_025210.1	27657115	27676810	-	4575	protein_coding	104.882	185.925	81.3296	349.438	280.014	355.973	-1.39618	6.32e-05	0.00264705	down	--	--	--	--	--	--	--	--	--	--	98.6358	176.392	76.3787	382.544	216.593	353.432	-1.43151	0.000220589	0.006123	down
103980583	uncharacterized LOC103980583	Lactamase_B	LOC103980583	NC_025205.1	3391545	3398650	-	1261	protein_coding	546.492	462.836	469.904	317.157	264.458	278.197	0.783302	6.45e-05	0.00268009	up	--	--	--	--	--	--	--	--	--	--	513.944	439.103	441.299	188.676	218.948	250.182	1.0855	2.22e-07	4.29e-05	up
103995029	serine/threonine-protein phosphatase PP1%2C transcript variant --1	Metallophos	LOC103995029	NC_025209.1	24778032	24785396	-	1759	protein_coding	1800.67	1411.25	2107.04	1007.16	951.059	993.134	0.849017	6.45e-05	0.00268009	up	--	--	--	--	--	--	--	--	--	--	1693.42	1338.89	1978.77	1018.67	1222.65	926.271	0.660693	0.00363725	0.0403238	up
103999846	protein TIFY 3-like	Zim	LOC103999846	NC_025211.1	10102212	10104905	+	714	protein_coding	114.819	67.2496	129.525	35.5087	42.4264	25.9252	1.57076	6.69e-05	0.00276517	up	--	--	--	--	--	--	--	--	--	--	--	--	--	--	--	--	--	--	--	--
103975498	serine/threonine-protein kinase BRI1-like 2	LRRNT_2	LOC103975498	NC_025203.1	16553575	16557537	-	3963	protein_coding	94.9462	228.451	28.616	1032.98	669.63	343.01	-2.5334	6.9e-05	0.00284116	down	--	--	--	--	--	--	--	--	--	--	89.2913	216.737	26.874	669.019	753.369	585.745	-2.58592	5.71e-06	0.000517966	down
103988935	probable purple acid phosphatase 20	Metallophos	LOC103988935	NC_025207.1	24552825	24555731	+	1546	protein_coding	4127.95	3452.48	4015.27	1570.45	2190.62	904.391	1.31298	7.03e-05	0.0028784	up	--	--	--	--	--	--	--	--	--	--	--	--	--	--	--	--	--	--	--	--
103994490	bifunctional nitrilase/nitrile hydratase NIT4A-like	CN_hydrolase	LOC103994490	NC_025209.1	10638483	10642658	-	1455	protein_coding	6161.56	4631.32	7224.78	2779.36	3434.42	3297.49	0.921477	7.21e-05	0.00292382	up	--	--	--	--	--	--	--	--	--	--	5794.59	4393.84	6784.97	2951.3	4123.12	2719.25	0.793054	0.00219915	0.0292534	up
103968636	acetyl-CoA carbo--ylase 1	CPSase_L_D2	LOC103968636	NC_025211.1	25531572	25548173	-	7424	protein_coding	6864.83	6496.51	11622.6	3716.31	3222.99	4355.43	1.14527	7.23e-05	0.00292382	up	--	--	--	--	--	--	--	--	--	--	6455.97	6163.39	10915.1	3019.67	4101.15	3260.31	1.18058	3.21e-05	0.00164867	up
103970203	probable protein phosphatase 2C 75	PP2C	LOC103970203	NC_025212.1	1485693	1489675	+	1675	protein_coding	822.499	968.197	1765.15	389.789	546.594	474.631	1.33219	7.26e-05	0.00292894	up	--	--	--	--	--	--	--	--	--	--	773.512	918.551	1657.7	423.222	464.577	282.944	1.51495	1.47e-05	0.000992515	up
103969626	stellacyanin-like	Cu_bind_like	LOC103969626	NC_025211.1	32544543	32545413	+	781	protein_coding	1396.59	1200.6	2543.81	637.543	828.729	505.541	1.38121	7.33e-05	0.00294722	up	--	--	--	--	--	--	--	--	--	--	1313.41	1139.04	2388.96	747.778	970.747	597.658	1.06256	0.00178885	0.0253382	up
103994454	protein REVEILLE 5-like	Myb_DNA-binding	LOC103994454	NC_025209.1	10183886	10186969	-	2111	protein_coding	101.57	122.632	165.671	46.8069	62.2254	51.8504	1.26831	7.39e-05	0.00296507	up	--	--	--	--	--	--	--	--	--	--	95.521	116.343	155.586	53.66	48.6551	41.6971	1.34327	3.01e-05	0.00159209	up
103989885	receptor-like protein kinase HSL1	Pkinase	LOC103989885	NC_025207.1	31340656	31344134	-	3373	protein_coding	523.308	275.921	411.166	719.858	1011.16	1060.94	-1.20644	7.45e-05	0.00297832	down	--	--	--	--	--	--	--	--	--	--	--	--	--	--	--	--	--	--	--	--
103989449	dnaJ protein homolog	DnaJ_C----C--G--G	LOC103989449	NC_025207.1	30083174	30085785	-	1609	protein_coding	301.399	324.381	599.429	136.386	189.505	156.548	1.34073	7.48e-05	0.00297832	up	--	--	--	--	--	--	--	--	--	--	283.448	307.747	562.939	137.612	186.773	94.3148	1.45817	0.000113694	0.0039076	up
103987271	chalcone synthase 2-like	Chal_sti_synt_C	LOC103987271	NC_025207.1	5459786	5461361	-	1428	protein_coding	69.5536	41.5365	88.8601	13.7193	21.2132	21.9367	1.8071	7.49e-05	0.00297832	up	--	--	--	--	--	--	--	--	--	--	--	--	--	--	--	--	--	--	--	--
103979686	CTP synthase-like%2C transcript variant --2	GATase	LOC103979686	NC_025204.1	30095409	30102507	-	3038	protein_coding	235.157	324.381	385.562	118.631	174.655	122.646	1.1795	7.8e-05	0.0030921	up	--	--	--	--	--	--	--	--	--	--	221.152	307.747	362.092	134.15	121.638	114.171	1.26494	2.38e-06	0.00027383	up
novel.28894	PF03171:2OG-Fe(II) o--ygenase superfamily|PF14226:non-haem dio--ygenase in morphine synthesis N-terminal	2OG-FeII_O--y	-	NW_008993411.1	22079	42386	+	2301	-	515.58	372.84	903.662	164.631	268.701	205.407	1.48563	8.07e-05	0.00315496	up	--	--	--	--	--	--	--	--	--	--	484.873	353.722	848.652	98.6652	302.132	89.3509	1.78045	0.000581017	0.0118466	up
103991432	protein DETO--IFICATION 27-like	MatE	LOC103991432	NC_025208.1	9362178	9366528	-	1914	protein_coding	2940.02	2475.38	5028.88	1275.89	1605.13	1616.34	1.21517	8.36e-05	0.00323988	up	--	--	--	--	--	--	--	--	--	--	2764.92	2348.45	4722.75	1570.85	1879.5	1009.66	1.14047	0.000947893	0.0164312	up
103993876	cytosolic sulfotransferase 12-like	Sulfotransfer_1	LOC103993876	NC_025209.1	2879943	2881283	+	1341	protein_coding	1.10403	7.91172	6.02441	11.2982	103.238	59.8274	-3.537	8.7e-05	0.00331126	down	--	--	--	--	--	--	--	--	--	--	1.03827	7.50603	5.65768	97.7997	16.4799	53.6105	-3.56297	2.4e-05	0.00137371	down
103968395	1-aminocyclopropane-1-carbo--ylate o--idase-like	2OG-FeII_O--y	LOC103968395	NC_025211.1	23745498	23746959	+	1307	protein_coding	3636.66	1923.54	3576.99	1124.98	949.644	1632.29	1.30172	8.91e-05	0.00336146	up	--	--	--	--	--	--	--	--	--	--	3420.07	1824.9	3359.25	1052.43	1355.28	1174.47	1.26384	1.14e-05	0.000848863	up
103997997	mitochondrial phosphate carrier protein 3%2C mitochondrial-like	Mito_carr	LOC103997997	NC_025210.1	10060614	10066016	+	1644	protein_coding	3033.86	1928.48	3852.61	1196	1479.97	1340.13	1.13365	9.06e-05	0.00341108	up	--	--	--	--	--	--	--	--	--	--	--	--	--	--	--	--	--	--	--	--
103975832	probable L-type lectin-domain containing receptor kinase S.5	Pkinase	LOC103975832	NC_025203.1	14000825	14003488	-	2664	protein_coding	737.489	535.03	622.02	338.947	341.533	387.881	0.827038	9.12e-05	0.00342364	up	--	--	--	--	--	--	--	--	--	--	693.565	507.595	584.156	343.597	410.429	371.303	0.665262	0.00145235	0.0218622	up
103984841	UDP-glycosyltransferase 86A2-like	UDPGT	LOC103984841	NC_025206.1	9549835	9551775	+	1870	protein_coding	3832.07	3361.49	7019.95	1300.1	2162.33	2048.09	1.36675	9.29e-05	0.0034782	up	--	--	--	--	--	--	--	--	--	--	3603.84	3189.12	6592.61	1767.32	2147.89	1436.56	1.32215	4.86e-05	0.00219336	up
103973721	pyruvate decarbo--ylase 1	TPP_enzyme_N	LOC103973721	NW_008991780.1	66468	71113	-	2171	protein_coding	6384.58	5732.04	12145.2	2101.47	3143.09	3843.91	1.41651	9.44e-05	0.00351995	up	--	--	--	--	--	--	--	--	--	--	6004.32	5438.12	11405.9	2689.92	3870.43	3271.23	1.21639	0.000198379	0.00572323	up
103983666	ferredo--in%2C root R-B2-like%2C transcript variant --2	Fer2	LOC103983666	NC_025206.1	547935	551942	+	812	protein_coding	4511.05	3188.42	4793.93	2291.93	2368.81	2304.35	0.84263	9.69e-05	0.00359631	up	--	--	--	--	--	--	--	--	--	--	--	--	--	--	--	--	--	--	--	--
103978179	formin-like protein 6	FH2	LOC103978179	NC_025204.1	9881025	9893134	+	4603	protein_coding	178.852	161.201	221.397	87.9647	102.53	91.7353	0.985706	9.71e-05	0.00359793	up	--	--	--	--	--	--	--	--	--	--	--	--	--	--	--	--	--	--	--	--
103982110	ethylene-responsive transcription factor 12-like	AP2	LOC103982110	NC_025205.1	29730876	29731943	+	1068	protein_coding	56.3053	50.4372	36.1465	96.8419	137.179	112.675	-1.26863	9.78e-05	0.00361773	down	--	--	--	--	--	--	--	--	--	--	52.9518	47.8509	33.9461	160.115	143.611	135.019	-1.68994	1.04e-08	4.47e-06	down
103992353	potassium transporter 23	K_trans	LOC103992353	NC_025208.1	23002805	23010971	-	2949	protein_coding	1473.87	1309.39	1890.16	919.191	901.561	822.626	0.820838	9.9e-05	0.00364447	up	--	--	--	--	--	--	--	--	--	--	1386.09	1242.25	1775.1	837.788	850.679	732.677	0.861653	3.69e-05	0.00180436	up
103983842	6-phosphogluconate dehydrogenase%2C decarbo--ylating 1%2C transcript variant --2	NAD_binding_2	LOC103983842	NC_025206.1	2525007	2529097	-	2015	protein_coding	9593.98	6904.96	16875.9	4320.76	3737.77	5064.39	1.3466	0.000101757	0.00370098	up	--	--	--	--	--	--	--	--	--	--	9022.58	6550.89	15848.6	4034.02	5381.09	4557.89	1.16899	0.0005372	0.0112684	up
103973046	BEL1-like homeodomain protein 2%2C transcript variant --2	PO--	LOC103973046	NW_008991499.1	448291	454119	-	2718	protein_coding	8.8322	11.8676	1.5061	97.6489	25.4558	45.8677	-2.87756	0.00010581	0.00382878	down	--	--	--	--	--	--	--	--	--	--	8.30617	11.259	1.41442	46.7361	17.2647	40.7043	-2.26652	0.00203742	0.0276945	down
103990196	au--in transporter-like protein 1%2C transcript variant --8	Aa_trans	LOC103990196	NC_025207.1	32720944	32725003	-	2410	protein_coding	224.117	359.983	402.129	719.858	875.398	588.303	-1.14905	0.000107676	0.0038765	down	--	--	--	--	--	--	--	--	--	--	210.769	341.524	377.65	667.288	653.704	470.581	-0.948226	0.0011986	0.0190817	down
103992300	protein CHLOROPLAST IMPORT APPARATUS 2-like%2C transcript variant --2	CCT	LOC103992300	NC_025208.1	22596909	22599872	+	2640	protein_coding	16.5604	21.7572	15.061	65.3683	50.2046	48.859	-1.60905	0.000109469	0.00391456	down	--	--	--	--	--	--	--	--	--	--	15.5741	20.6416	14.1442	85.6829	72.9826	80.4158	-2.22944	4.5e-09	2.19e-06	down
103981236	luminal-binding protein 2-like	HSP70	LOC103981236	NC_025205.1	8715748	8719610	+	2322	protein_coding	3174.07	2394.28	3958.04	1421.96	1800.29	1689.13	0.95534	0.000118202	0.00417079	up	--	--	--	--	--	--	--	--	--	--	--	--	--	--	--	--	--	--	--	--
103992683	ras-related protein Rab7-like	Ras	LOC103992683	NC_025208.1	25996999	26004094	+	1043	protein_coding	939.525	832.709	1013.61	620.595	564.978	533.461	0.695031	0.000119528	0.00419502	up	--	--	--	--	--	--	--	--	--	--	883.569	790.01	951.905	617.956	571.305	560.925	0.583812	0.000566391	0.0116318	up
103980534	serine carbo--ypeptidase-like 12	Peptidase_S10	LOC103980534	NC_025205.1	1072308	1078280	+	1702	protein_coding	8199.6	6876.28	11240	5011.57	4573.57	4381.36	0.913755	0.000119678	0.00419502	up	--	--	--	--	--	--	--	--	--	--	7711.24	6523.68	10555.8	5177.33	5017.75	3980.09	0.806207	0.000981202	0.0168037	up
108952404	chalcone synthase 6-4-like	Chal_sti_synt_N	LOC108952404	NC_025204.1	23475014	23476525	-	1402	protein_coding	15.4564	20.7683	48.1953	2.42105	2.12132	5.98274	3.03196	0.000120256	0.00419722	up	--	--	--	--	--	--	--	--	--	--	--	--	--	--	--	--	--	--	--	--
103977087	calcium-dependent protein kinase 26-like	Pkinase	LOC103977087	NC_025202.1	2296111	2306737	+	1937	protein_coding	1376.72	1339.06	1363.02	880.454	907.218	967.209	0.566469	0.000121246	0.00422216	up	--	--	--	--	--	--	--	--	--	--	1294.72	1270.4	1280.05	932.126	945.635	865.711	0.486695	0.000651749	0.0127692	up
103975651	homeobo-- protein knotted-1-like 2	Coprinus_mating	LOC103975651	NC_025203.1	15417089	15421585	-	1653	protein_coding	160.084	106.808	284.653	50.842	73.5391	56.836	1.59793	0.000126188	0.00436568	up	--	--	--	--	--	--	--	--	--	--	150.549	101.331	267.325	61.4494	83.1844	31.7692	1.5488	0.00124354	0.0196712	up
103976827	probable flavin-containing monoo--ygenase 1	FMO-like	LOC103976827	NC_025203.1	21157744	21160325	+	1770	protein_coding	15.4564	18.7903	79.8234	2.42105	5.65685	3.98849	3.21685	0.000128115	0.00441084	up	--	--	--	--	--	--	--	--	--	--	14.5358	17.8268	74.9643	2.59645	2.35428	7.9423	3.06924	0.000527916	0.011188	up
103995874	signal peptidase comple-- catalytic subunit SEC11C-like%2C transcript variant --1	Peptidase_S24	LOC103995874	NC_025209.1	32319188	32323166	+	905	protein_coding	545.388	405.476	569.307	273.578	303.349	259.252	0.859407	0.000132338	0.00454155	up	--	--	--	--	--	--	--	--	--	--	--	--	--	--	--	--	--	--	--	--
103982673	tubulin beta-7 chain-like	Tubulin_C	LOC103982673	NC_025205.1	25607301	25609474	+	2012	protein_coding	68.4496	119.665	28.616	363.157	166.17	314.094	-1.94904	0.00013361	0.00457046	down	--	--	--	--	--	--	--	--	--	--	64.3728	113.529	26.874	460.437	164.799	350.454	-2.24246	2.83e-05	0.00154099	down
103983924	CBL-interacting serine/threonine-protein kinase 5-like	Pkinase	LOC103983924	NC_025206.1	3300863	3302635	+	1773	protein_coding	494.603	444.045	984.991	274.385	202.94	271.217	1.36035	0.000137143	0.00465003	up	--	--	--	--	--	--	--	--	--	--	465.146	421.276	925.031	289.937	306.841	106.228	1.36305	0.00296307	0.0358519	up
103977183	serine/threonine-protein kinase SAPK2	Pkinase	LOC103977183	NC_025204.1	1139187	1142465	-	1366	protein_coding	243.99	214.605	182.238	580.244	531.037	314.094	-1.15258	0.000139456	0.00470239	down	--	--	--	--	--	--	--	--	--	--	229.458	203.601	171.145	345.328	496.752	390.165	-1.02587	2.98e-05	0.00159209	down
103990748	ubiquitin-NEDD8-like protein RUB2	ubiquitin	LOC103990748	NC_025208.1	2679254	2691431	+	3620	protein_coding	12.1443	7.91172	4.51831	28.2456	48.7904	36.8935	-2.18472	0.000141791	0.00475099	down	--	--	--	--	--	--	--	--	--	--	--	--	--	--	--	--	--	--	--	--
103970316	methionine gamma-lyase-like	Cys_Met_Meta_PP	LOC103970316	NC_025212.1	2527916	2529568	+	1534	protein_coding	1101.82	1170.93	1542.25	674.665	711.349	408.82	1.08615	0.000143933	0.0048152	up	--	--	--	--	--	--	--	--	--	--	--	--	--	--	--	--	--	--	--	--
103987961	acetyl-coenzyme A synthetase%2C chloroplastic/glyo--ysomal	AMP-binding	LOC103987961	NC_025207.1	10819146	10827178	-	2679	protein_coding	1803.98	1684.21	3295.35	756.174	1141.98	977.18	1.23761	0.000144252	0.00481687	up	--	--	--	--	--	--	--	--	--	--	1696.54	1597.85	3094.75	952.032	875.006	626.449	1.37991	1.79e-05	0.00112315	up
103994217	cell division control protein 2 homolog A%2C transcript variant --1	Pkinase	LOC103994217	NC_025209.1	10093	16250	+	1806	protein_coding	18.7684	26.7021	10.5427	61.3332	61.5183	56.836	-1.64877	0.000145457	0.00483576	down	--	--	--	--	--	--	--	--	--	--	17.6506	25.3329	9.90094	58.8529	61.996	72.4735	-1.83646	3.07e-05	0.00160467	down
103971308	AP2-like ethylene-responsive transcription factor AIL7	AP2	LOC103971308	NC_025212.1	10362494	10366056	+	1542	protein_coding	34.2248	48.4593	16.5671	366.385	143.543	55.8389	-2.50099	0.000148973	0.00492954	down	--	--	--	--	--	--	--	--	--	--	32.1864	45.9744	15.5586	173.962	263.679	158.846	-2.64723	4.13e-10	2.93e-07	down
103970389	GATA transcription factor 4-like	GATA	LOC103970389	NC_025212.1	3344571	3346128	-	1469	protein_coding	12.1443	33.6248	55.7258	64.5613	245.366	202.416	-2.34836	0.000153213	0.00503666	down	--	--	--	--	--	--	--	--	--	--	11.421	31.9006	52.3335	278.686	46.3008	71.4807	-2.06034	0.00494983	0.0493742	down
103969711	26S protease regulatory subunit 6A homolog	AAA	LOC103969711	NC_025211.1	33341208	33358114	-	2105	protein_coding	111.507	91.9738	108.439	35.5087	27.5772	56.836	1.39065	0.000155539	0.0050914	up	--	--	--	--	--	--	--	--	--	--	104.865	87.2576	101.838	52.7945	34.5294	45.6682	1.14558	0.000286539	0.0072362	up
103991731	kinesin-like protein KIN-5A	Kinesin	LOC103991731	NC_025208.1	12331449	12338810	-	3846	protein_coding	7.72818	5.93379	18.0732	33.8947	45.9619	52.8475	-2.11784	0.000158651	0.00518529	down	--	--	--	--	--	--	--	--	--	--	--	--	--	--	--	--	--	--	--	--
103995242	IAA-amino acid hydrolase ILR1-like 6	M20_dimer	LOC103995242	NC_025209.1	27681488	27687647	-	1942	protein_coding	829.123	601.291	1201.87	309.087	478.004	334.036	1.22922	0.000159259	0.00519191	up	--	--	--	--	--	--	--	--	--	--	779.742	570.458	1128.71	348.79	486.551	311.735	1.10962	0.000499823	0.0108274	up
103984488	probable copper-transporting ATPase HMA5	HMA	LOC103984488	NC_025206.1	8831851	8839965	+	3242	protein_coding	515.58	459.869	448.819	313.122	202.233	242.301	0.91161	0.000160284	0.00520667	up	--	--	--	--	--	--	--	--	--	--	--	--	--	--	--	--	--	--	--	--
103990312	protein DMR6-LIKE O--YGENASE 2-like	2OG-FeII_O--y	LOC103990312	NC_025208.1	6140724	6142179	+	1310	protein_coding	234.053	187.903	117.476	85.5437	52.3259	72.79	1.36302	0.00016155	0.00521594	up	--	--	--	--	--	--	--	--	--	--	220.114	178.268	110.325	74.4316	94.1711	82.4014	1.02317	0.00205088	0.0278394	up
103984313	sugar transporter ERD6-like 4	Sugar_tr	LOC103984313	NC_025206.1	6607488	6612822	-	2033	protein_coding	8974.62	8630.7	12592.5	5253.67	6308.1	5113.25	0.85654	0.000165314	0.00531326	up	--	--	--	--	--	--	--	--	--	--	8440.11	8188.14	11826	5082.12	4915.73	4107.16	1.01222	4.37e-06	0.000434351	up
103969527	NAC domain-containing protein 68	NAM	LOC103969527	NC_025211.1	31797253	31798647	-	1221	protein_coding	33.1208	28.68	70.7868	12.9123	9.19239	5.98274	2.21341	0.000166129	0.00533142	up	--	--	--	--	--	--	--	--	--	--	--	--	--	--	--	--	--	--	--	--
103987499	1-phosphatidylinositol-3-phosphate 5-kinase FAB1B-like%2C transcript variant --2	PIP5K	LOC103987499	NC_025207.1	7235458	7248251	-	6840	protein_coding	19.8725	73.1834	24.0976	217.894	122.329	133.614	-2.00187	0.000170049	0.00544044	down	--	--	--	--	--	--	--	--	--	--	--	--	--	--	--	--	--	--	--	--
103995567	dnaJ protein ERDJ3B	DnaJ	LOC103995567	NC_025209.1	34814364	34820387	+	1471	protein_coding	605.006	421.299	640.094	312.315	293.449	295.148	0.885298	0.000172914	0.00550761	up	--	--	--	--	--	--	--	--	--	--	--	--	--	--	--	--	--	--	--	--
103983089	GATA transcription factor 2-like	GATA	LOC103983089	NC_025205.1	21885270	21886822	-	1298	protein_coding	8.8322	28.68	1.5061	124.28	66.468	70.7957	-2.70329	0.000176355	0.00558259	down	--	--	--	--	--	--	--	--	--	--	--	--	--	--	--	--	--	--	--	--
103995663	SKP1-interacting partner 15-like%2C transcript variant --1	F-bo--	LOC103995663	NC_025209.1	34110134	34114115	+	2395	protein_coding	1289.5	1339.06	1835.94	2492.87	2704.68	2498.79	-0.786801	0.000176946	0.00558511	down	--	--	--	--	--	--	--	--	--	--	--	--	--	--	--	--	--	--	--	--
103999071	glutathione S-transferase U20-like	GST_N	LOC103999071	NC_025210.1	30562642	30563476	+	751	protein_coding	316.855	214.605	242.483	80.7016	67.1751	149.568	1.38591	0.000178305	0.00561212	up	--	--	--	--	--	--	--	--	--	--	297.984	203.601	227.722	110.782	115.36	88.3581	1.21134	5.67e-06	0.000517126	up
103977305	thaumatin-like protein 1b	Thaumatin	LOC103977305	NC_025202.1	2130718	2132884	+	1517	protein_coding	2412.3	2513.95	3326.98	956.314	1745.14	1236.43	1.06698	0.000181687	0.00569329	up	--	--	--	--	--	--	--	--	--	--	2268.62	2385.04	3124.45	733.93	1170.86	818.057	1.51357	3.87e-09	2.02e-06	up
103988888	THO comple-- subunit 4A-like	RRM_1	LOC103988888	NC_025207.1	23737048	23741951	+	2245	protein_coding	1670.39	1428.07	1634.12	1045.89	1076.22	964.218	0.615945	0.000183973	0.00575173	up	--	--	--	--	--	--	--	--	--	--	1570.9	1354.84	1534.65	977.997	1055.5	1022.57	0.545032	0.00043473	0.00986509	up
103980673	transcription factor ILR3-like%2C transcript variant --2	HLH	LOC103980673	NC_025205.1	4072782	4075923	+	1105	protein_coding	672.351	602.28	763.594	366.385	451.841	387.881	0.754659	0.000184142	0.00575173	up	--	--	--	--	--	--	--	--	--	--	632.307	571.397	717.111	415.432	459.084	411.014	0.577131	0.0017097	0.0246901	up
103969761	ammonium transporter 3 member 3-like	Ammonium_transp	LOC103969761	NC_025211.1	23671657	23673826	+	1652	protein_coding	20.9765	15.8234	7.53051	55.6841	43.8406	54.8418	-1.76672	0.000190664	0.00593961	down	--	--	--	--	--	--	--	--	--	--	19.7272	15.0121	7.0721	76.1626	54.9331	45.6682	-2.05215	3.61e-05	0.00178961	down
103970070	GTP-binding protein YPTM2	Ras	LOC103970070	NC_025212.1	418570	423410	-	986	protein_coding	1132.73	913.804	1167.23	629.472	630.032	708.954	0.70682	0.000196764	0.00609397	up	--	--	--	--	--	--	--	--	--	--	1065.27	866.947	1096.18	613.628	657.628	613.543	0.682957	0.000138189	0.00446421	up
103968919	proline-rich receptor-like protein kinase PERK1	Pkinase_Tyr	LOC103968919	NC_025211.1	27391401	27395311	+	2233	protein_coding	149.043	193.837	212.36	341.368	305.47	368.935	-0.873633	0.000196764	0.00609397	down	--	--	--	--	--	--	--	--	--	--	--	--	--	--	--	--	--	--	--	--
103990282	ABC transporter G family member 31%2C transcript variant --1	ABC_tran	LOC103990282	NC_025208.1	6350846	6363469	-	4563	protein_coding	0	0.988965	1.5061	41.9648	4.24264	34.8993	-5.09602	0.000202084	0.0062395	down	--	--	--	--	--	--	--	--	--	--	--	--	--	--	--	--	--	--	--	--
103988229	ethylene-responsive transcription factor 1A-like	AP2	LOC103988229	NC_025207.1	3032224	3032858	-	635	protein_coding	271.59	279.877	341.885	144.456	173.241	180.479	0.840567	0.000202636	0.0062395	up	--	--	--	--	--	--	--	--	--	--	255.415	265.526	321.073	123.764	130.27	188.63	0.928422	0.000448645	0.0100979	up
103982297	NAC domain-containing protein 73-like	NAM	LOC103982297	NC_025205.1	28318511	28321956	+	2065	protein_coding	0	1.97793	1.5061	13.7193	19.799	20.9396	-3.96674	0.000208793	0.00639208	down	--	--	--	--	--	--	--	--	--	--	--	--	--	--	--	--	--	--	--	--
103981157	chitin-inducible gibberellin-responsive protein 2-like%2C transcript variant --1	GRAS	LOC103981157	NC_025205.1	7957905	7960891	+	2134	protein_coding	1004.66	873.256	1280.19	586.701	634.275	597.277	0.794859	0.000209423	0.00640213	up	--	--	--	--	--	--	--	--	--	--	944.827	828.478	1202.26	604.973	700.005	467.603	0.745507	0.00271601	0.0337691	up
103973304	probable WRKY transcription factor 67	WRKY	LOC103973304	NW_008991516.1	480907	483049	+	1060	protein_coding	7.72818	56.371	21.0854	4.03508	2.12132	0.997123	3.55891	0.000210208	0.00640565	up	--	--	--	--	--	--	--	--	--	--	7.2679	53.4805	19.8019	0.865484	6.27807	0.992788	3.27813	0.00175475	0.0250967	up
103993391	GDSL esterase/lipase At2g23540	Lipase_GDSL	LOC103993391	NC_025209.1	7041584	7044007	+	1307	protein_coding	8.8322	8.90069	12.0488	39.5438	24.0416	97.718	-2.4426	0.000210441	0.00640565	down	--	--	--	--	--	--	--	--	--	--	--	--	--	--	--	--	--	--	--	--
103983696	NAC domain-containing protein 21/22-like	NAM	LOC103983696	NC_025206.1	292917	295452	+	1159	protein_coding	948.358	727.878	1111.5	406.736	552.958	514.515	0.917857	0.000215073	0.00648173	up	--	--	--	--	--	--	--	--	--	--	--	--	--	--	--	--	--	--	--	--
103982902	peptidyl-prolyl cis-trans isomerase E	RRM_1	LOC103982902	NC_025205.1	23559341	23561834	-	816	protein_coding	1626.23	1208.52	1897.69	662.56	994.192	707.957	0.999763	0.000216476	0.0065056	up	--	--	--	--	--	--	--	--	--	--	1529.37	1146.55	1782.17	816.151	885.208	620.492	0.939949	0.000181387	0.00540358	up
103998354	scarecrow-like protein 8	GRAS	LOC103998354	NC_025210.1	14520072	14522091	-	2020	protein_coding	1587.59	1229.28	2126.62	643.192	931.26	846.557	1.02909	0.000218266	0.00655014	up	--	--	--	--	--	--	--	--	--	--	1493.03	1166.25	1997.16	679.405	1037.45	691.973	0.9498	0.000998652	0.0170439	up
103981816	uncharacterized LOC103981816	Methyltransf_11	LOC103981816	NC_025205.1	15919095	15920977	-	1883	protein_coding	78.3858	150.323	97.8967	273.578	216.375	241.304	-1.15757	0.000228271	0.0067561	down	--	--	--	--	--	--	--	--	--	--	73.7173	142.615	91.9373	267.435	177.356	189.622	-1.03705	0.00245463	0.0315551	down
103970318	cytochrome P450 89A2-like	p450	LOC103970318	NC_025212.1	2557365	2559139	-	1775	protein_coding	907.509	1217.42	1423.27	502.771	556.493	741.859	0.978376	0.000228923	0.0067561	up	--	--	--	--	--	--	--	--	--	--	--	--	--	--	--	--	--	--	--	--
novel.23205	PF07526:Associated with HO--|PF05920:Homeobo-- KN domain	PO--	-	NC_025211.1	19267440	19271856	-	3889	-	334.52	263.065	382.55	182.386	182.434	176.491	0.852662	0.000229137	0.0067561	up	--	--	--	--	--	--	--	--	--	--	--	--	--	--	--	--	--	--	--	--
103997072	uncharacterized LOC103997072	CCT	LOC103997072	NC_025210.1	3950444	3953769	+	1241	protein_coding	33.1208	42.5255	57.2319	185.614	98.9949	93.7296	-1.5202	0.000231377	0.00679973	down	--	--	--	--	--	--	--	--	--	--	31.1481	40.3449	53.748	160.98	141.257	174.731	-1.94341	4.07e-10	2.93e-07	down
103999303	DEAD-bo-- ATP-dependent RNA helicase 39	DEAD	LOC103999303	NC_025210.1	32596798	32605529	-	2252	protein_coding	324.583	327.347	280.135	506.806	472.347	502.55	-0.665612	0.000234354	0.00687419	down	--	--	--	--	--	--	--	--	--	--	--	--	--	--	--	--	--	--	--	--
103996227	putative dual specificity protein phosphatase DSP8	DSPc	LOC103996227	NC_025209.1	29679810	29687093	-	1410	protein_coding	2183.76	2144.08	2411.27	1577.72	1484.92	1545.54	0.547985	0.000236802	0.00692093	up	--	--	--	--	--	--	--	--	--	--	2053.7	2034.13	2264.49	1515.46	1611.89	1468.33	0.466372	0.00148741	0.022155	up
103999811	actin-depolymerizing factor 4	Cofilin_ADF	LOC103999811	NC_025211.1	7414218	7415748	-	1013	protein_coding	1715.66	1193.68	1795.27	897.402	873.984	902.396	0.814515	0.000237938	0.0069446	up	--	--	--	--	--	--	--	--	--	--	--	--	--	--	--	--	--	--	--	--
103995895	nicotinamide adenine dinucleotide transporter 1%2C chloroplastic-like%2C transcript variant --1	Mito_carr	LOC103995895	NC_025209.1	32187811	32196008	+	1753	protein_coding	1640.58	1257.96	2022.7	836.876	966.615	897.411	0.864587	0.000238824	0.00695901	up	--	--	--	--	--	--	--	--	--	--	1542.87	1193.46	1899.57	894.91	958.191	837.913	0.783591	0.00058444	0.0118798	up
104000603	UDP-sulfoquinovose synthase%2C chloroplastic	Epimerase	LOC104000603	NC_025211.1	21666848	21671050	-	1727	protein_coding	100.466	164.168	85.8479	293.754	269.408	226.347	-1.16418	0.000239086	0.00695901	down	--	--	--	--	--	--	--	--	--	--	94.4827	155.75	80.622	189.541	260.54	262.096	-1.09842	0.000884707	0.0156217	down
103974653	ethylene-responsive transcription factor RAP2-9-like	AP2	LOC103974653	NW_008993526.1	7	725	-	719	protein_coding	407.385	337.237	563.282	200.14	195.869	253.269	1.00911	0.000247642	0.00712037	up	--	--	--	--	--	--	--	--	--	--	383.122	319.945	528.993	262.242	169.508	171.752	1.0271	0.000685981	0.0131513	up
103989865	chaperone protein dnaJ 20%2C chloroplastic-like	DnaJ	LOC103989865	NC_025207.1	30399429	30399953	+	525	protein_coding	296.983	154.279	326.824	96.0349	128.693	84.7555	1.32419	0.000248323	0.00713031	up	--	--	--	--	--	--	--	--	--	--	--	--	--	--	--	--	--	--	--	--
103982843	lipoyl synthase%2C mitochondrial-like	Radical_SAM	LOC103982843	NC_025205.1	24067299	24071745	-	1410	protein_coding	1022.33	972.153	1350.97	628.665	707.107	621.208	0.771832	0.000255234	0.00730904	up	--	--	--	--	--	--	--	--	--	--	961.439	922.304	1268.73	701.042	734.534	616.521	0.617657	0.00307668	0.0365309	up
103991553	cucumber peeling cupredo--in-like	Cu_bind_like	LOC103991553	NC_025208.1	10554123	10555055	-	831	protein_coding	2493.99	1555.64	3602.6	714.209	1289.76	1053.96	1.3228	0.000260041	0.00739949	up	--	--	--	--	--	--	--	--	--	--	2345.46	1475.87	3383.29	894.91	957.406	739.627	1.47416	4.11e-06	0.000413922	up
103980115	probable LRR receptor-like serine/threonine-protein kinase At1g34110	LRRNT_2	LOC103980115	NC_025204.1	27840031	27843014	+	2433	protein_coding	2.20805	0.988965	0	5.64911	91.2168	9.97123	-4.9887	0.000260131	0.00739949	down	2.02734	0	1.1978	6.36444	104.524	11.3308	-5.27724	6.07e-05	0.0140398	down	--	--	--	--	--	--	--	--	--	--
103972036	two-component response regulator-like PRR1	Response_reg	LOC103972036	NC_025203.1	9952084	9955612	-	2366	protein_coding	789.378	817.874	1033.19	551.192	545.886	522.492	0.703338	0.000263649	0.00747955	up	--	--	--	--	--	--	--	--	--	--	742.364	775.936	970.292	443.993	470.071	493.415	0.820919	1.9e-05	0.00116894	up
103994537	putative multidrug resistance protein	ABC_tran	LOC103994537	NC_025202.1	13685108	13689524	-	3839	protein_coding	0	4.94483	1.5061	54.8771	7.07107	42.8763	-3.96637	0.000264134	0.00748333	down	4.05468	0.932997	1.1978	61.826	8.10261	48.7225	-4.25178	1.17e-05	0.00423706	down	--	--	--	--	--	--	--	--	--	--
103997554	he--ose carrier protein HE--6-like	Sugar_tr	LOC103997554	NC_025202.1	4876087	4877915	-	1665	protein_coding	3.31208	2.9669	1.5061	20.1754	24.0416	15.954	-2.91078	0.000271832	0.00766154	down	--	--	--	--	--	--	--	--	--	--	--	--	--	--	--	--	--	--	--	--
103983090	YTH domain-containing family protein 2-like	YTH	LOC103983090	NC_025205.1	21879687	21884176	+	2610	protein_coding	7969.96	8963.98	10737	13812.9	16967	14800.3	-0.720182	0.000271865	0.00766154	down	--	--	--	--	--	--	--	--	--	--	--	--	--	--	--	--	--	--	--	--
103997121	probable WRKY transcription factor 71	WRKY	LOC103997121	NC_025210.1	4297760	4299809	+	1649	protein_coding	146.835	136.477	183.745	243.719	386.787	304.122	-1.00624	0.000274602	0.00771919	down	--	--	--	--	--	--	--	--	--	--	138.09	129.479	172.559	303.785	320.966	256.139	-1.00814	1.59e-05	0.00104232	down
104000892	glycerol-3-phosphate 2-O-acyltransferase 6-like	Acyltransferase	LOC104000892	NC_025211.1	22302580	22305496	+	2423	protein_coding	62.9294	70.2165	82.8357	133.158	154.149	131.62	-0.964662	0.000275066	0.00772107	down	--	--	--	--	--	--	--	--	--	--	--	--	--	--	--	--	--	--	--	--
103972292	probable anion transporter 2%2C chloroplastic	MFS_1	LOC103972292	NC_025212.1	23869841	23873500	+	1727	protein_coding	1518.03	1502.24	2593.51	781.191	674.58	1093.84	1.13865	0.000286395	0.00796552	up	--	--	--	--	--	--	--	--	--	--	1427.62	1425.21	2435.63	625.745	941.711	683.038	1.2316	3.75e-05	0.00183053	up
103991828	aminotransferase ALD1 homolog%2C transcript variant --1	Aminotran_1_2	LOC103991828	NC_025208.1	9278776	9281670	+	1937	protein_coding	3.31208	49.4483	52.7136	3.22806	1.41421	3.98849	3.63259	0.000286956	0.00797072	up	--	--	--	--	--	--	--	--	--	--	--	--	--	--	--	--	--	--	--	--
103978934	ocs element-binding factor 1-like	bZIP_1	LOC103978934	NC_025204.1	24867188	24868029	+	842	protein_coding	550.909	530.085	1057.28	293.754	366.281	231.333	1.2594	0.000288258	0.00799645	up	--	--	--	--	--	--	--	--	--	--	518.097	502.904	992.923	316.767	355.496	239.262	1.14104	0.000669284	0.0129812	up
novel.28796	PF00067:Cytochrome P450	p450	-	NW_008993277.1	1	636	.	636	-	775.026	611.181	1903.71	244.526	374.767	442.723	1.63059	0.000289259	0.00801374	up	--	--	--	--	--	--	--	--	--	--	728.867	579.841	1787.83	308.112	533.636	366.339	1.35654	0.00204637	0.0277971	up
103968536	type IV inositol polyphosphate 5-phosphatase 9-like	E--o_endo_phos	LOC103968536	NC_025211.1	24849335	24852010	-	2048	protein_coding	19.8725	29.669	58.738	138.807	79.9031	123.643	-1.68077	0.000295086	0.00810136	down	--	--	--	--	--	--	--	--	--	--	18.6889	28.1476	55.1624	126.361	73.7673	99.2788	-1.57371	0.000745632	0.0138674	down
103971006	serine/threonine-protein kinase D6PK-like%2C transcript variant --2	Pkinase	LOC103971006	NC_025212.1	7795809	7800449	-	2469	protein_coding	43.057	62.3048	48.1953	119.438	95.4594	119.655	-1.11543	0.000296343	0.00812538	down	--	--	--	--	--	--	--	--	--	--	40.4926	59.11	45.2614	121.168	101.234	138.99	-1.31102	3.06e-05	0.00160467	down
103991657	proline-rich receptor-like protein kinase PERK4%2C transcript variant --2	Pkinase_Tyr	LOC103991657	NC_025208.1	11509815	11514196	+	1783	protein_coding	96.0502	93.9517	67.7746	186.421	143.543	250.278	-1.16105	0.000302337	0.0082578	down	--	--	--	--	--	--	--	--	--	--	--	--	--	--	--	--	--	--	--	--
103975338	ubiquitin-conjugating enzyme E2 2-like%2C transcript variant --1	UQ_con	LOC103975338	NC_025203.1	17615972	17623356	-	1065	protein_coding	3424.69	2996.56	4116.18	2258.84	2201.93	2065.04	0.690756	0.000303502	0.008279	up	--	--	--	--	--	--	--	--	--	--	3220.72	2842.91	3865.61	1958.59	2462.57	2103.72	0.605233	0.00259777	0.0328643	up
103975974	NAC domain-containing protein 73-like	NAM	LOC103975974	NC_025203.1	12864792	12867907	-	1488	protein_coding	1393.28	1387.52	2325.42	613.332	1026.01	654.113	1.15356	0.000310132	0.00841669	up	--	--	--	--	--	--	--	--	--	--	--	--	--	--	--	--	--	--	--	--
103981725	receptor kinase-like protein --a21%2C transcript variant --2	LRRNT_2	LOC103981725	NC_025205.1	11149009	11180642	+	2820	protein_coding	150.147	115.709	186.757	51.649	84.8528	53.8446	1.23954	0.000310587	0.00841772	up	--	--	--	--	--	--	--	--	--	--	--	--	--	--	--	--	--	--	--	--
103979014	probable potassium transporter 13	K_trans	LOC103979014	NC_025204.1	24328705	24334987	-	2938	protein_coding	151.251	93.9517	197.299	58.9122	69.2965	44.8705	1.34337	0.000325352	0.00869088	up	--	--	--	--	--	--	--	--	--	--	142.243	89.1341	185.289	38.0813	38.4532	38.7187	1.84789	4.14e-07	7.21e-05	up
novel.518	PF05920:Homeobo-- KN domain|PF07526:Associated with HO--	Coprinus_mating	-	NC_025202.1	5129516	5132536	+	2802	-	44.161	33.6248	43.677	91.9998	93.3381	78.7727	-1.1304	0.000325545	0.00869088	down	--	--	--	--	--	--	--	--	--	--	--	--	--	--	--	--	--	--	--	--
103984487	tubulin beta-7 chain-like	Tubulin_C	LOC103984487	NC_025206.1	8851752	8853824	+	1788	protein_coding	15.4564	66.2607	21.0854	221.122	55.1543	301.131	-2.47819	0.000327346	0.00872799	down	--	--	--	--	--	--	--	--	--	--	14.5358	62.863	19.8019	946.839	71.4131	115.163	-3.54029	0.00348628	0.0393871	down
103988503	IAA-amino acid hydrolase ILR1-like 7	M20_dimer	LOC103988503	NC_025207.1	13704159	13707601	-	1394	protein_coding	886.532	763.481	1018.13	589.929	504.874	528.475	0.715589	0.000331694	0.0088108	up	--	--	--	--	--	--	--	--	--	--	--	--	--	--	--	--	--	--	--	--
103993324	probable enoyl-CoA hydratase 1%2C pero--isomal	ECH	LOC103993324	NC_025209.1	7640240	7646934	+	965	protein_coding	725.345	649.75	890.107	443.052	446.184	480.613	0.724158	0.000348191	0.00913496	up	--	--	--	--	--	--	--	--	--	--	--	--	--	--	--	--	--	--	--	--
103979912	AP2/ERF and B3 domain-containing protein Os05g0549800-like	B3	LOC103979912	NC_025204.1	28559103	28560293	+	1191	protein_coding	20.9765	23.7352	22.5915	80.7016	38.1838	113.672	-1.78288	0.000351305	0.0091827	down	--	--	--	--	--	--	--	--	--	--	--	--	--	--	--	--	--	--	--	--
103974287	BTB/POZ and TAZ domain-containing protein 2%2C transcript variant --1	zf-TAZ	LOC103974287	NW_008992711.1	102790	105254	+	1521	protein_coding	152.355	123.621	201.818	87.9647	55.8614	68.8015	1.16408	0.00035258	0.00920472	up	--	--	--	--	--	--	--	--	--	--	--	--	--	--	--	--	--	--	--	--
103982745	probable adenylate kinase 6%2C chloroplastic	ADK	LOC103982745	NC_025202.1	13342061	13347745	+	1226	protein_coding	1035.58	964.241	1235	595.578	730.441	659.098	0.703043	0.000354611	0.00922378	up	--	--	--	--	--	--	--	--	--	--	973.899	914.798	1159.82	707.1	677.247	637.37	0.591011	0.000966628	0.01664	up
103997903	cytochrome P450 CYP73A100-like	p450	LOC103997903	NC_025210.1	9175269	9177174	-	1815	protein_coding	5069.68	5157.45	21171.3	1065.26	3512.2	2590.53	2.13094	0.000357122	0.00927776	up	--	--	--	--	--	--	--	--	--	--	4767.74	4892.99	19882.5	1259.28	2100.8	2115.63	2.43161	4.56e-06	0.000442572	up
103981757	probable polyamine o--idase 5	Amino_o--idase	LOC103981757	NC_025205.1	12733325	12735400	+	2076	protein_coding	170.02	174.058	121.994	320.385	642.76	260.249	-1.39093	0.000357905	0.00928675	down	--	--	--	--	--	--	--	--	--	--	159.894	165.133	114.568	424.953	501.461	243.233	-1.40927	2.55e-05	0.00143059	down
103975801	cytochrome P450 86B1-like	p450	LOC103975801	NC_025203.1	14278444	14282376	-	1942	protein_coding	2.20805	12.8565	3.01221	46.8069	31.8198	30.9108	-2.5447	0.000360224	0.00933556	down	--	--	--	--	--	--	--	--	--	--	--	--	--	--	--	--	--	--	--	--
103984556	subtilisin-like protease SBT1.6	Peptidase_S8	LOC103984556	NC_025206.1	8199052	8202074	+	3023	protein_coding	142.419	295.701	73.799	537.473	534.573	489.587	-1.60328	0.000363956	0.00942078	down	--	--	--	--	--	--	--	--	--	--	133.937	280.538	69.3066	610.166	517.156	393.144	-1.64687	0.000389104	0.00911959	down
103974063	AP2-like ethylene-responsive transcription factor AIL1%2C transcript variant --2	AP2	LOC103974063	NC_025203.1	10811875	10814614	-	2107	protein_coding	1.10403	4.94483	1.5061	12.9123	26.8701	27.9194	-3.09755	0.00036457	0.00942521	down	--	--	--	--	--	--	--	--	--	--	--	--	--	--	--	--	--	--	--	--
103983158	serine/threonine-protein kinase At5g01020	Pkinase	LOC103983158	NC_025205.1	21252960	21257950	-	1624	protein_coding	1886.78	1524.98	3006.18	719.051	1064.2	1115.78	1.14608	0.000365557	0.00943928	up	--	--	--	--	--	--	--	--	--	--	1774.41	1446.79	2823.18	711.428	1144.18	625.456	1.2837	0.000172847	0.00525138	up
103982242	ferredo--in--NADP reductase%2C embryo isozyme%2C chloroplastic-like	NAD_binding_1	LOC103982242	NC_025205.1	28779639	28783922	+	1541	protein_coding	7436.71	4280.24	5837.65	2735.78	3592.81	2784.96	0.945609	0.00037208	0.00953825	up	--	--	--	--	--	--	--	--	--	--	--	--	--	--	--	--	--	--	--	--
103977216	pathogenesis-related genes transcriptional activator PTI6-like	AP2	LOC103977216	NC_025204.1	947728	949406	-	1579	protein_coding	107.09	114.72	94.8845	186.421	219.91	172.502	-0.867361	0.000376383	0.00962535	down	--	--	--	--	--	--	--	--	--	--	100.712	108.837	89.1085	177.424	182.064	172.745	-0.828373	0.000280933	0.00714061	down
103978037	cyclin-D2-1-like	Cyclin_C	LOC103978037	NC_025204.1	4074025	4075957	+	1455	protein_coding	1.10403	4.94483	0	37.1227	12.7279	22.9338	-3.46402	0.000386959	0.0098468	down	--	--	--	--	--	--	--	--	--	--	1.03827	4.69127	0	30.2919	32.9599	28.7908	-3.86393	4.49e-06	0.000438115	down
103972383	histidine-containing phosphotransfer protein 1%2C transcript variant --3	Hpt	LOC103972383	NC_025212.1	24412827	24415608	-	2101	protein_coding	90.5301	101.863	58.738	148.491	221.324	183.471	-1.13002	0.000388167	0.00985565	down	--	--	--	--	--	--	--	--	--	--	--	--	--	--	--	--	--	--	--	--
103984075	UDP-glycosyltransferase 73E1-like	UDPGT	LOC103984075	NC_025206.1	4564001	4565617	+	1617	protein_coding	4.4161	2.9669	0	25.8245	17.6777	18.9453	-2.98559	0.000388936	0.00986339	down	--	--	--	--	--	--	--	--	--	--	--	--	--	--	--	--	--	--	--	--
103980569	probable CCR4-associated factor 1 homolog 7	CAF1	LOC103980569	NC_025205.1	3338308	3339507	-	1200	protein_coding	119.235	132.521	126.513	71.8244	63.6396	68.8015	0.89071	0.000391122	0.00990704	up	--	--	--	--	--	--	--	--	--	--	--	--	--	--	--	--	--	--	--	--
103976551	myb-related protein 308-like%2C transcript variant --1	Myb_DNA-binding	LOC103976551	NC_025203.1	20400243	20401841	+	1222	protein_coding	279.318	365.917	1000.05	107.333	207.889	171.505	1.75502	0.000401575	0.0101476	up	--	--	--	--	--	--	--	--	--	--	262.683	347.154	939.175	173.097	224.441	137.005	1.53218	0.00127921	0.0200654	up
103979814	scarecrow-like protein 4	GRAS	LOC103979814	NC_025204.1	29230575	29233030	+	2456	protein_coding	540.972	544.92	635.575	786.841	1147.63	1035.01	-0.787798	0.000410988	0.0103486	down	--	--	--	--	--	--	--	--	--	--	508.753	516.978	596.885	980.593	1030.39	705.872	-0.745265	0.00080884	0.0145664	down
103993103	homeobo---leucine zipper protein HAT22-like%2C transcript variant --1	Homeobo--	LOC103993103	NC_025208.1	28518318	28519663	+	872	protein_coding	1982.83	1260.93	3470.06	459.999	1161.78	583.317	1.60547	0.000413529	0.0104003	up	--	--	--	--	--	--	--	--	--	--	1864.74	1196.27	3258.82	915.682	820.858	424.913	1.5471	0.000218463	0.00608883	up
103982162	formin-like protein 5%2C transcript variant --1	FH2	LOC103982162	NC_025205.1	29343720	29366183	+	7600	protein_coding	438.298	358.005	454.843	251.789	270.115	220.364	0.749596	0.000419097	0.0104907	up	--	--	--	--	--	--	--	--	--	--	--	--	--	--	--	--	--	--	--	--
103968336	glutathione transferase GST 23-like	GST_N	LOC103968336	NC_025202.1	7964	9051	+	997	protein_coding	8783.62	6847.6	10884.6	3570.24	4138.7	5764.37	0.976752	0.000421622	0.0105292	up	--	--	--	--	--	--	--	--	--	--	8260.49	6496.47	10222	4638.13	6068.54	4745.52	0.692694	0.0036338	0.0403238	up
novel.1442	PF00199:Catalase|PF06628:Catalase-related immune-responsive	Catalase	-	NC_025202.1	13052336	13055094	-	2167	-	190.996	135.488	245.495	351.052	354.968	583.317	-1.17592	0.000426866	0.0106103	down	262.54	234.182	116.186	395.505	406.751	662.852	-1.25386	0.000388385	0.0465215	down	--	--	--	--	--	--	--	--	--	--
novel.7199	PF04146:YT521-B-like domain	YTH	-	NC_025205.1	3651857	3664159	+	3240	-	90.5301	63.2938	149.104	43.5789	34.6482	23.931	1.55441	0.000430832	0.0106885	up	--	--	--	--	--	--	--	--	--	--	--	--	--	--	--	--	--	--	--	--
novel.1212	PF03372:Endonuclease/E--onuclease/phosphatase family	E--o_endo_phos	-	NC_025202.1	11027398	11042190	-	6378	-	25.3926	19.7793	16.5671	50.035	57.2756	54.8418	-1.38166	0.000431064	0.0106885	down	--	--	--	--	--	--	--	--	--	--	--	--	--	--	--	--	--	--	--	--
103992274	ethylene-responsive transcription factor ERF003-like%2C transcript variant --2	AP2	LOC103992274	NC_025208.1	22158235	22159359	+	957	protein_coding	8.8322	67.2496	4.51831	376.876	126.572	121.649	-2.93838	0.000431725	0.0106885	down	--	--	--	--	--	--	--	--	--	--	8.30617	63.8013	4.24326	208.582	161.66	231.319	-2.95816	9.98e-05	0.00360399	down
103994512	high-affinity nitrate transporter 2.1-like	MFS_1	LOC103994512	NC_025209.1	10801637	10803603	-	1878	protein_coding	1664.87	914.793	549.728	310.701	476.59	373.921	1.43062	0.00043493	0.0107231	up	882.906	1326.72	705.502	350.044	546.116	424.905	1.14195	9.23e-05	0.0188448	up	--	--	--	--	--	--	--	--	--	--
103985649	E3 ubiquitin-protein ligase RMA1%2C transcript variant --1	zf-C3HC4	LOC103985649	NC_025206.1	22620134	22624165	+	2623	protein_coding	613.838	613.158	2111.56	192.877	408.001	345.005	1.81847	0.000436919	0.0107596	up	--	--	--	--	--	--	--	--	--	--	577.279	581.717	1983.02	287.341	286.437	152.889	2.1107	2.95e-05	0.00159209	up
103994631	gamma-glutamyl peptidase 5	GATase	LOC103994631	NC_025209.1	12944112	12958337	+	1112	protein_coding	901.989	1382.57	2126.62	648.841	659.024	688.015	1.14341	0.0004387	0.0107882	up	--	--	--	--	--	--	--	--	--	--	848.268	1311.68	1997.16	711.428	539.914	519.228	1.23055	0.000250707	0.0066256	up
103996089	probable galacturonosyltransferase 15	Glyco_transf_8	LOC103996089	NC_025209.1	30778916	30783325	+	2245	protein_coding	49.6811	99.8855	73.799	203.368	135.765	187.459	-1.23307	0.000440077	0.0107882	down	--	--	--	--	--	--	--	--	--	--	--	--	--	--	--	--	--	--	--	--
103998704	heat shock protein 90-5%2C chloroplastic-like	HATPase_c	LOC103998704	NC_025210.1	27800235	27806588	-	2878	protein_coding	1299.44	1219.39	1293.74	856.244	929.845	844.563	0.534646	0.000440632	0.0107886	up	--	--	--	--	--	--	--	--	--	--	--	--	--	--	--	--	--	--	--	--
103981915	inositol he--akisphosphate and diphosphoinositol-pentakisphosphate kinase 1-like%2C transcript variant --1	Acid_phosphat_A	LOC103981915	NC_025205.1	17149389	17272510	+	4191	protein_coding	834.643	698.209	1016.62	468.069	541.644	486.596	0.766777	0.000443907	0.0108391	up	--	--	--	--	--	--	--	--	--	--	784.933	662.407	954.734	386.871	419.061	452.711	0.931114	1.37e-05	0.000956464	up
103987160	probable inactive leucine-rich repeat receptor-like protein kinase At3g03770	Pkinase_Tyr	LOC103987160	NC_025207.1	4656540	4663673	+	3443	protein_coding	62.9294	84.062	31.6282	249.368	145.664	128.629	-1.53974	0.000447673	0.0108983	down	--	--	--	--	--	--	--	--	--	--	59.1815	79.7516	29.7028	187.81	138.118	156.86	-1.50146	0.000104862	0.00373846	down
103995096	cation/calcium e--changer 1-like	Na_Ca_e--	LOC103995096	NC_025209.1	25364644	25367532	+	2889	protein_coding	630.398	635.905	679.252	418.841	412.243	463.662	0.587755	0.000453635	0.0109832	up	--	--	--	--	--	--	--	--	--	--	--	--	--	--	--	--	--	--	--	--
103991570	probable WRKY transcription factor 57	WRKY	LOC103991570	NC_025208.1	10718629	10722452	-	1014	protein_coding	37.5369	33.6248	42.1709	79.8946	100.409	71.7929	-1.16544	0.000465554	0.0112436	down	--	--	--	--	--	--	--	--	--	--	--	--	--	--	--	--	--	--	--	--
104000933	probable protein phosphatase 2C 60	PP2C	LOC104000933	NC_025211.1	22010271	22015224	+	1893	protein_coding	344.456	305.59	402.129	223.543	191.626	208.399	0.752297	0.000467926	0.011288	up	--	--	--	--	--	--	--	--	--	--	--	--	--	--	--	--	--	--	--	--
103990731	probable receptor-like protein kinase At1g30570	Pkinase_Tyr	LOC103990731	NC_025208.1	2756124	2760073	+	3950	protein_coding	19.8725	22.7462	30.1221	61.3332	57.9828	57.8331	-1.30114	0.000469431	0.0112957	down	--	--	--	--	--	--	--	--	--	--	--	--	--	--	--	--	--	--	--	--
103986097	probable NAD(P)H dehydrogenase (quinone) FQR1-like 2%2C transcript variant --3	FMN_red	LOC103986097	NC_025202.1	10820437	10823633	-	1227	protein_coding	622.67	661.618	1033.19	330.877	316.784	476.625	1.0434	0.000469838	0.0112957	up	--	--	--	--	--	--	--	--	--	--	--	--	--	--	--	--	--	--	--	--
103976545	fatty acid amide hydrolase-like%2C transcript variant --2	Amidase	LOC103976545	NC_025203.1	20337853	20346873	-	2194	protein_coding	109.298	94.9407	72.2929	142.842	241.123	218.37	-1.11743	0.00047822	0.0114533	down	--	--	--	--	--	--	--	--	--	--	102.789	90.0724	67.8922	176.559	218.948	179.695	-1.1344	2.81e-05	0.00153811	down
103990614	ADP-ribosylation factor	Arf	LOC103990614	NC_025208.1	3591980	3598434	+	1009	protein_coding	985.895	671.507	918.723	482.596	472.347	542.435	0.782514	0.000479087	0.0114533	up	--	--	--	--	--	--	--	--	--	--	--	--	--	--	--	--	--	--	--	--
103977708	zinc finger protein CONSTANS-LIKE 13	CCT	LOC103977708	NC_025204.1	6413257	6417600	-	1745	protein_coding	6.62415	24.7241	13.5549	49.228	59.397	52.8475	-1.83104	0.000480071	0.0114533	down	--	--	--	--	--	--	--	--	--	--	--	--	--	--	--	--	--	--	--	--
103978985	probable aminotransferase TAT2%2C transcript variant --2	Aminotran_1_2	LOC103978985	NC_025204.1	24514691	24517912	-	1741	protein_coding	7727.07	12693.4	18071.7	3949.54	7353.2	3612.58	1.36763	0.00048647	0.011552	up	--	--	--	--	--	--	--	--	--	--	7266.86	12042.5	16971.6	6794.05	5809.57	3540.28	1.16811	0.00137057	0.0211593	up
103979271	2-o--oglutarate-dependent dio--ygenase AOP2	2OG-FeII_O--y	LOC103979271	NC_025204.1	21775036	21776564	-	1148	protein_coding	11.0403	93.9517	58.738	113.789	457.498	290.163	-2.39438	0.000488512	0.0115747	down	--	--	--	--	--	--	--	--	--	--	10.3827	89.1341	55.1624	548.717	100.449	404.065	-2.76601	0.000118794	0.00402725	down
103982468	PF00931:NB-ARC domain|PF13855:Leucine rich repeat	NB-ARC	LOC103982468	NC_025205.1	27034143	27037346	-	3204	pseudogene	1407.63	1244.12	1408.21	480.981	720.542	902.396	0.948874	0.000494077	0.0116853	up	--	--	--	--	--	--	--	--	--	--	1323.8	1180.32	1322.48	589.395	933.078	635.384	0.825633	0.000521514	0.0111234	up
103969871	beta-1%2C3-galactosyltransferase 6-like	Galactosyl_T	LOC103969871	NC_025211.1	28285668	28286700	+	1033	protein_coding	88.322	40.5476	102.415	24.2105	28.9914	23.931	1.57274	0.000505112	0.0118493	up	88.1893	90.5007	69.4722	27.2762	33.2207	27.1939	1.49831	1.35e-06	0.000887139	up	--	--	--	--	--	--	--	--	--	--
103970181	protochlorophyllide reductase-like	adh_short	LOC103970181	NC_025212.1	1298898	1300725	+	1388	protein_coding	2.20805	0	0	33.8947	6.36396	21.9367	-4.75069	0.000507295	0.0118839	down	2.02734	1.86599	1.1978	38.1866	7.29234	24.9278	-3.76821	0.000102329	0.0201236	down	--	--	--	--	--	--	--	--	--	--
103992676	ABC transporter A family member 2%2C transcript variant --2	ABC_tran	LOC103992676	NC_025208.1	25929842	25937586	-	3404	protein_coding	2707.07	2504.06	2741.11	1662.45	1711.91	1986.27	0.569123	0.000508266	0.0118839	up	--	--	--	--	--	--	--	--	--	--	2545.84	2375.66	2574.24	1370.06	1555.39	1385.93	0.797491	8.8e-08	2.07e-05	up
103984953	ubiquitin-like protein 5	ubiquitin	LOC103984953	NC_025206.1	10544973	10549740	+	715	protein_coding	4313.43	4319.8	4269.8	3178.84	3093.59	3154.9	0.452849	0.000510941	0.0119072	up	--	--	--	--	--	--	--	--	--	--	--	--	--	--	--	--	--	--	--	--
103978877	glutathione transferase GST 23-like	GST_N	LOC103978877	NC_025204.1	25333872	25334958	+	1014	protein_coding	2.20805	39.5586	12.0488	196.105	106.773	59.8274	-2.73851	0.000528347	0.0122591	down	--	--	--	--	--	--	--	--	--	--	2.07654	37.5302	11.3154	192.137	43.9465	121.12	-2.79655	0.000681988	0.0131	down
103984105	transcription repressor MYB5-like	Myb_DNA-binding	LOC103984105	NC_025206.1	4801041	4802362	-	1249	protein_coding	484.667	383.719	647.624	183.193	302.642	244.295	1.05132	0.000534832	0.0123826	up	--	--	--	--	--	--	--	--	--	--	455.801	364.042	608.201	241.47	291.93	140.976	1.07903	0.00148772	0.022155	up
103984689	probable inactive receptor kinase At2g26730	Pkinase_Tyr	LOC103984689	NC_025206.1	7052506	7055906	+	2381	protein_coding	2.20805	8.90069	10.5427	58.9122	17.6777	45.8677	-2.51817	0.000539035	0.0124387	down	--	--	--	--	--	--	--	--	--	--	--	--	--	--	--	--	--	--	--	--
103978725	sulfiredo--in%2C chloroplastic/mitochondrial	ParBc	LOC103978725	NC_025202.1	6430269	6434581	+	677	protein_coding	276.006	261.087	432.252	186.421	152.028	144.583	1.0003	0.000540014	0.0124387	up	--	--	--	--	--	--	--	--	--	--	259.568	247.699	405.939	146.267	149.104	152.889	1.02249	0.000183876	0.00545324	up
103983891	sodium/hydrogen e--changer 4	Na_H_E--changer	LOC103983891	NC_025206.1	2929832	2939008	-	2104	protein_coding	48.5771	59.3379	36.1465	149.298	106.066	88.7439	-1.24589	0.000540178	0.0124387	down	--	--	--	--	--	--	--	--	--	--	--	--	--	--	--	--	--	--	--	--
103998823	probable protein phosphatase 2C 60%2C transcript variant --1	PP2C	LOC103998823	NC_025210.1	28920791	28929427	+	2123	protein_coding	4483.45	3838.17	5866.27	2576.8	3020.76	2704.2	0.772771	0.000544072	0.0125148	up	--	--	--	--	--	--	--	--	--	--	4216.42	3641.36	5509.17	2150.73	2395.87	2190.09	0.988149	3.52e-06	0.00037469	up
103987151	BAG family molecular chaperone regulator 1-like	ubiquitin	LOC103987151	NC_025207.1	4606250	4607218	+	899	protein_coding	24.2886	58.3489	12.0488	218.701	87.6812	97.718	-2.07511	0.000551591	0.0126604	down	--	--	--	--	--	--	--	--	--	--	22.842	55.357	11.3154	241.47	160.091	151.896	-2.60505	5.91e-07	9.05e-05	down
103968492	acetyl-coenzyme A synthetase%2C chloroplastic/glyo--ysomal-like	AMP-binding	LOC103968492	NC_025211.1	24546101	24552400	-	2757	protein_coding	242.886	164.168	346.404	93.6138	121.622	119.655	1.16551	0.000557737	0.0127465	up	--	--	--	--	--	--	--	--	--	--	--	--	--	--	--	--	--	--	--	--
103978082	uncharacterized LOC103978082	Pkinase_Tyr	LOC103978082	NC_025202.1	7066645	7085805	-	7105	protein_coding	52.9932	22.7462	102.415	13.7193	12.0208	15.954	2.08819	0.000560641	0.0127854	up	--	--	--	--	--	--	--	--	--	--	--	--	--	--	--	--	--	--	--	--
103992130	probable galacturonosyltransferase 9	Glyco_transf_8	LOC103992130	NC_025208.1	20864313	20868400	-	1967	protein_coding	133.587	168.124	105.427	264.701	274.357	227.344	-0.905975	0.000571247	0.0129994	down	--	--	--	--	--	--	--	--	--	--	--	--	--	--	--	--	--	--	--	--
novel.1636	PF13947:Wall-associated receptor kinase galacturonan-binding|PF07714:Protein tyrosine kinase|PF07645:Calcium-binding EGF domain	Pkinase_Tyr	-	NC_025202.1	14955303	14993986	-	6645	-	34.2248	34.6138	39.1587	11.2982	12.7279	12.9626	1.54316	0.00057256	0.0130153	up	--	--	--	--	--	--	--	--	--	--	--	--	--	--	--	--	--	--	--	--
103972823	fructokinase-1	PfkB	LOC103972823	NW_008991482.1	167853	169683	-	1352	protein_coding	645.855	697.22	2250.12	317.157	460.327	367.938	1.6482	0.000584329	0.0131843	up	--	--	--	--	--	--	--	--	--	--	607.389	661.469	2113.14	440.531	472.425	259.118	1.52748	0.00187032	0.0261189	up
103980231	shaggy-related protein kinase eta	Pkinase	LOC103980231	NC_025205.1	2274950	2280993	-	1709	protein_coding	846.787	872.267	1369.05	538.28	564.978	582.32	0.872078	0.000588813	0.0132433	up	--	--	--	--	--	--	--	--	--	--	--	--	--	--	--	--	--	--	--	--
103991264	cytochrome P450 90D2-like	p450	LOC103991264	NC_025208.1	7838791	7841980	-	2292	protein_coding	28.7047	22.7462	27.1099	56.4911	72.832	57.8331	-1.26014	0.000594602	0.0133453	down	--	--	--	--	--	--	--	--	--	--	--	--	--	--	--	--	--	--	--	--
103973526	homeobo---leucine zipper protein HAT4-like%2C transcript variant --1	HALZ	LOC103973526	NW_008991745.1	293183	294975	+	1585	protein_coding	26.4966	74.1724	21.0854	250.982	142.836	85.7526	-1.96532	0.000611993	0.0136907	down	--	--	--	--	--	--	--	--	--	--	24.9185	70.369	19.8019	266.569	213.454	178.702	-2.49905	1.92e-07	3.79e-05	down
103990745	ABC transporter C family member 2-like%2C transcript variant --1	ABC_membrane	LOC103990745	NC_025208.1	2702077	2737693	-	5506	protein_coding	919.653	896.002	887.095	1270.24	1231.07	1333.15	-0.504125	0.000613208	0.0136907	down	--	--	--	--	--	--	--	--	--	--	--	--	--	--	--	--	--	--	--	--
103975934	proline-rich receptor-like protein kinase PERK9	Pkinase_Tyr	LOC103975934	NC_025203.1	13081709	13084884	-	2674	protein_coding	4.4161	11.8676	6.02441	26.6315	24.0416	67.8044	-2.37918	0.000624206	0.013849	down	--	--	--	--	--	--	--	--	--	--	4.15309	11.259	5.65768	77.8936	25.1123	29.7836	-2.63514	0.000193198	0.00564558	down
103991482	replication factor C subunit 3	AAA	LOC103991482	NC_025208.1	9861833	9871043	-	1513	protein_coding	259.446	340.204	180.732	518.104	527.502	467.651	-0.950674	0.000629065	0.0139278	down	--	--	--	--	--	--	--	--	--	--	243.994	322.759	169.73	468.227	488.905	476.538	-0.955901	0.000497834	0.0108036	down
103971790	MDIS1-interacting receptor like kinase 1-like	LRRNT_2	LOC103971790	NC_025203.1	9728602	9732291	+	3604	protein_coding	3.31208	8.90069	9.03662	42.7718	19.799	34.8993	-2.20678	0.000641231	0.0141091	down	--	--	--	--	--	--	--	--	--	--	3.11481	8.44428	8.48652	177.424	34.5294	40.7043	-3.66559	2.47e-06	0.000282866	down
103992589	squamosa promoter-binding-like protein 16	SBP	LOC103992589	NC_025208.1	25329154	25334445	-	2816	protein_coding	59.6174	74.1724	39.1587	151.719	123.037	111.678	-1.14618	0.000653378	0.0143171	down	--	--	--	--	--	--	--	--	--	--	56.0667	70.369	36.7749	107.32	108.297	107.221	-0.968641	0.00301621	0.0361842	down
novel.487	PF00635:MSP (Major sperm protein) domain	Motile_Sperm	-	NC_025202.1	4841706	4846204	-	2050	-	19.8725	32.6359	30.1221	70.2104	71.4178	57.8331	-1.27582	0.000655532	0.0143495	down	--	--	--	--	--	--	--	--	--	--	--	--	--	--	--	--	--	--	--	--
103994216	transcription factor PCF2-like	TCP	LOC103994216	NC_025209.1	22367	23672	+	1306	protein_coding	258.342	316.469	447.313	167.052	164.756	196.433	0.950276	0.000666876	0.0145829	up	--	--	--	--	--	--	--	--	--	--	--	--	--	--	--	--	--	--	--	--
103983972	au--in response factor 19-like%2C transcript variant --1	Au--in_resp	LOC103983972	NC_025206.1	3667509	3679252	+	4140	protein_coding	99.3623	83.0731	90.3662	242.912	195.161	132.617	-1.06767	0.000672051	0.0146577	down	--	--	--	--	--	--	--	--	--	--	93.4444	78.8133	84.8652	183.483	204.037	153.882	-1.07664	2.19e-05	0.00129994	down
103994937	PTI1-like tyrosine-protein kinase At3g15890	Pkinase	LOC103994937	NC_025209.1	22863909	22868821	-	1657	protein_coding	1099.61	908.859	1344.95	688.385	614.476	700.977	0.741935	0.000673056	0.0146577	up	--	--	--	--	--	--	--	--	--	--	1034.12	862.255	1263.08	673.347	698.435	680.059	0.621308	0.00257813	0.0327408	up
103998103	methyltransferase-like protein 13	Methyltransf_11	LOC103998103	NC_025210.1	11381889	11387742	-	1074	protein_coding	200.933	182.959	149.104	313.122	272.236	326.059	-0.768297	0.00068475	0.0148668	down	--	--	--	--	--	--	--	--	--	--	188.965	173.577	140.028	280.417	247.984	321.663	-0.752678	0.0014043	0.0214616	down
103994609	GTP-binding protein YPTM2-like%2C transcript variant --1	Ras	LOC103994609	NC_025209.1	12550577	12559357	+	1102	protein_coding	2221.3	1677.29	2628.15	1238.77	1364.01	1230.45	0.766999	0.000691168	0.0149721	up	--	--	--	--	--	--	--	--	--	--	2089	1591.28	2468.16	1157.15	1293.28	1234.03	0.738047	0.000747808	0.0138948	up
103992117	protein SRC2-like	C2	LOC103992117	NC_025208.1	20741877	20743184	+	1308	protein_coding	629.294	702.165	671.722	389.789	452.548	469.645	0.611144	0.000691711	0.0149721	up	--	--	--	--	--	--	--	--	--	--	591.815	666.16	630.831	405.912	487.335	373.288	0.575586	0.00282501	0.0347667	up
103975854	small G protein signaling modulator 2%2C transcript variant --3	TBC	LOC103975854	NC_025202.1	3371822	3378125	-	2516	protein_coding	576.301	505.361	563.282	317.157	385.373	354.976	0.636241	0.000698627	0.0150911	up	--	--	--	--	--	--	--	--	--	--	--	--	--	--	--	--	--	--	--	--
novel.26794	PF00481:Protein phosphatase 2C	PP2C	-	NC_025212.1	22403833	22406818	-	2907	-	253.926	201.749	185.251	71.8244	132.229	101.707	1.06725	0.000699833	0.0151018	up	--	--	--	--	--	--	--	--	--	--	238.802	191.404	173.974	74.4316	72.9826	108.214	1.24699	1.43e-05	0.000982826	up
103989996	uncharacterized LOC103989996%2C transcript variant --5	DUF659	LOC103989996	NC_025207.1	34086948	34096042	+	2922	protein_coding	55.2013	54.3931	37.6526	97.6489	93.3381	121.649	-1.07089	0.00070186	0.0151149	down	--	--	--	--	--	--	--	--	--	--	--	--	--	--	--	--	--	--	--	--
103975225	non-specific phospholipase C4	Phosphoesterase	LOC103975225	NC_025203.1	18563885	18566323	+	1786	protein_coding	4241.66	4825.16	5806.03	2165.22	3187.64	1288.28	1.16278	0.000705212	0.0151328	up	--	--	--	--	--	--	--	--	--	--	--	--	--	--	--	--	--	--	--	--
103995040	ras-related protein RABA1f	Ras	LOC103995040	NC_025209.1	24860280	24862235	+	1217	protein_coding	277.11	312.513	484.965	146.07	166.17	211.39	1.03582	0.000708664	0.015154	up	--	--	--	--	--	--	--	--	--	--	260.606	296.488	455.443	196.465	206.392	137.005	0.902724	0.00355566	0.0399085	up
103974424	ATP-dependent zinc metalloprotease FTSH 8%2C mitochondrial	AAA	LOC103974424	NW_008992809.1	40373	47978	-	2865	protein_coding	2032.51	1681.24	2414.28	1213.75	1306.03	1290.28	0.684869	0.000718781	0.0153395	up	--	--	--	--	--	--	--	--	--	--	--	--	--	--	--	--	--	--	--	--
103974523	dihydrolipoyllysine-residue succinyltransferase component of 2-o--oglutarate dehydrogenase comple-- 2%2C mitochondrial-like%2C transcript variant --2	Biotin_lipoyl	LOC103974523	NW_008993316.1	20045	24071	-	1770	protein_coding	1206.7	914.793	1338.93	656.104	737.512	695.992	0.726482	0.000737444	0.0156355	up	--	--	--	--	--	--	--	--	--	--	--	--	--	--	--	--	--	--	--	--
103994005	dof zinc finger protein DOF2.1-like%2C transcript variant --1	zf-Dof	LOC103994005	NC_025209.1	1902736	1904661	+	1750	protein_coding	73.9697	104.83	84.3418	208.21	135.765	188.456	-1.01213	0.00074709	0.0158168	down	--	--	--	--	--	--	--	--	--	--	69.5642	99.4549	79.2075	171.366	164.799	125.091	-0.892198	0.00186815	0.0261116	down
103986053	curcumin synthase 2-like	Chal_sti_synt_N	LOC103986053	NC_025206.1	29369572	29371064	-	1421	protein_coding	5438.43	6223.56	5890.37	2249.96	1281.98	3792.06	1.26126	0.00075084	0.0158646	up	--	--	--	--	--	--	--	--	--	--	5114.53	5904.43	5531.8	2395.66	3927.72	2022.31	0.987598	0.000461533	0.010205	up
103974685	pero--isomal adenine nucleotide carrier 1-like	Mito_carr	LOC103974685	NW_008993715.1	29168	33446	-	1370	protein_coding	1746.57	1254.01	1804.31	1008.77	900.147	998.12	0.724459	0.000756872	0.0159445	up	--	--	--	--	--	--	--	--	--	--	1642.55	1189.71	1694.48	875.004	940.141	990.802	0.689408	0.000939984	0.0163368	up
103982770	scarecrow-like protein 8	GRAS	LOC103982770	NC_025205.1	24609147	24611306	-	2160	protein_coding	697.744	1115.55	1691.35	387.368	631.446	483.605	1.22085	0.000757895	0.0159503	up	--	--	--	--	--	--	--	--	--	--	656.188	1058.35	1588.39	537.466	579.152	332.584	1.18716	0.00127955	0.0200654	up
103971514	BTB/POZ and TAZ domain-containing protein 1-like	zf-TAZ	LOC103971514	NC_025212.1	16678466	16680597	-	1386	protein_coding	196.516	211.639	237.964	317.157	361.332	348.993	-0.672501	0.000781625	0.0163206	down	226.048	256.574	189.252	357.318	414.043	396.578	-0.794804	4.59e-05	0.01235	down	--	--	--	--	--	--	--	--	--	--
103972042	heavy metal-associated isoprenylated plant protein 20	HMA	LOC103972042	NC_025212.1	22045977	22046901	-	782	protein_coding	51.8892	21.7572	16.5671	80.7016	88.3883	102.704	-1.57742	0.000786924	0.0163878	down	--	--	--	--	--	--	--	--	--	--	--	--	--	--	--	--	--	--	--	--
novel.15868	PF00365:Phosphofructokinase	PFK	-	NC_025208.1	9205259	9213678	-	4371	-	46.3691	33.6248	37.6526	12.9123	13.435	15.954	1.48181	0.000789126	0.0164105	up	--	--	--	--	--	--	--	--	--	--	--	--	--	--	--	--	--	--	--	--
novel.15599	PF00076:RNA recognition motif. (a.k.a. RRM, RBD, or RNP domain)	RRM_1	-	NC_025208.1	6037205	6049882	+	4242	-	367.64	277.899	329.837	506.806	493.561	598.274	-0.712946	0.00078987	0.0164105	down	--	--	--	--	--	--	--	--	--	--	--	--	--	--	--	--	--	--	--	--
103982456	pyruvate kinase isozyme G%2C chloroplastic	PK	LOC103982456	NC_025205.1	27112421	27118495	-	1896	protein_coding	206.453	261.087	435.264	95.2279	160.513	129.626	1.22399	0.000790563	0.0164105	up	--	--	--	--	--	--	--	--	--	--	194.157	247.699	408.767	115.109	143.611	128.07	1.13265	0.000667109	0.0129556	up
103985845	1%2C4-dihydro--y-2-naphthoyl-CoA thioesterase 1-like%2C transcript variant --1	4HBT	LOC103985845	NC_025206.1	19805693	19815855	-	805	protein_coding	1601.94	1636.74	2798.34	866.735	1237.44	887.439	1.01193	0.000791415	0.0164122	up	--	--	--	--	--	--	--	--	--	--	1506.53	1552.81	2627.99	967.611	1016.26	767.425	1.04665	0.000213872	0.00597761	up
103985770	glutamate receptor 3.1-like%2C transcript variant --2	Lig_chan	LOC103985770	NC_025206.1	20703113	20710288	-	4437	protein_coding	79.4898	72.1945	58.738	223.543	119.501	134.612	-1.17801	0.000792563	0.01642	down	--	--	--	--	--	--	--	--	--	--	74.7555	68.4925	55.1624	106.455	108.297	155.868	-0.892602	0.00391676	0.0423694	down
103978665	putative kinase-like protein TMKL1	Pkinase_Tyr	LOC103978665	NC_025204.1	26930102	26932781	+	2585	protein_coding	1408.74	1659.48	2613.09	728.735	1073.39	1007.09	1.01541	0.000793486	0.0164232	up	--	--	--	--	--	--	--	--	--	--	--	--	--	--	--	--	--	--	--	--
103984083	probable LRR receptor-like serine/threonine-protein kinase At1g14390%2C transcript variant --2	Pkinase_Tyr	LOC103984083	NC_025206.1	4613868	4618631	-	3091	protein_coding	44.161	130.543	79.8234	369.613	176.07	203.413	-1.55434	0.000797388	0.0164559	down	--	--	--	--	--	--	--	--	--	--	41.5309	123.85	74.9643	263.107	179.71	269.045	-1.56222	0.000180698	0.0053986	down
103976976	heat shock protein 81-1-like	HATPase_c	LOC103976976	NC_025204.1	2574938	2578227	+	2393	protein_coding	904.197	1499.27	1022.64	675.472	526.795	654.113	0.885133	0.000799714	0.0164879	up	1359.33	1111.2	1390.64	761.005	603.644	743.301	0.873553	1.58e-06	0.00096313	up	--	--	--	--	--	--	--	--	--	--
103969126	uncharacterized LOC103969126	MFS_1	LOC103969126	NC_025211.1	28959936	28963162	-	1787	protein_coding	213.077	275.921	200.312	396.245	380.423	370.93	-0.731273	0.000801942	0.0165019	down	--	--	--	--	--	--	--	--	--	--	--	--	--	--	--	--	--	--	--	--
103988492	asparagine--tRNA ligase%2C cytoplasmic 3-like	tRNA_anti	LOC103988492	NC_025207.1	13566156	13576506	+	1947	protein_coding	2800.91	2369.56	2632.67	1846.45	1775.55	1826.73	0.518024	0.000807266	0.0165793	up	--	--	--	--	--	--	--	--	--	--	--	--	--	--	--	--	--	--	--	--
103991610	uncharacterized LOC103991610	FYVE	LOC103991610	NC_025208.1	11084093	11088095	+	1951	protein_coding	1014.6	929.627	1176.27	677.893	712.764	669.069	0.597754	0.00080884	0.0165957	up	--	--	--	--	--	--	--	--	--	--	--	--	--	--	--	--	--	--	--	--
103979976	actin-related protein 8%2C transcript variant --1	Actin	LOC103979976	NC_025204.1	27681998	27693201	-	2992	protein_coding	419.53	344.16	457.855	247.754	258.094	250.278	0.689144	0.000814332	0.0166922	up	--	--	--	--	--	--	--	--	--	--	394.543	326.512	429.984	239.739	276.235	220.399	0.640893	0.00325011	0.0379044	up
103977823	subtilisin-like protease SBT1.8%2C transcript variant --1	Peptidase_S8	LOC103977823	NC_025204.1	7477688	7482374	+	3110	protein_coding	220.805	246.252	263.568	300.21	723.37	630.182	-1.17927	0.000820711	0.0167745	down	--	--	--	--	--	--	--	--	--	--	--	--	--	--	--	--	--	--	--	--
103996231	probable inactive receptor kinase At2g26730	Pkinase	LOC103996231	NC_025209.1	29658842	29661930	+	2337	protein_coding	4.4161	7.91172	0	45.9999	10.6066	52.8475	-3.07344	0.000821718	0.016779	down	--	--	--	--	--	--	--	--	--	--	4.15309	7.50603	0	57.9874	18.0495	27.7981	-3.07566	0.000339614	0.00821182	down
103990195	pero--isomal nicotinamide adenine dinucleotide carrier	Mito_carr	LOC103990195	NC_025207.1	32747443	32754289	+	1501	protein_coding	905.301	836.665	1218.44	568.139	630.032	581.323	0.732516	0.000831891	0.0169542	up	--	--	--	--	--	--	--	--	--	--	851.383	793.763	1144.27	567.757	642.718	550.004	0.662085	0.00238812	0.0309051	up
103982858	protein translation factor SUI1 homolog 2%2C transcript variant --1	SUI1	LOC103982858	NC_025205.1	23964213	23967065	-	838	protein_coding	2375.86	1882	2608.57	1200.84	1437.55	1540.55	0.716112	0.000835059	0.0169593	up	--	--	--	--	--	--	--	--	--	--	2234.36	1785.5	2449.78	1170.13	1601.69	1385.93	0.637302	0.0033951	0.0388389	up
103976757	probable inactive receptor kinase RLK902	LRRNT_2	LOC103976757	NC_025203.1	21009027	21011845	+	2599	protein_coding	16.5604	30.6579	25.6037	63.7543	55.8614	61.8216	-1.31408	0.000837818	0.0169593	down	--	--	--	--	--	--	--	--	--	--	--	--	--	--	--	--	--	--	--	--
novel.21115	PF03110:SBP domain	SBP	-	NC_025210.1	9198212	9204794	-	4520	-	109.298	104.83	137.055	226.771	181.019	211.39	-0.824089	0.000838419	0.0169593	down	--	--	--	--	--	--	--	--	--	--	--	--	--	--	--	--	--	--	--	--
103984230	protein DETO--IFICATION 46%2C chloroplastic	MatE	LOC103984230	NC_025202.1	12171499	12182216	+	2658	protein_coding	139.107	107.797	185.251	59.7192	53.7401	83.7583	1.13185	0.000852583	0.0171947	up	--	--	--	--	--	--	--	--	--	--	130.822	102.27	173.974	57.1219	69.8435	50.6322	1.18698	0.000264357	0.00681663	up
103987285	RNA-binding protein 8A	RRM_1	LOC103987285	NC_025207.1	5556999	5564446	-	987	protein_coding	1550.05	1504.22	1683.82	1149.19	1078.34	1116.78	0.5021	0.0008547	0.0172211	up	--	--	--	--	--	--	--	--	--	--	--	--	--	--	--	--	--	--	--	--
103988068	mitogen-activated protein kinase kinase kinase YODA-like%2C transcript variant --1	Pkinase	LOC103988068	NC_025207.1	11854033	11860400	+	2630	protein_coding	177.748	219.55	290.678	106.526	110.309	138.6	0.95138	0.000864974	0.0174116	up	--	--	--	--	--	--	--	--	--	--	--	--	--	--	--	--	--	--	--	--
103981221	transport and Golgi organization 2 homolog	DUF833	LOC103981221	NC_025205.1	8576035	8579453	-	1351	protein_coding	692.224	1178.85	3491.15	442.245	647.003	509.53	1.74515	0.000866501	0.0174258	up	--	--	--	--	--	--	--	--	--	--	650.996	1118.4	3278.63	424.953	388.456	409.028	2.04538	5.73e-05	0.00245103	up
103984039	probable N-succinyldiaminopimelate aminotransferase DapC%2C transcript variant --2	Aminotran_1_2	LOC103984039	NC_025206.1	4253673	4257852	+	1764	protein_coding	1792.94	1342.03	2360.06	939.367	1084.7	1016.07	0.853109	0.000869561	0.0174501	up	--	--	--	--	--	--	--	--	--	--	--	--	--	--	--	--	--	--	--	--
103991335	L-type lectin-domain containing receptor kinase IV.1-like	Pkinase	LOC103991335	NC_025208.1	8523864	8526318	-	2455	protein_coding	97.1542	142.411	131.031	270.35	190.212	242.301	-0.922753	0.000870165	0.0174501	down	--	--	--	--	--	--	--	--	--	--	--	--	--	--	--	--	--	--	--	--
103996101	putative leucine-rich repeat receptor-like serine/threonine-protein kinase At2g19230%2C transcript variant --3	Pkinase_Tyr	LOC103996101	NC_025209.1	30704532	30710171	-	3150	protein_coding	40.8489	77.1393	69.2807	232.421	120.915	124.64	-1.35318	0.000872147	0.0174733	down	--	--	--	--	--	--	--	--	--	--	38.416	73.1838	65.0633	176.559	173.432	139.983	-1.47385	7.02e-06	0.000599673	down
103983791	type IV inositol polyphosphate 5-phosphatase 7-like%2C transcript variant --2	E--o_endo_phos	LOC103983791	NC_025206.1	1997880	2002884	-	2934	protein_coding	0	2.9669	1.5061	8.87718	12.7279	42.8763	-3.81064	0.000905245	0.0179637	down	--	--	--	--	--	--	--	--	--	--	0	2.81476	1.41442	42.4087	4.70855	25.8125	-4.07921	0.000633637	0.0125217	down
103989092	mannose-specific lectin 3-like	B_lectin	LOC103989092	NC_025202.1	13193829	13194789	-	961	protein_coding	40.8489	110.764	118.982	126.701	380.423	406.826	-1.75825	0.000906493	0.0179637	down	--	--	--	--	--	--	--	--	--	--	38.416	105.084	111.739	555.641	136.548	354.425	-2.03783	0.00020771	0.00590088	down
103980567	probable CCR4-associated factor 1 homolog 7	CAF1	LOC103980567	NC_025205.1	3323211	3324489	-	1279	protein_coding	379.785	331.303	459.361	163.017	254.558	216.376	0.881746	0.00091948	0.0181146	up	--	--	--	--	--	--	--	--	--	--	--	--	--	--	--	--	--	--	--	--
103979472	myb-related protein Hv1-like	Myb_DNA-binding	LOC103979472	NC_025202.1	5851291	5852267	+	910	protein_coding	333.416	405.476	415.684	610.104	618.011	556.395	-0.629853	0.000925588	0.0182152	down	--	--	--	--	--	--	--	--	--	--	--	--	--	--	--	--	--	--	--	--
103971081	internal alternative NAD(P)H-ubiquinone o--idoreductase A2%2C mitochondrial	Pyr_redo--_2	LOC103971081	NC_025212.1	8525121	8534789	-	2075	protein_coding	1174.68	952.374	1863.05	777.963	642.76	553.403	1.01387	0.000938028	0.0183949	up	--	--	--	--	--	--	--	--	--	--	--	--	--	--	--	--	--	--	--	--
103992936	glucan endo-1%2C3-beta-glucosidase 7-like%2C transcript variant --2	Glyco_hydro_17	LOC103992936	NC_025208.1	28019885	28022806	-	2153	protein_coding	161.188	228.451	216.879	351.859	398.101	308.111	-0.804739	0.000954411	0.0186645	down	--	--	--	--	--	--	--	--	--	--	151.588	216.737	203.677	361.772	326.46	263.089	-0.73531	0.00367924	0.0406535	down
103969599	MADS-bo-- transcription factor 23-like%2C transcript variant --3	K-bo--	LOC103969599	NC_025211.1	32320263	32333500	-	1565	protein_coding	158.98	118.676	146.092	54.0701	89.0955	62.8187	1.03463	0.00098738	0.0191001	up	--	--	--	--	--	--	--	--	--	--	149.511	112.59	137.199	64.0458	69.8435	75.4519	0.930909	0.000509132	0.0109414	up
103977918	subtilisin-like protease SBT3.5	Peptidase_S8	LOC103977918	NC_025204.1	8566582	8569475	+	1975	protein_coding	55.2013	364.928	132.537	61.3332	5.65685	10.9684	2.82575	0.000987456	0.0191001	up	--	--	--	--	--	--	--	--	--	--	51.9136	346.216	124.469	11.2513	15.6952	42.6899	2.91666	4.16e-05	0.0019582	up
103988236	cytochrome P450 734A6-like	p450	LOC103988236	NC_025207.1	3233078	3235514	-	1813	protein_coding	0	4.94483	1.5061	32.2806	16.9706	13.9597	-3.23255	0.000993152	0.0191061	down	--	--	--	--	--	--	--	--	--	--	--	--	--	--	--	--	--	--	--	--
103994995	putative HVA22-like protein g	TB2_DP1_HVA22	LOC103994995	NC_025209.1	24224940	24231649	+	1364	protein_coding	266.07	293.723	212.36	508.42	380.423	437.737	-0.776568	0.000993689	0.0191061	down	--	--	--	--	--	--	--	--	--	--	--	--	--	--	--	--	--	--	--	--
103991682	ras-related protein RABA1f-like	Ras	LOC103991682	NC_025208.1	11878670	11881239	-	1267	protein_coding	27.6006	44.5034	76.8112	13.7193	10.6066	18.9453	1.7841	0.000995463	0.0191061	up	--	--	--	--	--	--	--	--	--	--	25.9568	42.2214	72.1354	9.52032	4.70855	7.9423	2.66025	1.25e-05	0.000898306	up
103984658	protein DOWNY MILDEW RESISTANCE 6	2OG-FeII_O--y	LOC103984658	NC_025206.1	7296380	7297861	-	1131	protein_coding	2454.25	1841.45	1805.82	1290.42	1050.05	1354.09	0.72437	0.000997457	0.0191061	up	--	--	--	--	--	--	--	--	--	--	--	--	--	--	--	--	--	--	--	--
103986569	probable LRR receptor-like serine/threonine-protein kinase At5g45780%2C transcript variant --1	Pkinase	LOC103986569	NC_025207.1	303311	309300	+	2478	protein_coding	3.31208	22.7462	10.5427	46.8069	45.2548	63.8159	-2.06949	0.0010016	0.0191061	down	--	--	--	--	--	--	--	--	--	--	--	--	--	--	--	--	--	--	--	--
103980655	G-type lectin S-receptor-like serine/threonine-protein kinase At4g27290	B_lectin	LOC103980655	NC_025202.1	6579829	6584300	-	2683	protein_coding	540.972	423.277	347.91	686.771	799.031	748.839	-0.766076	0.00100413	0.0191271	down	--	--	--	--	--	--	--	--	--	--	508.753	401.573	326.731	696.715	666.26	667.153	-0.712322	0.00147558	0.0220782	down
103991302	arrestin domain-containing protein D-like%2C transcript variant --2	FYVE	LOC103991302	NC_025202.1	16367447	16370079	-	1572	protein_coding	147.939	158.234	215.373	87.9647	104.652	65.8101	1.00326	0.00100806	0.0191504	up	--	--	--	--	--	--	--	--	--	--	--	--	--	--	--	--	--	--	--	--
103978922	serine carbo--ypeptidase-like 33	Peptidase_S10	LOC103978922	NC_025204.1	24958884	24961686	-	1655	protein_coding	73.9697	97.9076	55.7258	233.228	148.492	134.612	-1.17372	0.00101473	0.01926	down	--	--	--	--	--	--	--	--	--	--	69.5642	92.8871	52.3335	172.231	185.203	196.572	-1.35392	3.63e-06	0.000381764	down
103971197	probable transcription factor PosF21%2C transcript variant --1	bZIP_1	LOC103971197	NC_025212.1	11774362	11778707	+	1796	protein_coding	386.409	377.785	545.209	277.613	239.002	241.304	0.785563	0.00102655	0.0194496	up	--	--	--	--	--	--	--	--	--	--	--	--	--	--	--	--	--	--	--	--
103976957	ras-related protein RABB1c	Ras	LOC103976957	NC_025204.1	2688108	2691577	-	1022	protein_coding	1489.33	1250.05	1706.41	960.349	848.528	1005.1	0.659358	0.00103471	0.0195693	up	--	--	--	--	--	--	--	--	--	--	1400.63	1185.95	1602.54	916.548	1007.63	945.134	0.54486	0.00356255	0.0399191	up
103979001	ABC transporter G family member 45	ABC2_membrane	LOC103979001	NC_025202.1	6186468	6202348	-	4304	protein_coding	7049.2	7842.49	12015.7	5531.29	4894.59	3703.31	0.929104	0.00104501	0.0197465	up	--	--	--	--	--	--	--	--	--	--	--	--	--	--	--	--	--	--	--	--
103985803	ATP-dependent Clp protease ATP-binding subunit CLPT1%2C chloroplastic	Clp_N	LOC103985803	NC_025206.1	20324625	20328920	+	1152	protein_coding	267.174	239.33	313.269	162.21	175.362	160.537	0.713996	0.00105045	0.0197791	up	--	--	--	--	--	--	--	--	--	--	--	--	--	--	--	--	--	--	--	--
103998351	homeobo-- protein BEL1 homolog%2C transcript variant --2	Coprinus_mating	LOC103998351	NC_025210.1	14211001	14214619	-	2341	protein_coding	9.93623	3.95586	4.51831	36.3157	68.5894	10.9684	-2.6531	0.00105813	0.0198823	down	--	--	--	--	--	--	--	--	--	--	9.34444	3.75302	4.24326	25.099	50.2246	29.7836	-2.59201	8.26e-05	0.00319749	down
103982440	heat stress transcription factor B-2b-like	HSF_DNA-bind	LOC103982440	NC_025205.1	27212134	27213520	-	1307	protein_coding	1204.49	1276.75	2575.44	518.104	973.686	643.144	1.24298	0.00107824	0.0200557	up	--	--	--	--	--	--	--	--	--	--	1132.75	1211.29	2418.66	993.576	785.544	536.105	1.03969	0.00477552	0.048289	up
novel.23694	PF04059:RNA recognition motif 2|PF00076:RNA recognition motif. (a.k.a. RRM, RBD, or RNP domain)	RRM_1	-	NC_025211.1	23251645	23260645	+	5778	-	111.507	151.312	209.348	73.4384	85.5599	56.836	1.11985	0.00107947	0.0200557	up	--	--	--	--	--	--	--	--	--	--	104.865	143.553	196.604	77.8936	78.4759	78.4302	0.916711	0.00370961	0.0409208	up
103986583	receptor-like serine/threonine-protein kinase SD1-8%2C transcript variant --1	B_lectin	LOC103986583	NC_025207.1	394547	397879	+	2828	protein_coding	2323.97	1544.76	3322.46	931.296	1442.5	1009.09	1.08723	0.00108553	0.0200894	up	--	--	--	--	--	--	--	--	--	--	2185.56	1465.55	3120.21	1052.43	1437.68	959.033	0.97245	0.00238411	0.0309051	up
103975996	probable NAD(P)H dehydrogenase (quinone) FQR1-like 1%2C transcript variant --1	FMN_red	LOC103975996	NC_025203.1	12677685	12679350	+	1240	protein_coding	1620.71	1725.74	2385.67	989.402	1077.63	1290.28	0.771417	0.00108581	0.0200894	up	--	--	--	--	--	--	--	--	--	--	1524.18	1637.25	2240.44	1087.05	1190.48	937.191	0.747735	0.000954896	0.0165238	up
103977465	aldehyde dehydrogenase family 2 member B7%2C mitochondrial-like%2C transcript variant --4	Aldedh	LOC103977465	NC_025204.1	4181552	4188169	-	1921	protein_coding	4696.52	4191.23	5052.97	3230.48	3254.11	3316.43	0.508055	0.00109589	0.0201881	up	--	--	--	--	--	--	--	--	--	--	4416.81	3976.32	4745.38	3050.83	3378.39	2759.95	0.515423	0.00240376	0.0310818	up
103982935	pathogenesis-related protein 1-like	SCP	LOC103982935	NC_025205.1	23304585	23305260	-	676	protein_coding	534.348	318.447	777.149	143.649	178.898	313.097	1.35887	0.00110337	0.0202732	up	--	--	--	--	--	--	--	--	--	--	--	--	--	--	--	--	--	--	--	--
103975599	phytosulfokine receptor 2	Pkinase	LOC103975599	NC_025203.1	15836465	15840397	-	3933	protein_coding	214.181	248.23	251.519	393.017	389.616	337.028	-0.651416	0.0011061	0.0203059	down	--	--	--	--	--	--	--	--	--	--	--	--	--	--	--	--	--	--	--	--
103983594	adenine phosphoribosyltransferase 1	Pribosyltran	LOC103983594	NC_025206.1	1017201	1022175	+	738	protein_coding	1604.15	967.208	2137.16	827.998	764.382	745.848	1.00896	0.00111362	0.0203566	up	--	--	--	--	--	--	--	--	--	--	--	--	--	--	--	--	--	--	--	--
103994322	ABC transporter A family member 8-like	ABC_tran	LOC103994322	NC_025209.1	3683632	3694528	+	2868	protein_coding	3.31208	6.92276	7.53051	13.7193	38.8909	34.8993	-2.31461	0.00111406	0.0203566	down	--	--	--	--	--	--	--	--	--	--	--	--	--	--	--	--	--	--	--	--
103983005	plasma membrane ATPase 1%2C transcript variant --2	E1-E2_ATPase	LOC103983005	NC_025205.1	22631889	22639177	-	3850	protein_coding	1225.47	1893.87	709.374	3866.41	2732.97	2392.1	-1.23089	0.00111873	0.0203641	down	--	--	--	--	--	--	--	--	--	--	1152.48	1796.76	666.192	3661.86	3208.09	3216.63	-1.47921	2.07e-05	0.00125099	down
103978219	calcium-dependent protein kinase 26	Pkinase	LOC103978219	NC_025204.1	13020557	13026801	+	2131	protein_coding	89.426	93.9517	162.659	28.2456	49.4975	57.8331	1.34888	0.00112039	0.0203641	up	--	--	--	--	--	--	--	--	--	--	--	--	--	--	--	--	--	--	--	--
novel.13697	PF07714:Protein tyrosine kinase	Pkinase_Tyr	-	NC_025207.1	18803919	18809966	-	4530	-	66.2415	58.3489	67.7746	108.14	112.43	158.543	-0.978459	0.00112928	0.0204491	down	--	--	--	--	--	--	--	--	--	--	62.2963	55.357	63.6489	81.3555	120.068	171.752	-1.04148	0.00412751	0.0439708	down
103978192	NEDD8-conjugating enzyme Ubc12-like	UQ_con	LOC103978192	NC_025204.1	12088040	12096356	+	942	protein_coding	828.019	794.139	826.85	600.42	405.172	500.556	0.701726	0.00115408	0.0207744	up	--	--	--	--	--	--	--	--	--	--	778.704	753.418	776.517	495.922	533.636	569.86	0.529731	0.000822083	0.0147515	up
103990853	12-o--ophytodienoate reductase 7	O--idored_FMN	LOC103990853	NC_025208.1	1786542	1791769	-	1558	protein_coding	4217.38	3749.17	4893.33	2767.26	3057.53	2719.15	0.589452	0.001158	0.0208273	up	--	--	--	--	--	--	--	--	--	--	3966.2	3556.92	4595.45	2428.55	2939.71	2266.53	0.666107	0.000704302	0.0133482	up
103990962	probable LRR receptor-like serine/threonine-protein kinase At4g20940	LRRNT_2	LOC103990962	NC_025208.1	792365	797926	-	4110	protein_coding	26.4966	38.5696	27.1099	105.719	73.5391	54.8418	-1.33879	0.0011634	0.0208892	down	--	--	--	--	--	--	--	--	--	--	24.9185	36.5919	25.4596	78.759	61.2112	55.5961	-1.16008	0.00228112	0.0299237	down
103973982	flowering time control protein FPA%2C transcript variant --2	RRM_1	LOC103973982	NW_008991832.1	37271	69524	+	4515	protein_coding	437.194	383.719	500.026	298.596	254.558	275.206	0.671188	0.00116927	0.0208986	up	--	--	--	--	--	--	--	--	--	--	--	--	--	--	--	--	--	--	--	--
103980772	chaperone protein DnaJ	DnaJ	LOC103980772	NC_025205.1	4919655	4921163	+	804	protein_coding	47.4731	112.742	174.708	38.7368	41.7193	22.9338	1.68477	0.00116945	0.0208986	up	--	--	--	--	--	--	--	--	--	--	--	--	--	--	--	--	--	--	--	--
103981796	chaperone protein dnaJ 8%2C chloroplastic-like	DnaJ	LOC103981796	NC_025202.1	7678877	7680613	-	867	protein_coding	3230.38	6065.32	8360.38	2656.7	3051.17	1537.56	1.28473	0.00117174	0.0208986	up	--	--	--	--	--	--	--	--	--	--	--	--	--	--	--	--	--	--	--	--
103979019	pentatricopeptide repeat-containing protein At1g30610%2C chloroplastic	PPR	LOC103979019	NC_025204.1	24270265	24278037	-	3981	protein_coding	136.899	144.389	93.3784	238.877	208.597	228.341	-0.841867	0.00117192	0.0208986	down	--	--	--	--	--	--	--	--	--	--	128.746	136.985	87.6941	194.734	224.441	214.442	-0.833793	0.00143819	0.0217642	down
103988912	chaperone protein ClpD2%2C chloroplastic	Clp_N	LOC103988912	NC_025207.1	24073087	24084976	-	3104	protein_coding	5896.6	5128.77	8890.52	3562.98	4151.42	3192.79	0.868317	0.00117248	0.0208986	up	--	--	--	--	--	--	--	--	--	--	--	--	--	--	--	--	--	--	--	--
103998562	3-phosphoshikimate 1-carbo--yvinyltransferase 2	EPSP_synthase	EPSPS2	NC_025210.1	25125789	25133371	-	1843	protein_coding	1228.78	1113.57	1623.58	740.841	747.412	898.408	0.73208	0.00117844	0.0209822	up	--	--	--	--	--	--	--	--	--	--	1155.6	1056.47	1524.74	772.877	849.109	583.759	0.759064	0.00190401	0.0263755	up
103978804	allene o--ide synthase 2-like	p450	LOC103978804	NC_025204.1	25788948	25790702	+	1755	protein_coding	2124.14	2056.06	3754.71	953.086	1504.02	1404.95	1.03837	0.00118826	0.0211073	up	--	--	--	--	--	--	--	--	--	--	1997.63	1950.63	3526.15	1082.72	1432.97	1029.52	1.07534	0.000321822	0.00789674	up
103977033	aldo-keto reductase family 4 member C9-like%2C transcript variant --6	Aldo_ket_red	LOC103977033	NC_025202.1	2336759	2343570	+	2010	protein_coding	3742.65	2810.64	3882.73	1964.28	2308	2293.38	0.668275	0.00119305	0.0211296	up	--	--	--	--	--	--	--	--	--	--	3519.74	2666.52	3646.38	1868.58	2055.28	1652	0.81789	6.23e-05	0.00260732	up
103985454	protein ODORANT1-like	Myb_DNA-binding	LOC103985454	NC_025206.1	24947298	24948359	-	874	protein_coding	16.5604	15.8234	21.0854	37.9297	83.4386	41.8792	-1.62672	0.00119367	0.0211296	down	--	--	--	--	--	--	--	--	--	--	15.5741	15.0121	19.8019	38.0813	54.9331	35.7404	-1.37003	0.00246582	0.0316226	down
103977866	probable LRR receptor-like serine/threonine-protein kinase At4g26540	LRRNT_2	LOC103977866	NC_025204.1	8003661	8007620	+	3859	protein_coding	40.8489	77.1393	27.1099	150.912	156.271	92.7324	-1.44915	0.0011951	0.0211302	down	--	--	--	--	--	--	--	--	--	--	38.416	73.1838	25.4596	179.155	166.369	154.875	-1.85011	4.08e-06	0.000413922	down
103990317	ocs element-binding factor 1-like	bZIP_1	LOC103990317	NC_025208.1	6096254	6096900	-	647	protein_coding	26.4966	43.5145	36.1465	13.7193	11.3137	10.9684	1.55986	0.00122116	0.0214555	up	--	--	--	--	--	--	--	--	--	--	--	--	--	--	--	--	--	--	--	--
103987001	vacuolar protein sorting-associated protein 2 homolog 1	ESCRT-III	LOC103987001	NC_025207.1	3445806	3448921	+	969	protein_coding	1787.42	1536.85	2204.93	1112.07	1107.33	1250.39	0.671664	0.00123391	0.0215549	up	--	--	--	--	--	--	--	--	--	--	1680.96	1458.05	2070.71	797.976	1011.55	878.617	0.953638	8.24e-06	0.000655542	up
103978979	kinesin-like protein KIFC3%2C transcript variant --2	Kinesin	LOC103978979	NC_025204.1	24570508	24574311	-	3041	protein_coding	170.02	185.925	109.946	288.912	303.349	263.24	-0.869724	0.00123864	0.0216172	down	--	--	--	--	--	--	--	--	--	--	--	--	--	--	--	--	--	--	--	--
103978674	luminal-binding protein 2	HSP70	LOC103978674	NC_025204.1	26827254	26831432	+	2186	protein_coding	1618.5	907.87	1241.03	589.929	731.148	736.874	0.87226	0.00123951	0.0216172	up	--	--	--	--	--	--	--	--	--	--	--	--	--	--	--	--	--	--	--	--
103986414	4-coumarate--CoA ligase-like 5	AMP-binding	LOC103986414	NC_025206.1	26539843	26547227	-	1983	protein_coding	75.0737	84.062	91.8723	133.158	145.664	163.528	-0.819976	0.00124265	0.0216424	down	--	--	--	--	--	--	--	--	--	--	--	--	--	--	--	--	--	--	--	--
103981671	midasin%2C transcript variant --1	AAA_5	LOC103981671	NC_025202.1	886601	949277	+	17120	protein_coding	590.654	679.419	706.362	1129.82	1177.33	860.517	-0.681755	0.00124299	0.0216424	down	--	--	--	--	--	--	--	--	--	--	555.475	644.58	663.363	960.687	1122.21	1000.73	-0.727638	3.34e-05	0.00168582	down
103984639	SP-- domain-containing membrane protein OsI_17046-like%2C transcript variant --2	MFS_1	LOC103984639	NC_025206.1	7457365	7471965	-	2509	protein_coding	41.953	38.5696	52.7136	22.5964	9.89949	10.9684	1.60837	0.00124675	0.0216901	up	--	--	--	--	--	--	--	--	--	--	--	--	--	--	--	--	--	--	--	--
103972180	peptide methionine sulfo--ide reductase A1-like	PMSR	LOC103972180	NC_025212.1	23119638	23122925	+	1001	protein_coding	542.076	537.008	602.441	312.315	364.16	405.829	0.635668	0.00125124	0.0217505	up	--	--	--	--	--	--	--	--	--	--	509.791	509.472	565.768	284.744	340.585	302.8	0.770247	2.24e-05	0.00131605	up
103974723	au--in-responsive protein SAUR36-like	Au--in_inducible	LOC103974723	NC_025203.1	18997317	18998037	+	721	protein_coding	96.0502	166.146	242.483	71.8244	79.196	57.8331	1.26541	0.00125331	0.0217591	up	--	--	--	--	--	--	--	--	--	--	90.3296	157.627	227.722	78.759	51.0093	45.6682	1.43398	0.000677687	0.0130552	up
103999832	DNA polymerase I A%2C chloroplastic-like%2C transcript variant --1	3_5_e--onuc	LOC103999832	NC_025211.1	9465473	9524143	-	3518	protein_coding	508.956	486.571	545.209	773.121	700.743	754.822	-0.533683	0.00126029	0.0218021	down	--	--	--	--	--	--	--	--	--	--	--	--	--	--	--	--	--	--	--	--
103998714	D-3-phosphoglycerate dehydrogenase 3%2C chloroplastic-like	ACT	LOC103998714	NC_025210.1	27864076	27869013	-	2231	protein_coding	30.9127	58.3489	45.1831	88.7718	96.8736	106.692	-1.11563	0.00126814	0.0219189	down	--	--	--	--	--	--	--	--	--	--	29.0716	55.357	42.4326	183.483	65.9198	100.272	-1.46026	0.00215792	0.0288039	down
103979831	flavonoid 3'-monoo--ygenase	p450	LOC103979831	NC_025204.1	29141861	29143637	+	1695	protein_coding	2010.43	1606.08	2962.5	692.42	1397.24	962.224	1.10746	0.00127658	0.022029	up	--	--	--	--	--	--	--	--	--	--	1890.69	1523.72	2782.16	899.238	1433.75	641.341	1.05808	0.00304774	0.0363597	up
103992471	transcription factor GAMYB-like%2C transcript variant --1	Myb_DNA-binding	LOC103992471	NC_025208.1	24291250	24306530	+	2812	protein_coding	25.3926	19.7793	28.616	58.9122	57.2756	51.8504	-1.20342	0.00129088	0.0222217	down	--	--	--	--	--	--	--	--	--	--	23.8802	18.7651	26.874	45.0052	51.7941	56.5889	-1.15333	0.00315582	0.0371823	down
103977517	cyclin-D3-1-like%2C transcript variant --2	Cyclin_C	LOC103977517	NC_025204.1	4535059	4537752	-	1764	protein_coding	9.93623	36.5917	18.0732	90.3858	61.5183	58.8303	-1.69181	0.00129256	0.0222327	down	--	--	--	--	--	--	--	--	--	--	--	--	--	--	--	--	--	--	--	--
novel.18802	PF00248:Aldo/keto reductase family	Aldo_ket_red	-	NC_025209.1	25707951	25713708	-	2711	-	38.6409	27.691	18.0732	72.6314	65.0538	65.8101	-1.25167	0.00129669	0.0222637	down	--	--	--	--	--	--	--	--	--	--	--	--	--	--	--	--	--	--	--	--
103981188	ubiquinol o--idase 4%2C chloroplastic/chromoplastic	AO--	LOC103981188	NC_025205.1	8211414	8218307	-	1462	protein_coding	1497.06	1179.84	1781.72	901.437	939.038	917.353	0.692016	0.00129836	0.0222637	up	--	--	--	--	--	--	--	--	--	--	--	--	--	--	--	--	--	--	--	--
103996400	serine/threonine-protein kinase STY46-like	Pkinase_Tyr	LOC103996400	NC_025209.1	34970192	34984935	+	2227	protein_coding	1716.76	976.109	891.613	633.507	603.869	617.219	0.951199	0.0013127	0.022434	up	--	--	--	--	--	--	--	--	--	--	1614.51	926.057	837.337	468.227	485.766	499.372	1.21734	3.13e-05	0.00162216	up
103970491	protein SRG1	2OG-FeII_O--y	LOC103970491	NC_025212.1	4271730	4273468	-	1478	protein_coding	41.953	110.764	16.5671	184	268.701	168.514	-1.86313	0.00131776	0.0224844	down	520.013	453.437	535.415	207.299	307.899	191.491	1.09036	5.16e-06	0.00251662	up	39.4543	105.084	15.5586	443.993	381.393	443.776	-2.97221	3.89e-08	1.21e-05	down
103992133	zinc-finger homeodomain protein 9	ZF-HD_dimer	LOC103992133	NC_025208.1	20889599	20890862	+	1264	protein_coding	264.966	161.201	349.416	86.3507	126.572	134.612	1.15532	0.00132892	0.0225843	up	--	--	--	--	--	--	--	--	--	--	249.185	152.935	328.145	123.764	127.916	59.5673	1.22477	0.00264634	0.0332629	up
103988046	probable purple acid phosphatase 20	Metallophos	LOC103988046	NC_025207.1	11673915	11675823	+	1496	protein_coding	77.2818	34.6138	167.177	12.1052	32.5269	23.931	2.01522	0.00133276	0.0226315	up	--	--	--	--	--	--	--	--	--	--	72.679	32.8389	157.001	20.7716	21.9733	13.899	2.19988	0.000235912	0.00638263	up
103981773	putative receptor-like protein kinase At1g80870%2C transcript variant --1	Pkinase	LOC103981773	NC_025202.1	7668667	7671225	+	2559	protein_coding	72.8657	56.371	42.1709	138	134.35	93.7296	-1.08829	0.00133835	0.0227082	down	--	--	--	--	--	--	--	--	--	--	68.5259	53.4805	39.6038	159.249	158.521	111.192	-1.40037	2.37e-05	0.00136239	down
103985501	calcium/calmodulin-regulated receptor-like kinase 2	Pkinase_Tyr	LOC103985501	NC_025206.1	24505795	24515495	+	1653	protein_coding	625.982	644.805	753.051	434.982	447.599	476.625	0.573245	0.00134307	0.022752	up	--	--	--	--	--	--	--	--	--	--	588.7	611.742	707.21	377.351	427.694	396.122	0.665502	0.000204022	0.00584365	up
103975505	protein STRUBBELIG-RECEPTOR FAMILY 6%2C transcript variant --2	Pkinase_Tyr	LOC103975505	NC_025203.1	16498133	16506835	-	2521	protein_coding	183.268	187.903	117.476	342.982	280.014	274.209	-0.870168	0.00134424	0.0227536	down	--	--	--	--	--	--	--	--	--	--	172.353	178.268	110.325	344.463	249.553	292.872	-0.937429	0.000810875	0.0145899	down
103981274	WAT1-related protein At5g45370-like	DUF6	LOC103981274	NC_025205.1	9232181	9238212	+	1596	protein_coding	2945.54	2548.56	4000.21	1955.4	1992.63	1741.97	0.737989	0.00137461	0.0231572	up	--	--	--	--	--	--	--	--	--	--	2770.11	2417.88	3756.7	1497.29	1549.9	1119.86	1.10132	9.28e-06	0.000721234	up
103972575	cinnamate beta-D-glucosyltransferase-like	UDPGT	LOC103972575	NC_025203.1	10452922	10454898	-	1977	protein_coding	1319.31	1152.14	2670.32	485.017	910.754	771.773	1.24545	0.00137586	0.0231591	up	--	--	--	--	--	--	--	--	--	--	--	--	--	--	--	--	--	--	--	--
103970818	cytochrome P450 709B1-like	p450	LOC103970818	NC_025212.1	248912	251259	+	1777	protein_coding	87.218	41.5365	61.7502	12.1052	31.8198	12.9626	1.72807	0.0013769	0.0231591	up	--	--	--	--	--	--	--	--	--	--	--	--	--	--	--	--	--	--	--	--
104000288	scarecrow-like protein 23	GRAS	LOC104000288	NC_025211.1	19397815	19399781	-	1967	protein_coding	139.107	130.543	341.885	39.5438	101.823	57.8331	1.61106	0.00138266	0.023195	up	--	--	--	--	--	--	--	--	--	--	130.822	123.85	321.073	57.9874	57.2874	34.7476	1.93222	2.5e-05	0.0014188	up
103993532	protein MONOCULM 1-like	GRAS	LOC103993532	NC_025202.1	14598731	14602431	-	2369	protein_coding	13.2483	24.7241	15.061	45.1929	60.1041	41.8792	-1.46033	0.00138339	0.023195	down	--	--	--	--	--	--	--	--	--	--	12.4593	23.4563	14.1442	60.5839	58.0722	53.6105	-1.76615	3.91e-05	0.00188345	down
103994646	glucan endo-1%2C3-beta-glucosidase 4-like%2C transcript variant --1	Glyco_hydro_17	LOC103994646	NC_025209.1	13065170	13069434	-	2132	protein_coding	55.2013	89.0069	45.1831	195.298	121.622	124.64	-1.21066	0.00139151	0.0232944	down	--	--	--	--	--	--	--	--	--	--	51.9136	84.4428	42.4326	211.178	117.714	153.882	-1.42207	0.000209017	0.00591669	down
103981074	dual specificity protein phosphatase 12	DSPc	LOC103981074	NC_025205.1	7370128	7374230	-	1551	protein_coding	94.9462	92.9627	87.354	192.07	137.179	162.531	-0.834251	0.00140519	0.0234679	down	--	--	--	--	--	--	--	--	--	--	--	--	--	--	--	--	--	--	--	--
103968973	eukaryotic translation initiation factor 3 subunit G-like	RRM_1	LOC103968973	NC_025211.1	27705070	27708535	+	1198	protein_coding	1256.38	1244.12	1170.24	769.086	940.452	790.718	0.553744	0.00140962	0.0235051	up	--	--	--	--	--	--	--	--	--	--	--	--	--	--	--	--	--	--	--	--
103994054	ABC transporter G family member 5-like	ABC2_membrane	LOC103994054	NC_025209.1	1591289	1593893	+	2605	protein_coding	18.7684	14.8345	40.6648	67.7893	58.6899	75.7813	-1.4778	0.00141075	0.0235055	down	--	--	--	--	--	--	--	--	--	--	--	--	--	--	--	--	--	--	--	--
103981797	shaggy-related protein kinase kappa-like%2C transcript variant --1	Pkinase	LOC103981797	NC_025205.1	14539280	14562787	+	1843	protein_coding	1339.18	1270.82	1281.69	2095.82	1772.01	1746.96	-0.528884	0.00141659	0.0235843	down	--	--	--	--	--	--	--	--	--	--	--	--	--	--	--	--	--	--	--	--
103997666	septum-promoting GTP-binding protein 1	Ras	LOC103997666	NC_025210.1	7606184	7607880	+	1083	protein_coding	82.8019	55.3821	46.6892	20.9824	23.3345	30.9108	1.31024	0.00142736	0.0237265	up	--	--	--	--	--	--	--	--	--	--	--	--	--	--	--	--	--	--	--	--
103991223	receptor-like serine/threonine-protein kinase ALE2%2C transcript variant --1	Pkinase_Tyr	LOC103991223	NC_025208.1	7491182	7500161	+	4732	protein_coding	61.8254	129.554	57.2319	250.175	149.907	209.396	-1.28413	0.00144395	0.0239462	down	--	--	--	--	--	--	--	--	--	--	58.1432	122.911	53.748	192.137	175.786	207.493	-1.2827	0.000607238	0.0122061	down
104000851	polyadenylate-binding protein-interacting protein 8-like%2C transcript variant --2	RRM_1	LOC104000851	NC_025211.1	22605734	22611317	-	1622	protein_coding	37.5369	56.371	34.6404	119.438	82.7315	84.7555	-1.14674	0.0014518	0.0240047	down	--	--	--	--	--	--	--	--	--	--	--	--	--	--	--	--	--	--	--	--
novel.11478	PF00860:Permease family|PF00903:Glyo--alase/Bleomycin resistance protein/Dio--ygenase superfamily	Glyo--alase	-	NC_025206.1	26032417	26078668	-	5113	-	293.671	268.999	316.282	168.666	207.889	164.525	0.695507	0.00145199	0.0240047	up	--	--	--	--	--	--	--	--	--	--	--	--	--	--	--	--	--	--	--	--
103984984	protein NUCLEAR FUSION DEFECTIVE 4%2C transcript variant --2	MFS_1	LOC103984984	NC_025206.1	10859919	10865243	-	1875	protein_coding	394.137	347.127	457.855	217.894	247.487	273.212	0.697686	0.00145988	0.024099	up	--	--	--	--	--	--	--	--	--	--	--	--	--	--	--	--	--	--	--	--
103980091	dnaJ homolog subfamily B member 3-like%2C transcript variant --2	DnaJ	LOC103980091	NC_025204.1	28347093	28348506	+	1004	protein_coding	15.4564	300.645	1262.11	16.1403	38.1838	23.931	4.33268	0.00145996	0.024099	up	--	--	--	--	--	--	--	--	--	--	--	--	--	--	--	--	--	--	--	--
103976115	alanine aminotransferase 2-like	Aminotran_1_2	LOC103976115	NC_025203.1	11845706	11851992	-	1837	protein_coding	4875.38	3102.38	5167.44	1987.68	2397.09	2846.79	0.862069	0.00147029	0.024232	up	--	--	--	--	--	--	--	--	--	--	--	--	--	--	--	--	--	--	--	--
103998593	GTP-binding protein SAR1A	Arf	LOC103998593	NC_025210.1	26453124	26454221	+	765	protein_coding	430.57	302.623	930.772	189.649	209.304	259.252	1.33646	0.00147585	0.0242859	up	--	--	--	--	--	--	--	--	--	--	--	--	--	--	--	--	--	--	--	--
103973062	ABC transporter G family member 39	ABC_tran	LOC103973062	NW_008991499.1	640199	647200	-	4601	protein_coding	56.3053	51.4262	66.2685	100.07	101.116	147.574	-1.00637	0.00148752	0.0244401	down	--	--	--	--	--	--	--	--	--	--	--	--	--	--	--	--	--	--	--	--
103981370	myb family transcription factor EFM-like	Myb_DNA-binding	LOC103981370	NC_025205.1	10189233	10191144	-	1110	protein_coding	344.456	170.102	170.19	106.526	111.016	95.7238	1.12876	0.00149394	0.0245078	up	--	--	--	--	--	--	--	--	--	--	--	--	--	--	--	--	--	--	--	--
103980393	tyrosine-protein kinase ABL1-like%2C transcript variant --2	Pkinase_Tyr	LOC103980393	NC_025205.1	785138	790697	-	2687	protein_coding	196.516	189.881	314.775	111.368	128.693	127.632	0.925981	0.0015025	0.0245663	up	--	--	--	--	--	--	--	--	--	--	184.812	180.145	295.614	110.782	142.041	81.4086	0.975896	0.00359508	0.0400796	up
103987638	adenylate kinase 4	ADK	LOC103987638	NC_025207.1	8313090	8317880	-	1209	protein_coding	1211.12	1022.59	1010.59	761.823	583.363	734.88	0.642218	0.00150284	0.0245663	up	--	--	--	--	--	--	--	--	--	--	--	--	--	--	--	--	--	--	--	--
103992797	aspartate aminotransferase%2C cytoplasmic-like%2C transcript variant --1	Aminotran_1_2	LOC103992797	NC_025208.1	26924455	26930419	+	1702	protein_coding	2957.68	2290.44	3227.58	1733.47	1897.87	1830.72	0.633389	0.00150328	0.0245663	up	--	--	--	--	--	--	--	--	--	--	--	--	--	--	--	--	--	--	--	--
103999791	eukaryotic translation initiation factor 3 subunit G-like	RRM_1	LOC103999791	NC_025211.1	7049922	7071911	+	1142	protein_coding	1980.62	2044.19	2125.11	1512.35	1517.45	1501.67	0.440302	0.00152294	0.0248304	up	--	--	--	--	--	--	--	--	--	--	--	--	--	--	--	--	--	--	--	--
103998703	zinc finger protein CO3-like	zf-B_bo--	LOC103998703	NC_025210.1	27798592	27799884	+	1101	protein_coding	79.4898	94.9407	106.933	51.649	46.669	48.859	0.931029	0.0015295	0.0249182	up	26.3554	16.7939	26.3515	58.1892	53.4772	55.5209	-1.2754	0.000355242	0.04395	down	74.7555	90.0724	100.424	22.5026	14.1257	21.8413	2.18659	5.07e-09	2.4e-06	up
103983686	starch synthase 3%2C chloroplastic/amyloplastic-like	Glycos_transf_1	LOC103983686	NC_025206.1	374314	395516	-	4176	protein_coding	19.8725	44.5034	24.0976	139.614	49.4975	89.7411	-1.64486	0.00156184	0.0253095	down	--	--	--	--	--	--	--	--	--	--	--	--	--	--	--	--	--	--	--	--
103975662	DEAD-bo-- ATP-dependent RNA helicase 9-like	DEAD	LOC103975662	NC_025203.1	15329040	15335629	+	2580	protein_coding	134.691	196.804	97.8967	305.052	284.257	257.258	-0.97183	0.00156703	0.0253742	down	--	--	--	--	--	--	--	--	--	--	--	--	--	--	--	--	--	--	--	--
103992975	wall-associated receptor kinase 5-like	Pkinase	LOC103992975	NC_025208.1	24223538	24228063	-	2528	protein_coding	146.835	62.3048	114.464	47.6139	44.5477	43.8734	1.24682	0.00157686	0.025514	up	--	--	--	--	--	--	--	--	--	--	--	--	--	--	--	--	--	--	--	--
103986668	acyl-protein thioesterase 2-like	Abhydrolase_2	LOC103986668	NC_025207.1	1033841	1036403	-	1085	protein_coding	130.275	67.2496	43.677	154.14	305.47	197.43	-1.44047	0.00159457	0.0257418	down	--	--	--	--	--	--	--	--	--	--	122.516	63.8013	41.0182	257.049	223.656	285.923	-1.74538	1.37e-05	0.000956464	down
103980678	agamous-like MADS-bo-- protein AGL61	SRF-TF	LOC103980678	NC_025205.1	4124315	4125484	+	1170	protein_coding	48.5771	48.4593	63.2563	12.1052	27.5772	19.9425	1.41496	0.00161864	0.0260802	up	--	--	--	--	--	--	--	--	--	--	--	--	--	--	--	--	--	--	--	--
103992338	protein TIFY 10a-like	Zim	LOC103992338	NC_025208.1	22883669	22885286	-	1223	protein_coding	64.0335	40.5476	28.616	86.3507	185.262	93.7296	-1.44986	0.00161969	0.0260802	down	--	--	--	--	--	--	--	--	--	--	60.2197	38.4684	26.874	114.244	182.064	122.113	-1.7267	1.22e-05	0.000886209	down
103995197	aldehyde dehydrogenase family 7 member B4	Aldedh	LOC103995197	NC_025209.1	28032236	28041539	+	1740	protein_coding	18151.3	11439.4	19958.9	8811	10011.2	9549.45	0.804341	0.00162466	0.0261285	up	--	--	--	--	--	--	--	--	--	--	17070.2	10852.8	18743.9	8211.71	8889.75	6610.97	0.976651	0.000203845	0.00584365	up
103985712	dof zinc finger protein DOF4.6-like%2C transcript variant --2	zf-Dof	LOC103985712	NC_025206.1	21640038	21642262	-	2060	protein_coding	71.7616	92.9627	36.1465	184	168.291	123.643	-1.23211	0.00162761	0.026156	down	--	--	--	--	--	--	--	--	--	--	67.4876	88.1959	33.9461	179.155	203.253	137.005	-1.44102	0.000202312	0.00581793	down
103983006	plasma membrane ATPase 1-like	E1-E2_ATPase	LOC103983006	NC_025205.1	22622393	22629516	+	3474	protein_coding	67.3455	153.29	51.2075	371.227	171.827	231.333	-1.50223	0.00164685	0.0263657	down	--	--	--	--	--	--	--	--	--	--	--	--	--	--	--	--	--	--	--	--
103989280	cysteine proteinase 1-like	Peptidase_C1	LOC103989280	NC_025207.1	28453329	28456933	-	1430	protein_coding	6347.04	5335.47	7465.75	4022.97	4304.87	4254.72	0.605542	0.00165049	0.0263843	up	--	--	--	--	--	--	--	--	--	--	--	--	--	--	--	--	--	--	--	--
103993967	probable ribose-5-phosphate isomerase 3%2C chloroplastic	Rib_5-P_isom_A	LOC103993967	NC_025209.1	2172850	2174909	-	1255	protein_coding	1348.01	1065.12	1472.97	819.928	720.542	902.396	0.669466	0.00165619	0.0264164	up	--	--	--	--	--	--	--	--	--	--	--	--	--	--	--	--	--	--	--	--
103984849	GATA transcription factor 4-like	GATA	LOC103984849	NC_025206.1	9631517	9633318	-	1711	protein_coding	17.6644	35.6027	60.2441	87.1577	107.48	105.695	-1.42289	0.00165672	0.0264164	down	--	--	--	--	--	--	--	--	--	--	--	--	--	--	--	--	--	--	--	--
103994894	ras-related protein Rab11D-like	Ras	LOC103994894	NC_025209.1	21141225	21148179	+	897	protein_coding	85.0099	128.565	61.7502	259.052	172.534	173.499	-1.1269	0.00166495	0.0265082	down	--	--	--	--	--	--	--	--	--	--	79.9469	121.973	57.9912	217.236	179.71	214.442	-1.22263	0.000198444	0.00572323	down
103976414	transcription repressor KAN1-like	Myb_DNA-binding	LOC103976414	NC_025203.1	11426524	11429664	-	1478	protein_coding	4.4161	3.95586	0	9.68419	26.8701	27.9194	-2.85837	0.00166572	0.0265082	down	--	--	--	--	--	--	--	--	--	--	4.15309	3.75302	0	24.2336	36.0989	36.7331	-3.51361	4.12e-06	0.000413922	down
103969764	probable cysteine desulfurase	Aminotran_5	LOC103969764	NC_025211.1	23788465	23791080	-	2213	protein_coding	22.0805	11.8676	34.6404	6.45613	1.41421	0	3.08571	0.00166873	0.0265363	up	--	--	--	--	--	--	--	--	--	--	--	--	--	--	--	--	--	--	--	--
103977277	probable protein phosphatase 2C 60	PP2C	LOC103977277	NC_025204.1	477633	489007	-	2164	protein_coding	3425.79	2796.79	3985.15	2326.63	2095.86	2171.73	0.629969	0.00167092	0.0265512	up	--	--	--	--	--	--	--	--	--	--	--	--	--	--	--	--	--	--	--	--
103979104	ethylene-responsive transcription factor ABR1-like	AP2	LOC103979104	NC_025204.1	23428566	23430266	+	1545	protein_coding	3429.1	4986.36	16464.7	995.051	3807.77	1703.09	1.93498	0.00168989	0.0267927	up	--	--	--	--	--	--	--	--	--	--	3224.87	4730.68	15462.4	1311.21	1657.41	760.475	2.65046	1.01e-06	0.000138024	up
103984339	protein NSP-INTERACTING KINASE 1-like%2C transcript variant --2	LRRNT_2	LOC103984339	NC_025202.1	12083397	12088797	-	2564	protein_coding	28.7047	28.68	24.0976	73.4384	87.6812	42.8763	-1.32405	0.00169781	0.0268781	down	--	--	--	--	--	--	--	--	--	--	--	--	--	--	--	--	--	--	--	--
novel.3511	PF01282:Ribosomal protein S24e	Ribosomal_S24e	-	NC_025203.1	16851263	16859596	+	4952	-	324.583	223.506	287.666	160.596	149.2	180.479	0.769942	0.00170415	0.0269184	up	--	--	--	--	--	--	--	--	--	--	--	--	--	--	--	--	--	--	--	--
103976377	L-gulonolactone o--idase 5-like	FAD_binding_4	LOC103976377	NC_025203.1	12571520	12575012	+	1324	protein_coding	60.7214	82.0841	123.5	42.7718	16.9706	35.8964	1.47813	0.00172116	0.0270866	up	--	--	--	--	--	--	--	--	--	--	--	--	--	--	--	--	--	--	--	--
103984212	somatic embryogenesis receptor kinase 1-like	LRRNT_2	LOC103984212	NC_025206.1	5604574	5612300	-	988	protein_coding	686.704	664.585	640.094	1052.35	888.126	930.316	-0.527133	0.00174064	0.0273668	down	--	--	--	--	--	--	--	--	--	--	--	--	--	--	--	--	--	--	--	--
103970483	uncharacterized LOC103970483%2C transcript variant --2	AAA	LOC103970483	NC_025212.1	4187475	4216650	-	3813	protein_coding	3138.74	3203.26	4262.27	5318.23	5370.48	5451.27	-0.606453	0.00174153	0.0273668	down	4289.85	4746.16	4526.47	5991.67	6153.93	6194.55	-0.435324	0.000186785	0.0289538	down	--	--	--	--	--	--	--	--	--	--
103971074	putative ER lumen protein-retaining receptor C28H8.4	ER_lumen_recept	LOC103971074	NC_025203.1	9123332	9128955	+	1251	protein_coding	903.093	771.393	965.412	562.49	632.153	577.334	0.573538	0.00174319	0.0273727	up	--	--	--	--	--	--	--	--	--	--	849.306	731.838	906.643	488.133	573.659	606.593	0.575671	0.00263663	0.0331662	up
103977703	probable indole-3-pyruvate monoo--ygenase YUCCA10	FMO-like	LOC103977703	NC_025204.1	6392207	6394329	-	1454	protein_coding	1.10403	6.92276	6.02441	24.2105	16.2635	31.9079	-2.36731	0.00174597	0.0273934	down	--	--	--	--	--	--	--	--	--	--	--	--	--	--	--	--	--	--	--	--
103987641	nicotinamidase 1	Isochorismatase	LOC103987641	NC_025207.1	8328775	8331660	-	1133	protein_coding	1785.21	1637.73	2555.86	803.788	1339.97	1073.9	0.893102	0.00174838	0.0273934	up	--	--	--	--	--	--	--	--	--	--	--	--	--	--	--	--	--	--	--	--
103978612	NAC domain-containing protein 67-like	NAM	LOC103978612	NC_025204.1	19447856	19449575	+	1465	protein_coding	6876.97	7228.35	10529.2	3239.36	5861.21	3281.53	0.99219	0.00177675	0.027797	up	--	--	--	--	--	--	--	--	--	--	6467.39	6857.7	9888.21	5558.14	4611.24	3188.83	0.797027	0.00498682	0.0496437	up
103975967	DEAD-bo-- ATP-dependent RNA helicase 35-like	DEAD	LOC103975967	NC_025203.1	12907423	12911365	+	2310	protein_coding	904.197	891.058	989.51	647.227	691.55	625.196	0.502361	0.00177863	0.0278059	up	--	--	--	--	--	--	--	--	--	--	--	--	--	--	--	--	--	--	--	--
103995925	cytochrome P450 94C1-like	p450	LOC103995925	NC_025209.1	31986667	31988483	-	1817	protein_coding	64.0335	35.6027	48.1953	25.0175	12.7279	8.97411	1.65232	0.00178239	0.0278141	up	--	--	--	--	--	--	--	--	--	--	60.2197	33.7771	45.2614	7.78936	10.2019	23.8269	1.75015	0.0018983	0.0263755	up
103973368	MADS-bo-- transcription factor 1-like%2C transcript variant --1	K-bo--	LOC103973368	NC_025203.1	11107799	11111838	+	1183	protein_coding	34.2248	16.8124	49.7014	6.45613	12.0208	6.97986	1.95663	0.0017824	0.0278141	up	--	--	--	--	--	--	--	--	--	--	--	--	--	--	--	--	--	--	--	--
103994704	dnaJ homolog subfamily B member 1	DnaJ_C	LOC103994704	NC_025209.1	13828651	13833879	+	1562	protein_coding	1030.06	1066.1	1414.23	749.718	770.746	742.857	0.631771	0.00178308	0.0278141	up	--	--	--	--	--	--	--	--	--	--	--	--	--	--	--	--	--	--	--	--
103972371	cyclic dof factor 3-like	zf-Dof	LOC103972371	NC_025212.1	24332193	24335780	+	2346	protein_coding	164.5	117.687	171.696	82.3156	85.5599	83.7583	0.845863	0.00179741	0.0279967	up	--	--	--	--	--	--	--	--	--	--	154.702	111.652	161.244	55.391	55.7179	64.5312	1.28155	8.75e-06	0.000688259	up
103985849	peptide methionine sulfo--ide reductase A3-like	PMSR	LOC103985849	NC_025206.1	19770603	19774062	-	966	protein_coding	842.371	718.978	978.967	471.297	602.455	517.507	0.672988	0.00180883	0.0281128	up	--	--	--	--	--	--	--	--	--	--	792.201	682.111	919.373	443.993	514.017	321.663	0.90133	0.000338104	0.00819521	up
103994932	transcription factor MYB108-like	Myb_DNA-binding	LOC103994932	NC_025209.1	22616856	22617986	+	922	protein_coding	59.6174	49.4483	201.818	20.1754	24.0416	39.8849	1.88401	0.00183025	0.028425	up	--	--	--	--	--	--	--	--	--	--	--	--	--	--	--	--	--	--	--	--
103989169	CBL-interacting serine/threonine-protein kinase 12-like%2C transcript variant --2	Pkinase	LOC103989169	NC_025207.1	27459829	27462889	+	2062	protein_coding	219.701	165.157	180.732	97.6489	125.865	77.7756	0.903423	0.00183335	0.0284316	up	--	--	--	--	--	--	--	--	--	--	--	--	--	--	--	--	--	--	--	--
103974575	BTB/POZ and TAZ domain-containing protein 2-like	zf-TAZ	LOC103974575	NW_008993387.1	9072	11212	-	1439	protein_coding	7.72818	61.3158	3.01221	294.561	95.4594	93.7296	-2.72926	0.00186296	0.0288068	down	--	--	--	--	--	--	--	--	--	--	7.2679	58.1717	2.82884	241.47	158.521	117.149	-2.90153	0.000376095	0.00886764	down
103986419	28 kDa ribonucleoprotein%2C chloroplastic-like	RRM_1	LOC103986419	NC_025206.1	26510185	26514558	+	1403	protein_coding	83.9059	147.356	72.2929	242.912	181.019	215.379	-1.06522	0.00186816	0.0288661	down	--	--	--	--	--	--	--	--	--	--	78.9086	139.8	67.8922	207.716	178.925	172.745	-0.956087	0.00479353	0.0484465	down
103993836	proline-rich receptor-like protein kinase PERK8%2C transcript variant --1	Pkinase_Tyr	LOC103993836	NC_025209.1	3185074	3190070	+	3038	protein_coding	232.949	327.347	171.696	496.315	382.545	532.464	-0.941887	0.00187522	0.0289333	down	--	--	--	--	--	--	--	--	--	--	--	--	--	--	--	--	--	--	--	--
103979433	probable LRR receptor-like serine/threonine-protein kinase At1g74360	LRRNT_2	LOC103979433	NC_025204.1	20155219	20158367	+	3020	protein_coding	462.587	403.498	909.686	234.842	293.449	301.131	1.09617	0.00188265	0.0290059	up	--	--	--	--	--	--	--	--	--	--	--	--	--	--	--	--	--	--	--	--
103972077	hsp70-Hsp90 organizing protein	TPR_1	LOC103972077	NC_025212.1	22310561	22315579	-	2071	protein_coding	373.161	538.986	563.282	298.596	272.236	310.105	0.74362	0.00188957	0.0290914	up	489.603	502.885	553.382	336.406	311.95	352.388	0.62802	6.4e-05	0.0144149	up	--	--	--	--	--	--	--	--	--	--
103984544	hippocampus abundant transcript-like protein 1%2C transcript variant --1	MFS_1	LOC103984544	NC_025206.1	8258448	8265442	+	2284	protein_coding	110.403	162.19	69.2807	367.192	241.831	194.439	-1.22606	0.00190018	0.0292178	down	--	--	--	--	--	--	--	--	--	--	103.827	153.874	65.0633	311.574	262.109	280.959	-1.39497	3.67e-05	0.00180067	down
103973767	BAG family molecular chaperone regulator 1-like	ubiquitin	LOC103973767	NW_008991787.1	166296	167347	+	968	protein_coding	3.31208	35.6027	4.51831	178.351	57.2756	47.8619	-2.68194	0.00190052	0.0292178	down	--	--	--	--	--	--	--	--	--	--	3.11481	33.7771	4.24326	96.0687	76.1216	125.091	-2.82241	0.00021034	0.00593729	down
108951208	L-type lectin-domain containing receptor kinase IV.1-like	Pkinase	LOC108951208	NC_025210.1	6431511	6433841	+	2331	protein_coding	411.801	464.814	436.77	892.56	644.881	611.236	-0.710248	0.00192842	0.0295612	down	--	--	--	--	--	--	--	--	--	--	387.275	440.979	410.182	649.113	685.879	568.867	-0.62061	0.000558616	0.0115556	down
103994040	au--in transporter-like protein 4%2C transcript variant --3	Aa_trans	LOC103994040	NC_025209.1	1687149	1690514	+	2472	protein_coding	4.4161	4.94483	3.01221	33.0877	16.9706	13.9597	-2.34832	0.00193696	0.0296281	down	--	--	--	--	--	--	--	--	--	--	4.15309	4.69127	2.82884	31.1574	32.9599	10.9207	-2.66523	0.000615203	0.0122917	down
103970780	adipocyte plasma membrane-associated protein-like	Str_synth	LOC103970780	NC_025212.1	7197486	7200116	-	1317	protein_coding	33.1208	13.8455	24.0976	48.421	82.7315	60.8245	-1.44264	0.00194713	0.0297516	down	--	--	--	--	--	--	--	--	--	--	--	--	--	--	--	--	--	--	--	--
103979992	plant UB-- domain-containing protein 4	UB--	LOC103979992	NC_025204.1	27546043	27550092	+	1488	protein_coding	215.285	180.981	268.086	136.386	123.037	127.632	0.77452	0.00196368	0.029865	up	--	--	--	--	--	--	--	--	--	--	--	--	--	--	--	--	--	--	--	--
103989181	potassium channel KAT3-like%2C transcript variant --3	Ion_trans	LOC103989181	NC_025207.1	27532040	27536588	-	3268	protein_coding	23.1845	35.6027	7.53051	115.403	41.7193	87.7468	-1.85811	0.00196665	0.0298888	down	--	--	--	--	--	--	--	--	--	--	--	--	--	--	--	--	--	--	--	--
103991526	transcription factor bHLH94	HLH	LOC103991526	NC_025208.1	10305873	10308061	-	1765	protein_coding	114.819	175.047	111.452	290.526	205.061	262.243	-0.910697	0.00197545	0.0299985	down	--	--	--	--	--	--	--	--	--	--	107.98	166.071	104.667	276.089	254.262	257.132	-1.0495	8.89e-05	0.00330834	down
103992361	serine/threonine-protein kinase D6PK%2C transcript variant --1	Pkinase	LOC103992361	NC_025208.1	23112312	23116670	-	2593	protein_coding	14.3523	94.9407	36.1465	133.965	188.09	189.453	-1.80599	0.00197668	0.0299985	down	--	--	--	--	--	--	--	--	--	--	13.4975	90.0724	33.9461	240.605	85.5387	186.644	-1.89164	0.00321473	0.0376534	down
103973996	cyclin-D3-2-like	Cyclin_C	LOC103973996	NC_025203.1	10448186	10451973	+	3622	protein_coding	886.532	517.229	1262.11	355.894	525.38	332.042	1.13366	0.00199594	0.0301403	up	--	--	--	--	--	--	--	--	--	--	833.732	490.707	1185.28	385.14	532.851	325.634	1.01113	0.00501552	0.0498771	up
103985811	60S ribosomal protein L8	Ribosomal_L2_C	LOC103985811	NC_025206.1	20275571	20278365	-	1059	protein_coding	1662.66	1644.65	1311.82	982.945	1100.97	1036.01	0.566847	0.00201809	0.0303845	up	1846.91	1771.76	1669.73	1107.41	1261.58	1177.27	0.576509	2.02e-05	0.00665782	up	--	--	--	--	--	--	--	--	--	--
103989512	NEDD8 ultimate buster 1	UBA	LOC103989512	NC_025207.1	30652636	30663211	+	2023	protein_coding	2842.86	2516.92	2340.48	1598.7	1867.47	1838.69	0.537899	0.0020323	0.0304946	up	--	--	--	--	--	--	--	--	--	--	--	--	--	--	--	--	--	--	--	--
novel.13495	PF00249:Myb-like DNA-binding domain	Myb_DNA-binding	-	NC_025207.1	13697175	13698353	+	1063	-	66.2415	80.1062	173.202	35.5087	47.3762	38.8878	1.38085	0.00205402	0.030777	up	--	--	--	--	--	--	--	--	--	--	62.2963	75.9986	162.658	25.099	42.377	34.7476	1.54828	0.00103726	0.0174484	up
103979265	potassium channel AKT1-like	cNMP_binding	LOC103979265	NC_025204.1	21808124	21813550	-	3212	protein_coding	43.057	65.2717	93.3784	20.9824	28.2843	30.9108	1.32504	0.00208411	0.0311183	up	--	--	--	--	--	--	--	--	--	--	40.4926	61.9248	87.6941	30.2919	22.758	24.8197	1.27964	0.0030099	0.0361842	up
103988714	BTB/POZ domain-containing protein At1g03010-like	BTB	LOC103988714	NC_025202.1	8589195	8592254	+	2186	protein_coding	13.2483	15.8234	0	129.93	59.397	18.9453	-2.8083	0.00209329	0.0312116	down	--	--	--	--	--	--	--	--	--	--	12.4593	15.0121	0	45.8707	98.0949	62.5456	-2.86179	7.72e-05	0.00305365	down
103982632	probable inorganic phosphate transporter 1-8	Sugar_tr	LOC103982632	NC_025205.1	25905104	25907143	+	1961	protein_coding	964.918	1083.91	700.338	1349.33	1490.58	2262.47	-0.890832	0.00211015	0.031375	down	--	--	--	--	--	--	--	--	--	--	--	--	--	--	--	--	--	--	--	--
103992096	uncharacterized LOC103992096	UFD1	LOC103992096	NC_025208.1	20384374	20388925	+	2214	protein_coding	782.754	759.525	1022.64	541.508	536.694	585.311	0.623349	0.00213384	0.0316387	up	--	--	--	--	--	--	--	--	--	--	736.134	720.579	960.391	496.788	523.434	474.552	0.69127	0.000503646	0.0108638	up
103988076	serine hydro--ymethyltransferase 7-like	SHMT	LOC103988076	NC_025207.1	11927933	11934030	-	2300	protein_coding	3647.7	2520.87	2563.39	1906.98	1758.57	1836.7	0.666474	0.00213844	0.0316849	up	--	--	--	--	--	--	--	--	--	--	3430.45	2391.61	2407.34	1706.73	1940.71	1543.78	0.664691	0.00303711	0.0362994	up
103995843	uncharacterized LOC103995843	FYVE	LOC103995843	NC_025209.1	32519127	32526899	-	1818	protein_coding	896.468	806.007	1381.1	529.402	665.387	518.504	0.845915	0.00216365	0.0319472	up	--	--	--	--	--	--	--	--	--	--	--	--	--	--	--	--	--	--	--	--
103986332	NAD(P)H dehydrogenase (quinone) FQR1-like	FMN_red	LOC103986332	NC_025206.1	27234046	27237074	-	893	protein_coding	2859.43	3475.22	4339.08	1862.59	1777.67	2571.58	0.781007	0.00217425	0.0320371	up	--	--	--	--	--	--	--	--	--	--	2689.12	3297.02	4074.94	1769.91	2100.01	1590.45	0.881204	0.000122917	0.004111	up
103993417	thioredo--in reductase NTRC-like%2C transcript variant --1	Pyr_redo--_2	LOC103993417	NC_025209.1	6711903	6723118	-	1858	protein_coding	9.93623	11.8676	24.0976	45.1929	36.7696	45.8677	-1.51407	0.00217996	0.0320989	down	--	--	--	--	--	--	--	--	--	--	--	--	--	--	--	--	--	--	--	--
103989344	small G protein signaling modulator 1-like%2C transcript variant --1	TBC	LOC103989344	NC_025207.1	29012144	29022306	+	2646	protein_coding	755.153	625.026	909.686	455.157	529.623	432.751	0.689413	0.00220022	0.0322755	up	--	--	--	--	--	--	--	--	--	--	--	--	--	--	--	--	--	--	--	--
103994765	26S protease regulatory subunit 7A-like	AAA	LOC103994765	NC_025209.1	14901892	14908386	-	1515	protein_coding	3630.03	3252.71	3863.15	2571.15	2322.14	2677.28	0.505214	0.00220232	0.0322755	up	--	--	--	--	--	--	--	--	--	--	--	--	--	--	--	--	--	--	--	--
103995087	cytochrome P450 71A1-like	p450	LOC103995087	NC_025209.1	25250451	25252355	-	1817	protein_coding	2.20805	16.8124	12.0488	773.121	17.6777	44.8705	-4.74923	0.00220778	0.0323074	down	--	--	--	--	--	--	--	--	--	--	--	--	--	--	--	--	--	--	--	--
103982169	probable galacturonosyltransferase 13%2C transcript variant --2	Glyco_transf_8	LOC103982169	NC_025205.1	29297276	29304070	+	2644	protein_coding	183.268	156.257	402.129	93.6138	98.9949	120.652	1.23981	0.00222557	0.0325006	up	--	--	--	--	--	--	--	--	--	--	--	--	--	--	--	--	--	--	--	--
103969287	kinesin-like protein KIN-13A	Kinesin	LOC103969287	NC_025203.1	7511375	7526976	-	3282	protein_coding	3816.62	3435.67	4339.08	2707.54	2722.36	2713.17	0.509015	0.0022382	0.0326627	up	--	--	--	--	--	--	--	--	--	--	--	--	--	--	--	--	--	--	--	--
104000613	transducin beta-like protein 3	Pkinase	LOC104000613	NC_025202.1	27340100	27354213	-	3543	protein_coding	330.104	317.458	316.282	475.332	431.335	499.559	-0.543708	0.00226899	0.0330441	down	--	--	--	--	--	--	--	--	--	--	--	--	--	--	--	--	--	--	--	--
103985993	uncharacterized LOC103985993	Lipase_3	LOC103985993	NC_025206.1	25925024	25929782	-	1673	protein_coding	632.606	627.993	1569.36	199.333	516.188	341.016	1.41998	0.00228838	0.0332354	up	--	--	--	--	--	--	--	--	--	--	594.93	595.791	1473.83	331.48	527.358	274.009	1.23211	0.00373591	0.0410744	up
103996319	casein kinase 1-like protein 2	Pkinase	LOC103996319	NC_025209.1	28917722	28925693	-	2376	protein_coding	1279.57	1281.7	1712.44	929.682	929.138	955.244	0.601799	0.00230581	0.0333747	up	--	--	--	--	--	--	--	--	--	--	1203.36	1215.98	1608.2	804.035	926.016	833.942	0.650261	0.00110781	0.018155	up
103987351	tubby-like F-bo-- protein 5%2C transcript variant --2	F-bo--	LOC103987351	NC_025207.1	5992620	5996336	+	2959	protein_coding	15.4564	44.5034	39.1587	75.8595	89.0955	83.7583	-1.33032	0.00231967	0.0334681	down	--	--	--	--	--	--	--	--	--	--	--	--	--	--	--	--	--	--	--	--
103981365	BEL1-like homeodomain protein 7%2C transcript variant --3	PO--	LOC103981365	NC_025205.1	10144120	10150132	-	3175	protein_coding	3129.91	2558.45	3909.84	1950.56	2197.69	1822.74	0.684157	0.00235264	0.0338224	up	--	--	--	--	--	--	--	--	--	--	--	--	--	--	--	--	--	--	--	--
103971313	2-carbo--y-1%2C4-naphthoquinone phytyltransferase%2C chloroplastic	UbiA	LOC103971313	NC_025212.1	12669736	12674364	-	1600	protein_coding	51.8892	24.7241	31.6282	87.9647	70.0036	89.7411	-1.1916	0.00236304	0.033949	down	--	--	--	--	--	--	--	--	--	--	--	--	--	--	--	--	--	--	--	--
103969997	serine/threonine-protein kinase-like protein At1g28390	Pkinase	LOC103969997	NC_025211.1	32496974	32498047	+	1074	protein_coding	236.261	233.396	317.788	89.5788	179.605	122.646	1.00236	0.00237195	0.0340311	up	--	--	--	--	--	--	--	--	--	--	--	--	--	--	--	--	--	--	--	--
103996973	ATP-citrate synthase beta chain protein 1	Citrate_synt	LOC103996973	NC_025202.1	19311239	19324363	+	2562	protein_coding	16.5604	99.8855	28.616	144.456	181.019	179.482	-1.78856	0.00237398	0.0340372	down	--	--	--	--	--	--	--	--	--	--	15.5741	94.7636	26.874	249.259	91.032	414.985	-2.45215	0.000399091	0.00928877	down
103982635	probable serine/threonine-protein kinase NAK	Pkinase_Tyr	LOC103982635	NC_025202.1	13426006	13429681	+	1863	protein_coding	1540.12	1500.26	2099.51	1004.73	1155.41	1122.76	0.645848	0.00238577	0.0340474	up	--	--	--	--	--	--	--	--	--	--	--	--	--	--	--	--	--	--	--	--
103993632	WD repeat-containing protein 26-like	WD40	LOC103993632	NC_025209.1	4630725	4636648	+	2318	protein_coding	1584.28	1329.17	1954.92	1059.61	1093.19	922.339	0.661541	0.00238593	0.0340474	up	--	--	--	--	--	--	--	--	--	--	--	--	--	--	--	--	--	--	--	--
103979473	MKI67 FHA domain-interacting nucleolar phosphoprotein-like%2C transcript variant --1	RRM_1	LOC103979473	NC_025204.1	19826293	19831132	+	1266	protein_coding	12.1443	5.93379	9.03662	40.3508	20.5061	32.9051	-1.79415	0.00238869	0.0340474	down	5.06835	8.39697	5.98898	45.4603	23.4976	37.3917	-2.43703	1.43e-05	0.00495746	down	--	--	--	--	--	--	--	--	--	--
novel.21151	PF03798:TLC domain	LAG1	-	NC_025210.1	9557122	9561154	-	1774	-	6.62415	11.8676	4.51831	21.7894	30.4056	31.9079	-1.827	0.0023891	0.0340474	down	--	--	--	--	--	--	--	--	--	--	--	--	--	--	--	--	--	--	--	--
103984466	ethylene-responsive transcription factor ERF105-like	AP2	LOC103984466	NC_025206.1	8981932	8983034	-	1103	protein_coding	674.559	581.512	1531.71	271.157	458.205	435.743	1.25743	0.002392	0.034066	up	--	--	--	--	--	--	--	--	--	--	634.384	551.693	1438.47	194.734	390.025	298.829	1.56912	0.000210938	0.00593729	up
103987021	myb family transcription factor EFM-like%2C transcript variant --2	Myb_DNA-binding	LOC103987021	NC_025207.1	3591365	3593726	+	1967	protein_coding	55.2013	34.6138	36.1465	95.2279	164.049	64.813	-1.36518	0.00239557	0.0340712	down	--	--	--	--	--	--	--	--	--	--	51.9136	32.8389	33.9461	126.361	118.499	67.5096	-1.39515	0.000436347	0.00988988	down
103991199	probable WRKY transcription factor 72%2C transcript variant --1	WRKY	LOC103991199	NC_025208.1	7213192	7217567	+	2720	protein_coding	2846.18	2298.36	2760.69	1405.01	1985.56	1659.21	0.646213	0.00239728	0.0340728	up	--	--	--	--	--	--	--	--	--	--	--	--	--	--	--	--	--	--	--	--
novel.2675	PF02362:B3 DNA binding domain	B3	-	NC_025203.1	10026535	10030643	+	1979	-	4.4161	6.92276	3.01221	57.2981	10.6066	19.9425	-2.58348	0.00240164	0.0341119	down	--	--	--	--	--	--	--	--	--	--	--	--	--	--	--	--	--	--	--	--
103991977	probable carbo--ylesterase 8	Abhydrolase_3	LOC103991977	NC_025208.1	14281266	14282860	-	1311	protein_coding	29.8087	39.5586	19.5793	96.0349	57.9828	64.813	-1.27971	0.00241768	0.034294	down	--	--	--	--	--	--	--	--	--	--	28.0333	37.5302	18.3875	90.0103	60.4264	86.3725	-1.47405	0.000269792	0.00691863	down
103996543	serine/threonine-protein kinase TNNI3K-like	Pkinase_Tyr	LOC103996543	NC_025210.1	102102	120406	+	1901	protein_coding	163.396	122.632	198.806	67.7893	105.359	64.813	1.01735	0.00244932	0.0346508	up	--	--	--	--	--	--	--	--	--	--	153.664	116.343	186.703	74.4316	80.8302	66.5168	1.03437	0.000411144	0.00947116	up
103975318	uncharacterized LOC103975318	Glyo--alase	LOC103975318	NC_025203.1	17759190	17760599	-	926	protein_coding	181.06	143.4	103.921	330.877	202.94	311.102	-0.974099	0.00245958	0.0347494	down	--	--	--	--	--	--	--	--	--	--	170.277	136.047	97.595	324.556	282.513	270.038	-1.1125	4.62e-05	0.00210292	down
103976672	protein SUPPRESSOR OF K(+) TRANSPORT GROWTH DEFECT 1-like%2C transcript variant --2	AAA	LOC103976672	NC_025203.1	21593222	21597396	-	1851	protein_coding	1887.88	1580.37	2161.26	1262.98	1233.9	1285.29	0.573094	0.00246633	0.0348215	up	--	--	--	--	--	--	--	--	--	--	--	--	--	--	--	--	--	--	--	--
103986681	au--in response factor 19-like%2C transcript variant --3	Au--in_resp	LOC103986681	NC_025207.1	1115066	1123787	-	3953	protein_coding	88.322	116.698	40.6648	278.42	205.061	138.6	-1.33137	0.00248147	0.0349665	down	--	--	--	--	--	--	--	--	--	--	83.0617	110.714	38.1893	219.833	261.325	235.291	-1.61429	2.29e-05	0.00133464	down
103993637	OTU domain-containing protein DDB_G0284757%2C transcript variant --1	OTU	LOC103993637	NC_025209.1	4535894	4547804	-	1670	protein_coding	931.797	674.474	896.131	490.666	446.184	601.265	0.702479	0.00248511	0.0349782	up	--	--	--	--	--	--	--	--	--	--	876.301	639.889	841.58	353.983	360.989	321.663	1.18405	1.06e-08	4.47e-06	up
103968591	heterogeneous nuclear ribonucleoprotein 1%2C transcript variant --2	RRM_1	LOC103968591	NC_025211.1	25189574	25204064	-	2418	protein_coding	342.248	230.429	495.508	170.28	202.233	164.525	0.98757	0.00248564	0.0349782	up	--	--	--	--	--	--	--	--	--	--	--	--	--	--	--	--	--	--	--	--
103991214	serine/threonine-protein kinase EDR1%2C transcript variant --1	Pkinase_Tyr	LOC103991214	NC_025208.1	7389984	7406275	-	3673	protein_coding	655.791	510.306	768.112	384.14	424.971	394.861	0.68159	0.00249096	0.0350298	up	--	--	--	--	--	--	--	--	--	--	--	--	--	--	--	--	--	--	--	--
103973383	protein WALLS ARE THIN 1-like	DUF6	LOC103973383	NW_008991525.1	114109	117584	+	1488	protein_coding	2817.47	3004.48	917.217	6767.64	7778.17	3441.07	-1.41599	0.00251031	0.0352052	down	--	--	--	--	--	--	--	--	--	--	2649.67	2850.42	861.382	5974.44	8566.43	4743.54	-1.59961	0.000245549	0.00653312	down
103986954	protein CHROMATIN REMODELING 35-like%2C transcript variant --3	Helicase_C	LOC103986954	NC_025207.1	3118114	3130213	+	4278	protein_coding	33.1208	80.1062	36.1465	123.473	111.723	118.658	-1.23062	0.00253691	0.035465	down	--	--	--	--	--	--	--	--	--	--	--	--	--	--	--	--	--	--	--	--
103982856	TBC1 domain family member 15-like%2C transcript variant --2	TBC	LOC103982856	NC_025205.1	23968067	23977989	-	1896	protein_coding	2831.82	2503.07	3278.79	2023.19	1816.56	2031.14	0.552701	0.0025516	0.0356003	up	--	--	--	--	--	--	--	--	--	--	--	--	--	--	--	--	--	--	--	--
103978257	catalase isozyme A-like%2C transcript variant --1	Catalase	LOC103978257	NC_025204.1	13499459	13502630	+	2085	protein_coding	79.4898	50.4372	63.2563	348.631	77.7817	159.54	-1.60115	0.00256811	0.0357837	down	--	--	--	--	--	--	--	--	--	--	--	--	--	--	--	--	--	--	--	--
103980174	scarecrow-like protein 15%2C transcript variant --2	GRAS	LOC103980174	NC_025205.1	2740507	2742623	-	2117	protein_coding	38.6409	39.5586	27.1099	73.4384	146.371	57.8331	-1.39487	0.00257571	0.0358426	down	--	--	--	--	--	--	--	--	--	--	--	--	--	--	--	--	--	--	--	--
103978488	two-component response regulator ORR2	Response_reg	LOC103978488	NC_025204.1	17972277	17975800	-	1424	protein_coding	61.8254	228.451	706.362	62.1402	72.1249	103.701	2.06539	0.00258824	0.03597	up	--	--	--	--	--	--	--	--	--	--	58.1432	216.737	663.363	87.4139	51.7941	94.3148	2.0053	0.00352079	0.0396064	up
novel.8929	PF03188:Eukaryotic cytochrome b561	Cytochrom_B561	-	NC_025205.1	25536888	25541830	-	2899	-	49.6811	55.3821	93.3784	25.0175	28.9914	30.9108	1.21464	0.00260096	0.0360158	up	--	--	--	--	--	--	--	--	--	--	--	--	--	--	--	--	--	--	--	--
103978972	DNA (cytosine-5)-methyltransferase DRM2-like%2C transcript variant --2	DNA_methylase	LOC103978972	NC_025204.1	24621805	24632191	-	3131	protein_coding	143.523	135.488	128.019	225.964	205.768	203.413	-0.640111	0.0026017	0.0360158	down	--	--	--	--	--	--	--	--	--	--	--	--	--	--	--	--	--	--	--	--
103968876	katanin p60 ATPase-containing subunit A-like 2	AAA	LOC103968876	NC_025211.1	27143572	27146669	-	1457	protein_coding	105.986	186.914	141.574	202.561	318.905	354.976	-1.01002	0.00262002	0.0361987	down	--	--	--	--	--	--	--	--	--	--	--	--	--	--	--	--	--	--	--	--
103969075	WAT1-related protein At4g30420-like	DUF6	LOC103969075	NC_025211.1	28356072	28357921	+	1430	protein_coding	145.731	166.146	236.458	282.456	431.335	306.117	-0.901361	0.00263295	0.0362833	down	--	--	--	--	--	--	--	--	--	--	--	--	--	--	--	--	--	--	--	--
103989664	cytochrome P450 714B2-like	p450	LOC103989664	NC_025207.1	31811949	31816103	-	3070	protein_coding	19.8725	94.9407	19.5793	305.052	118.087	118.658	-2.00017	0.00265247	0.0365049	down	--	--	--	--	--	--	--	--	--	--	18.6889	90.0724	18.3875	311.574	160.876	212.457	-2.41613	6.85e-05	0.00279762	down
103987091	zinc finger protein CONSTANS-LIKE 14%2C transcript variant --1	CCT	LOC103987091	NC_025207.1	4121953	4126353	+	1765	protein_coding	49.6811	69.2276	94.8845	122.666	144.957	146.577	-0.965061	0.00265558	0.0365089	down	--	--	--	--	--	--	--	--	--	--	46.7222	65.6778	89.1085	186.945	189.912	118.142	-1.30728	0.000237866	0.00639666	down
103973266	tubulin beta-7 chain	Tubulin	LOC103973266	NW_008991513.1	109437	111391	-	1735	protein_coding	1244.24	3088.54	1858.53	8335.67	3010.15	4341.47	-1.34112	0.00265619	0.0365089	down	--	--	--	--	--	--	--	--	--	--	1170.13	2930.17	1745.39	5094.24	3722.11	3287.12	-1.04976	0.00331997	0.0383795	down
103995849	protein MITOFERRINLIKE 1%2C chloroplastic	Mito_carr	LOC103995849	NC_025209.1	32491666	32496038	-	1740	protein_coding	158.98	169.113	183.745	291.333	272.236	235.321	-0.646169	0.0026593	0.0365281	down	--	--	--	--	--	--	--	--	--	--	149.511	160.441	172.559	231.084	277.02	241.247	-0.63827	0.002536	0.0322675	down
103983794	heat stress transcription factor A-2b-like	HSF_DNA-bind	LOC103983794	NC_025206.1	2057035	2060327	+	2422	protein_coding	19.8725	49.4483	66.2685	15.3333	8.48528	15.954	1.77162	0.00267799	0.036673	up	--	--	--	--	--	--	--	--	--	--	--	--	--	--	--	--	--	--	--	--
103989649	cyclic dof factor 1-like	zf-Dof	LOC103989649	NC_025207.1	31722851	31727283	+	1903	protein_coding	170.02	120.654	204.83	87.9647	98.9949	70.7957	0.933684	0.00268449	0.0366845	up	--	--	--	--	--	--	--	--	--	--	159.894	114.467	192.361	64.0458	61.996	48.6466	1.40975	8.13e-06	0.000652444	up
103993740	transcription factor PCL1-like%2C transcript variant --2	Myb_DNA-binding	LOC103993740	NC_025209.1	3817100	3819001	+	1508	protein_coding	295.879	351.083	341.885	204.982	236.174	208.399	0.604724	0.00271057	0.0369661	up	--	--	--	--	--	--	--	--	--	--	--	--	--	--	--	--	--	--	--	--
103979479	pyrido--al reductase%2C chloroplastic	Aldo_ket_red	LOC103979479	NC_025204.1	19759944	19765522	-	1413	protein_coding	14.3523	11.8676	7.53051	46.8069	27.5772	29.9137	-1.60615	0.00271961	0.0370219	down	--	--	--	--	--	--	--	--	--	--	--	--	--	--	--	--	--	--	--	--
103992777	GATA transcription factor 9-like%2C transcript variant --1	GATA	LOC103992777	NC_025208.1	26782793	26784705	+	1547	protein_coding	0	1.97793	4.51831	8.07016	16.9706	28.9166	-3.14137	0.00272145	0.0370232	down	--	--	--	--	--	--	--	--	--	--	--	--	--	--	--	--	--	--	--	--
103997384	uncharacterized LOC103997384	UFD1	LOC103997384	NC_025202.1	19658573	19662845	-	2103	protein_coding	277.11	385.696	406.648	199.333	238.295	206.404	0.72924	0.00272712	0.037074	up	--	--	--	--	--	--	--	--	--	--	--	--	--	--	--	--	--	--	--	--
103990606	synta--in-22-like	SNARE	LOC103990606	NC_025208.1	3637833	3643138	-	1447	protein_coding	1711.24	1289.61	2251.62	1055.58	1015.41	1049.97	0.750168	0.00273449	0.0371178	up	--	--	--	--	--	--	--	--	--	--	--	--	--	--	--	--	--	--	--	--
103969225	synta--in-132	SNARE	LOC103969225	NC_025203.1	7388093	7395557	+	1253	protein_coding	1214.43	958.307	1626.59	648.841	757.311	816.644	0.77247	0.00273538	0.0371178	up	--	--	--	--	--	--	--	--	--	--	1142.1	909.168	1527.57	643.055	823.212	631.413	0.769241	0.00300038	0.0361426	up
103994903	serine/threonine-protein kinase MPS1-like%2C transcript variant --1	Pkinase	LOC103994903	NC_025209.1	21537740	21542754	+	2559	protein_coding	87.218	121.643	85.8479	185.614	164.756	162.531	-0.792747	0.00274818	0.0372677	down	--	--	--	--	--	--	--	--	--	--	82.0234	115.405	80.622	166.173	145.18	165.796	-0.771534	0.00411928	0.0439066	down
103992903	protein argonaute 7%2C transcript variant --1	Piwi	LOC103992903	NC_025208.1	27701481	27705882	+	3641	protein_coding	11.0403	15.8234	1.5061	40.3508	37.4767	32.9051	-1.90965	0.00275118	0.0372846	down	--	--	--	--	--	--	--	--	--	--	10.3827	15.0121	1.41442	55.391	47.0855	44.6754	-2.39823	8.49e-05	0.00325517	down
103999037	cysteine synthase-like%2C transcript variant --1	PALP	LOC103999037	NC_025210.1	30267012	30270929	+	1415	protein_coding	3634.45	2340.88	2197.4	1632.59	1175.21	1735.99	0.847384	0.00276977	0.0374347	up	--	--	--	--	--	--	--	--	--	--	--	--	--	--	--	--	--	--	--	--
103999700	proline-rich receptor-like protein kinase PERK1	Pkinase_Tyr	LOC103999700	NC_025211.1	2066014	2072887	+	2121	protein_coding	105.986	179.003	106.933	292.14	217.082	236.318	-0.921695	0.00277091	0.0374347	down	--	--	--	--	--	--	--	--	--	--	--	--	--	--	--	--	--	--	--	--
103975833	calcium-dependent protein kinase 26-like	Pkinase	LOC103975833	NC_025203.1	13991600	13998463	-	2034	protein_coding	4215.17	3689.83	5798.5	2203.15	2991.06	2921.57	0.75546	0.00277281	0.0374347	up	--	--	--	--	--	--	--	--	--	--	3964.12	3500.63	5445.52	1846.08	2727.82	1963.73	0.981259	0.000166129	0.00508609	up
novel.28604	PF00651:BTB/POZ domain	BTB	-	NW_008992711.1	102794	104824	+	1942	-	71.7616	65.2717	109.946	25.0175	47.3762	32.9051	1.21661	0.00277993	0.037507	up	--	--	--	--	--	--	--	--	--	--	--	--	--	--	--	--	--	--	--	--
103975215	UDP-glycosyltransferase 83A1-like	UDPGT	LOC103975215	NW_008997685.1	2107	3557	+	1384	protein_coding	51.8892	27.691	82.8357	141.228	120.208	118.658	-1.24492	0.00282387	0.0379554	down	35.4784	37.3199	28.7471	159.111	137.744	134.837	-2.08102	1.52e-14	1.01e-10	down	--	--	--	--	--	--	--	--	--	--
novel.20077	PF03169:OPT oligopeptide transporter protein	OPT	-	NC_025210.1	952768	961545	-	4420	-	144.627	107.797	155.129	91.1928	53.7401	57.8331	1.0031	0.00284739	0.0381992	up	--	--	--	--	--	--	--	--	--	--	--	--	--	--	--	--	--	--	--	--
103984559	chaperone protein dnaJ 11%2C chloroplastic-like	DnaJ	LOC103984559	NC_025206.1	8169609	8170465	+	857	protein_coding	160.084	152.301	286.16	83.9297	120.915	77.7756	1.07402	0.0028555	0.0382597	up	--	--	--	--	--	--	--	--	--	--	--	--	--	--	--	--	--	--	--	--
103986661	DNA topoisomerase 3-alpha%2C transcript variant --2	zf-C4_Topoisom	LOC103986661	NC_025207.1	948907	968889	-	4486	protein_coding	23.1845	30.6579	21.0854	63.7543	61.5183	44.8705	-1.17445	0.00287729	0.0384733	down	--	--	--	--	--	--	--	--	--	--	--	--	--	--	--	--	--	--	--	--
103995496	probable lysophospholipase BODYGUARD 4%2C transcript variant --1	Abhydrolase_1	LOC103995496	NC_025209.1	26392651	26400562	+	2795	protein_coding	66.2415	130.543	185.251	61.3332	50.2046	46.8648	1.26369	0.00288561	0.0385419	up	--	--	--	--	--	--	--	--	--	--	--	--	--	--	--	--	--	--	--	--
103993628	uncharacterized LOC103993628	hATC	LOC103993628	NC_025209.1	4654592	4661316	+	4919	protein_coding	39.7449	24.7241	19.5793	73.4384	67.1751	54.8418	-1.20719	0.00289564	0.0386141	down	--	--	--	--	--	--	--	--	--	--	--	--	--	--	--	--	--	--	--	--
103998248	uncharacterized LOC103998248	DnaJ	LOC103998248	NC_025210.1	12353464	12366463	+	5163	protein_coding	576.301	565.688	637.081	859.472	864.084	779.75	-0.494571	0.00289828	0.0386141	down	--	--	--	--	--	--	--	--	--	--	--	--	--	--	--	--	--	--	--	--
103990552	ethylene-responsive transcription factor ERF010-like	AP2	LOC103990552	NC_025208.1	4011144	4012012	+	869	protein_coding	3094.58	2813.61	2976.06	1843.22	1977.78	2354.21	0.52503	0.00290168	0.038617	up	--	--	--	--	--	--	--	--	--	--	2910.27	2669.33	2794.89	1381.31	1841.04	1651.01	0.780939	1.35e-05	0.000953509	up
103991008	ABC transporter B family member 25	ABC_tran	LOC103991008	NC_025208.1	415172	426161	+	2467	protein_coding	3333.05	2645.48	3705.01	2387.96	1846.96	1935.42	0.649831	0.00290756	0.0386651	up	--	--	--	--	--	--	--	--	--	--	--	--	--	--	--	--	--	--	--	--
103970137	bromodomain-containing protein DDB_G0270170-like%2C transcript variant --2	Bromodomain	LOC103970137	NC_025212.1	922638	929812	-	2659	protein_coding	331.208	363.939	272.605	494.701	485.075	481.61	-0.590843	0.00290979	0.0386705	down	--	--	--	--	--	--	--	--	--	--	--	--	--	--	--	--	--	--	--	--
103988671	DNA-(apurinic or apyrimidinic site) lyase	E--o_endo_phos	LOC103988671	NC_025207.1	16703023	16722066	+	1246	protein_coding	50.7852	48.4593	45.1831	81.5086	98.2878	85.7526	-0.876925	0.00291251	0.0386826	down	--	--	--	--	--	--	--	--	--	--	--	--	--	--	--	--	--	--	--	--
103982025	cinnamoyl-CoA reductase 1	Epimerase	LOC103982025	NC_025205.1	19739614	19743551	+	1165	protein_coding	617.15	762.492	658.167	956.314	1029.55	948.264	-0.525335	0.00292616	0.0388154	down	--	--	--	--	--	--	--	--	--	--	--	--	--	--	--	--	--	--	--	--
103974253	29 kDa ribonucleoprotein A%2C chloroplastic	RRM_1	LOC103974253	NW_008992692.1	45352	48085	-	1133	protein_coding	73.9697	71.2055	55.7258	145.263	108.187	114.669	-0.865982	0.00293071	0.0388516	down	--	--	--	--	--	--	--	--	--	--	69.5642	67.5543	52.3335	120.302	110.651	154.875	-1.0161	0.000589225	0.011952	down
103983462	putative receptor-like protein kinase At4g00960%2C transcript variant --2	Pkinase	LOC103983462	NC_025205.1	23937146	23948855	-	4361	protein_coding	238.469	153.29	149.104	68.5964	108.894	97.718	0.976049	0.0029453	0.0389721	up	--	--	--	--	--	--	--	--	--	--	224.267	145.429	140.028	98.6652	83.9692	57.5817	1.08438	0.0013569	0.0210462	up
103984586	ubiquitin domain-containing protein DSK2a-like%2C transcript variant --2	ubiquitin	LOC103984586	NC_025206.1	7997635	8004784	-	2332	protein_coding	1627.33	1514.11	1652.19	1190.35	1176.63	1193.56	0.428685	0.00294954	0.0389797	up	--	--	--	--	--	--	--	--	--	--	--	--	--	--	--	--	--	--	--	--
103992380	transcription factor bHLH130-like	HLH	LOC103992380	NC_025208.1	23600145	23602587	+	1915	protein_coding	337.832	243.285	430.745	188.842	199.404	185.465	0.814354	0.00296312	0.0391317	up	--	--	--	--	--	--	--	--	--	--	--	--	--	--	--	--	--	--	--	--
103994456	probable protein phosphatase 2C 25	PP2C	LOC103994456	NC_025209.1	10202387	10206620	-	1534	protein_coding	1150.39	1059.18	1183.8	811.051	798.324	856.529	0.460333	0.00296472	0.0391317	up	--	--	--	--	--	--	--	--	--	--	--	--	--	--	--	--	--	--	--	--
novel.14487	PF00069:Protein kinase domain	Pkinase	-	NC_025207.1	31528072	31536182	-	7028	-	176.644	128.565	91.8723	246.14	210.718	335.033	-0.989061	0.00296972	0.0391704	down	--	--	--	--	--	--	--	--	--	--	--	--	--	--	--	--	--	--	--	--
103975183	aspartokinase 1%2C chloroplastic	AA_kinase	LOC103975183	NW_008997111.1	2082	3601	-	1079	protein_coding	154.564	246.252	438.276	83.1226	147.078	117.661	1.26636	0.00299671	0.03935	up	--	--	--	--	--	--	--	--	--	--	145.358	233.625	411.596	122.899	91.032	91.3365	1.3692	0.000752866	0.0139627	up
103992522	CBL-interacting protein kinase 18-like%2C transcript variant --1	Pkinase	LOC103992522	NC_025208.1	24709096	24712832	+	1988	protein_coding	4948.24	3727.41	3997.2	2619.57	2513.76	3176.83	0.609032	0.003017	0.0395405	up	--	--	--	--	--	--	--	--	--	--	4653.53	3536.28	3753.87	1254.09	1456.51	2069.96	1.32132	1.75e-07	3.55e-05	up
103997927	actin-2-like	Actin	LOC103997927	NC_025202.1	4853137	4857023	+	1549	protein_coding	6859.31	4901.31	5473.18	4161.78	3082.28	3678.39	0.658014	0.00302838	0.0396035	up	--	--	--	--	--	--	--	--	--	--	6450.78	4649.99	5140	3111.41	3450.59	4027.74	0.617051	0.00320884	0.0376509	up
103993831	STS14 protein-like	SCP	LOC103993831	NC_025209.1	3223276	3224059	+	784	protein_coding	0	19.7793	7.53051	32.2806	63.6396	68.8015	-2.57391	0.00303463	0.0396445	down	--	--	--	--	--	--	--	--	--	--	0	18.7651	7.0721	118.571	25.897	85.3797	-3.13718	0.000733752	0.0137105	down
103980677	lysine-specific demethylase JMJ25-like	JmjC	LOC103980677	NC_025205.1	4116374	4122928	-	4303	protein_coding	60.7214	75.1614	233.446	17.7544	33.234	53.8446	1.8161	0.00303887	0.039645	up	--	--	--	--	--	--	--	--	--	--	57.1049	71.3073	219.235	35.4848	30.6056	27.7981	1.88036	0.000639407	0.0125982	up
103991497	GDSL esterase/lipase At5g37690	Lipase_GDSL	LOC103991497	NC_025208.1	9993934	9995788	+	1403	protein_coding	0	0	3.01221	11.2982	2.82843	46.8648	-4.54794	0.00303901	0.039645	down	--	--	--	--	--	--	--	--	--	--	--	--	--	--	--	--	--	--	--	--
103982809	metalloendoproteinase 1-MMP	PG_binding_1	LOC103982809	NC_025205.1	24341904	24343472	+	1569	protein_coding	959.398	912.815	1846.48	512.455	772.868	552.406	1.01541	0.00304787	0.0396876	up	--	--	--	--	--	--	--	--	--	--	--	--	--	--	--	--	--	--	--	--
103986289	uncharacterized LOC103986289%2C transcript variant --1	S1	LOC103986289	NC_025206.1	27617458	27624970	+	4174	protein_coding	197.621	163.179	146.092	309.087	241.123	279.194	-0.706525	0.00305874	0.0397562	down	--	--	--	--	--	--	--	--	--	--	--	--	--	--	--	--	--	--	--	--
103996486	shaggy-related protein kinase eta	Pkinase	LOC103996486	NC_025209.1	30535123	30542408	+	1824	protein_coding	983.686	763.481	1064.81	629.472	620.84	605.254	0.598286	0.00307086	0.0398392	up	--	--	--	--	--	--	--	--	--	--	925.1	724.332	999.995	559.968	616.036	515.257	0.645868	0.00176455	0.0251717	up
103982217	transcription factor JUNGBRUNNEN 1-like	NAM	LOC103982217	NC_025205.1	28963590	28965067	-	1237	protein_coding	112.611	50.4372	73.799	128.316	156.978	333.039	-1.38289	0.00307245	0.0398392	down	--	--	--	--	--	--	--	--	--	--	105.904	47.8509	69.3066	154.056	433.187	159.839	-1.74541	0.000428727	0.00976162	down
novel.9314	PF00657:GDSL-like Lipase/Acylhydrolase	Lipase_GDSL	-	NC_025205.1	28385978	28389229	+	3003	-	346.664	186.914	266.58	144.456	107.48	162.531	0.950755	0.00312087	0.0402197	up	--	--	--	--	--	--	--	--	--	--	--	--	--	--	--	--	--	--	--	--
103989311	glucose-6-phosphate 1-dehydrogenase%2C cytoplasmic isoform-like%2C transcript variant --2	G6PD_N	LOC103989311	NC_025207.1	28719602	28732128	+	2104	protein_coding	5236.39	4629.35	5721.68	2420.24	1588.87	3855.87	0.987098	0.00312425	0.040239	up	--	--	--	--	--	--	--	--	--	--	4924.52	4391.97	5373.38	2143.8	3522	2654.71	0.819847	0.000564973	0.0116146	up
103995983	(+)-neomenthol dehydrogenase%2C transcript variant --2	adh_short	LOC103995983	NC_025209.1	31547376	31548925	-	1059	protein_coding	4.4161	25.7131	21.0854	31.4736	125.158	60.8245	-2.09038	0.00312828	0.0402455	down	--	--	--	--	--	--	--	--	--	--	--	--	--	--	--	--	--	--	--	--
103977426	chaperone protein dnaJ 11%2C chloroplastic-like	DnaJ	LOC103977426	NC_025202.1	2021035	2021780	-	746	protein_coding	694.432	598.324	872.034	413.192	516.188	406.826	0.693469	0.00313145	0.0402455	up	--	--	--	--	--	--	--	--	--	--	653.073	567.644	818.949	418.894	344.509	276.988	0.969026	0.000130327	0.00429388	up
103990489	probable galacturonosyltransferase 4	Glyco_transf_8	LOC103990489	NC_025208.1	4522307	4526763	+	2509	protein_coding	70.6576	117.687	31.6282	329.262	142.128	165.522	-1.52416	0.00313375	0.0402455	down	--	--	--	--	--	--	--	--	--	--	--	--	--	--	--	--	--	--	--	--
103996669	ABC transporter G family member 44-like	ABC2_membrane	LOC103996669	NC_025210.1	1117794	1125296	+	4702	protein_coding	18.7684	18.7903	18.0732	29.8596	51.6188	67.8044	-1.41818	0.00313449	0.0402455	down	--	--	--	--	--	--	--	--	--	--	--	--	--	--	--	--	--	--	--	--
103981011	GDSL esterase/lipase At2g04570-like	Lipase_GDSL	LOC103981011	NC_025205.1	6864659	6866029	+	1185	protein_coding	0	0	0	74.2455	0.707107	45.8677	-7.5348	0.00314058	0.0402637	down	--	--	--	--	--	--	--	--	--	--	--	--	--	--	--	--	--	--	--	--
103993938	probable protein phosphatase 2C 62	PP2C	LOC103993938	NC_025209.1	2427835	2432611	-	1038	protein_coding	1302.75	1005.78	1522.67	691.613	855.599	836.586	0.683576	0.00314321	0.0402637	up	--	--	--	--	--	--	--	--	--	--	1225.16	954.204	1429.98	606.704	816.149	628.435	0.813875	0.000671144	0.012992	up
104000602	ADP-ribosylation factor 1-like%2C transcript variant --2	Arf	LOC104000602	NC_025211.1	21672505	21677876	+	983	protein_coding	5226.46	4170.47	5167.44	3599.29	3036.32	3378.25	0.540339	0.00316756	0.0405077	up	--	--	--	--	--	--	--	--	--	--	--	--	--	--	--	--	--	--	--	--
103997926	chaperone protein dnaJ 16-like	DnaJ	LOC103997926	NC_025210.1	9402033	9407577	+	1636	protein_coding	37.5369	83.0731	28.616	208.21	96.1665	113.672	-1.47378	0.00317155	0.0405077	down	--	--	--	--	--	--	--	--	--	--	35.3012	78.8133	26.874	144.536	109.081	167.781	-1.56366	0.000493655	0.0107481	down
103986943	anthocyanin regulatory C1 protein	Myb_DNA-binding	LOC103986943	NC_025207.1	3004466	3005706	-	980	protein_coding	113.715	106.808	186.757	60.5262	72.1249	73.7871	0.972988	0.0031743	0.0405156	up	--	--	--	--	--	--	--	--	--	--	--	--	--	--	--	--	--	--	--	--
103992098	S-type anion channel SLAH1-like%2C transcript variant --1	C4dic_mal_tran	LOC103992098	NC_025208.1	20318548	20320502	-	1803	protein_coding	103.778	83.0731	185.251	44.3859	67.8823	22.9338	1.44663	0.00318759	0.0405984	up	--	--	--	--	--	--	--	--	--	--	97.5975	78.8133	173.974	51.929	37.6684	62.5456	1.19975	0.00345115	0.0391774	up
103985809	UDP-glucuronate 4-epimerase 3-like	Epimerase	LOC103985809	NC_025206.1	20290186	20292174	+	1989	protein_coding	762.881	856.444	1186.81	477.753	595.384	612.233	0.734373	0.00318951	0.0405984	up	--	--	--	--	--	--	--	--	--	--	--	--	--	--	--	--	--	--	--	--
103982241	WD-40 repeat-containing protein MSI1	WD40	LOC103982241	NC_025205.1	28784412	28791975	+	1824	protein_coding	688.912	828.753	706.362	1046.7	1332.9	1011.08	-0.608256	0.00319399	0.0406087	down	--	--	--	--	--	--	--	--	--	--	--	--	--	--	--	--	--	--	--	--
103968983	probable serine/threonine-protein kinase NAK%2C transcript variant --2	Pkinase_Tyr	LOC103968983	NC_025211.1	27779313	27782852	-	1726	protein_coding	2230.13	1848.38	2598.03	1498.63	1209.15	1563.49	0.64422	0.00319767	0.0406087	up	--	--	--	--	--	--	--	--	--	--	2097.31	1753.6	2439.87	853.367	1114.36	754.519	1.20747	3.14e-07	5.73e-05	up
103978762	probable LRR receptor-like serine/threonine-protein kinase At2g16250	Pkinase_Tyr	LOC103978762	NC_025204.1	26093271	26099084	-	3884	protein_coding	3448.97	2860.09	4683.98	1763.33	2194.15	2489.82	0.769585	0.00319998	0.0406087	up	--	--	--	--	--	--	--	--	--	--	--	--	--	--	--	--	--	--	--	--
103991029	protein translation factor SUI1 homolog%2C transcript variant --1	SUI1	LOC103991029	NC_025208.1	186749	189093	-	848	protein_coding	1563.3	1160.06	1420.25	940.981	914.289	959.232	0.55774	0.0032064	0.040657	up	--	--	--	--	--	--	--	--	--	--	--	--	--	--	--	--	--	--	--	--
103997705	pumilio homolog 5-like%2C transcript variant --2	PUF	LOC103997705	NC_025202.1	18049063	18062119	+	4744	protein_coding	56.3053	45.4924	21.0854	111.368	74.9533	107.689	-1.23998	0.00322941	0.0408145	down	--	--	--	--	--	--	--	--	--	--	--	--	--	--	--	--	--	--	--	--
103985668	uncharacterized LOC103985668	VWA	LOC103985668	NC_025206.1	22257279	22262114	+	3070	protein_coding	2714.8	3929.16	5860.25	1769.79	2757.72	1626.31	1.02244	0.00323713	0.0408145	up	--	--	--	--	--	--	--	--	--	--	--	--	--	--	--	--	--	--	--	--
103996469	uncharacterized LOC103996469%2C transcript variant --2	zf-BED	LOC103996469	NC_025209.1	31490744	31495866	-	3309	protein_coding	118.131	91.9738	76.8112	174.315	154.149	169.511	-0.788336	0.00323837	0.0408145	down	--	--	--	--	--	--	--	--	--	--	--	--	--	--	--	--	--	--	--	--
103971931	phospholipase A1-Igamma1%2C chloroplastic-like	Lipase_3	LOC103971931	NC_025212.1	21139898	21141753	+	1856	protein_coding	6937.69	5686.55	9625.5	3230.48	5200.06	3943.62	0.84623	0.00323919	0.0408145	up	--	--	--	--	--	--	--	--	--	--	6524.5	5394.96	9039.56	3218.73	3879.06	2846.32	1.07536	2.64e-05	0.00146159	up
103972492	PHD finger protein ALFIN-LIKE 8-like	PHD	LOC103972492	NC_025212.1	25247893	25253826	-	1231	protein_coding	448.234	408.443	457.855	288.105	319.612	304.122	0.526115	0.00323991	0.0408145	up	--	--	--	--	--	--	--	--	--	--	--	--	--	--	--	--	--	--	--	--
103979977	myb family transcription factor PHL7-like	Myb_DNA-binding	LOC103979977	NC_025204.1	27671407	27681573	+	1437	protein_coding	751.841	686.342	850.948	487.438	564.271	514.515	0.545639	0.00326672	0.0410792	up	--	--	--	--	--	--	--	--	--	--	707.063	651.148	799.147	490.729	528.143	494.408	0.509736	0.00336567	0.0386842	up
103975557	phenylpropanoylacetyl-CoA synthase	Chal_sti_synt_N	LOC103975557	NC_025203.1	16120509	16122157	-	1535	protein_coding	7587.97	6847.6	12749.2	2682.52	6056.37	4071.25	1.08535	0.00327999	0.0412218	up	--	--	--	--	--	--	--	--	--	--	7136.04	6496.47	11973.1	2686.46	3573.01	1745.32	1.67726	1.14e-06	0.0001538	up
103995994	zinc finger AN1 domain-containing stress-associated protein 15-like	zf-AN1	LOC103995994	NC_025209.1	31479620	31482510	+	1478	protein_coding	681.184	487.56	858.479	391.403	420.729	373.921	0.770902	0.00329317	0.0413629	up	--	--	--	--	--	--	--	--	--	--	--	--	--	--	--	--	--	--	--	--
104000915	THO comple-- subunit 4A-like%2C transcript variant --1	RRM_1	LOC104000915	NC_025211.1	22161061	22164533	+	1318	protein_coding	1070.9	1026.55	998.546	760.209	785.596	730.891	0.443403	0.00329965	0.0414198	up	--	--	--	--	--	--	--	--	--	--	--	--	--	--	--	--	--	--	--	--
novel.15698	PF00153:Mitochondrial carrier protein	Mito_carr	-	NC_025208.1	7608810	7615103	+	2666	-	198.725	168.124	280.135	109.754	138.593	103.701	0.870219	0.00331608	0.0415282	up	--	--	--	--	--	--	--	--	--	--	186.889	159.503	263.082	90.0103	123.207	115.163	0.886917	0.00278678	0.0343599	up
103985546	probable 18S rRNA (guanine-N(7))-methyltransferase	Methyltransf_11	LOC103985546	NC_025206.1	24111778	24117860	-	1347	protein_coding	468.107	402.509	396.105	271.964	288.5	303.125	0.554148	0.0033227	0.0415865	up	--	--	--	--	--	--	--	--	--	--	--	--	--	--	--	--	--	--	--	--
103972953	uncharacterized LOC103972953	Cupin_3	LOC103972953	NC_025203.1	10719254	10721219	+	663	protein_coding	485.771	510.306	536.173	363.157	369.817	357.967	0.488845	0.00335912	0.0418454	up	--	--	--	--	--	--	--	--	--	--	--	--	--	--	--	--	--	--	--	--
103989127	GATA transcription factor 9-like	GATA	LOC103989127	NC_025207.1	27119574	27121006	+	1134	protein_coding	6.62415	23.7352	16.5671	29.0526	69.2965	58.8303	-1.73992	0.00336463	0.0418895	down	--	--	--	--	--	--	--	--	--	--	6.22963	22.5181	15.5586	115.109	26.6818	36.7331	-2.00773	0.00496842	0.0494852	down
103998498	calmodulin-binding receptor-like cytoplasmic kinase 2	Pkinase	LOC103998498	NC_025210.1	24338496	24357780	-	1659	protein_coding	67.3455	74.1724	46.6892	156.561	93.3381	131.62	-1.00777	0.00337364	0.0419527	down	--	--	--	--	--	--	--	--	--	--	--	--	--	--	--	--	--	--	--	--
103990522	subtilisin-like protease SBT3.6%2C transcript variant --4	Peptidase_S8	LOC103990522	NC_025208.1	4272684	4278682	-	2924	protein_coding	51.8892	34.6138	24.0976	75.8595	90.5097	74.7842	-1.1123	0.00344825	0.0427306	down	--	--	--	--	--	--	--	--	--	--	--	--	--	--	--	--	--	--	--	--
novel.28216	PF03522:Solute carrier family 12|PF00324:Amino acid permease	AA_permease	-	NW_008991808.1	143932	159223	-	3307	-	25.3926	27.691	31.6282	8.07016	12.0208	9.97123	1.48443	0.00345122	0.0427425	up	--	--	--	--	--	--	--	--	--	--	--	--	--	--	--	--	--	--	--	--
103980140	bZIP transcription factor 11-like	bZIP_1	LOC103980140	NC_025205.1	3019897	3020724	+	828	protein_coding	15.4564	32.6359	12.0488	90.3858	47.3762	44.8705	-1.58055	0.00347714	0.0429634	down	--	--	--	--	--	--	--	--	--	--	14.5358	30.9624	11.3154	140.208	84.754	128.07	-2.60541	1.81e-08	6.8e-06	down
103987582	scarecrow-like protein 1%2C transcript variant --5	GRAS	LOC103987582	NC_025207.1	7807407	7812035	-	2719	protein_coding	2921.25	2274.62	4280.34	1531.72	2018.79	1787.84	0.827399	0.00352591	0.0434651	up	--	--	--	--	--	--	--	--	--	--	2747.27	2157.98	4019.78	1361.41	1808.87	1403.8	0.963783	0.000601875	0.0121228	up
103970759	nudi-- hydrolase 26%2C chloroplastic-like%2C transcript variant --2	NUDI--	LOC103970759	NC_025212.1	6992362	7007363	-	1124	protein_coding	813.667	673.485	962.4	534.245	541.644	536.452	0.601561	0.00353177	0.0434869	up	--	--	--	--	--	--	--	--	--	--	--	--	--	--	--	--	--	--	--	--
103981326	phosphatidylinositol/phosphatidylcholine transfer protein SFH1-like%2C transcript variant --2	CRAL_TRIO_N	LOC103981326	NC_025205.1	9755299	9763328	-	1674	protein_coding	4313.43	3010.41	3917.37	2749.5	2282.54	2201.65	0.635775	0.00353723	0.0435186	up	--	--	--	--	--	--	--	--	--	--	--	--	--	--	--	--	--	--	--	--
103995036	non-specific phospholipase C1-like	Phosphoesterase	LOC103995036	NC_025209.1	24834527	24838213	+	2090	protein_coding	14669.2	18410.6	28710.8	8207.35	13963.9	9763.83	0.952163	0.0035693	0.0438275	up	--	--	--	--	--	--	--	--	--	--	--	--	--	--	--	--	--	--	--	--
103993880	DEAD-bo-- ATP-dependent RNA helicase 31-like	DEAD	LOC103993880	NC_025209.1	2844588	2849462	-	2338	protein_coding	123.651	191.859	96.3906	284.07	246.78	245.292	-0.906284	0.00356972	0.0438275	down	--	--	--	--	--	--	--	--	--	--	116.286	182.021	90.5229	219.833	244.845	292.872	-0.954313	0.00302671	0.0362248	down
104000474	SKP1-like protein 1A	Skp1	LOC104000474	NC_025211.1	17618105	17621938	+	970	protein_coding	1894.51	1579.38	2198.91	1276.7	1321.58	1225.46	0.568138	0.0035766	0.0438866	up	--	--	--	--	--	--	--	--	--	--	--	--	--	--	--	--	--	--	--	--
103999924	e--ocyst comple-- component E--O70A1-like	E--o70	LOC103999924	NC_025211.1	12154809	12156774	+	1966	protein_coding	83.9059	145.378	143.08	26.6315	65.0538	6.97986	1.90427	0.00359914	0.0440538	up	--	--	--	--	--	--	--	--	--	--	78.9086	137.923	134.37	22.5026	24.3275	19.8558	2.39132	2.62e-10	2.23e-07	up
103971609	GDSL esterase/lipase At1g09390-like	Lipase_GDSL	LOC103971609	NC_025212.1	17847314	17848899	+	1287	protein_coding	0	1.97793	4.51831	7.26314	14.8492	32.9051	-3.16312	0.00359993	0.0440538	down	--	--	--	--	--	--	--	--	--	--	--	--	--	--	--	--	--	--	--	--
103994522	probable protein phosphatase 2C 37	PP2C	LOC103994522	NC_025209.1	11076298	11080878	+	1510	protein_coding	347.768	348.116	335.861	189.649	259.508	219.367	0.625214	0.00360701	0.0441071	up	--	--	--	--	--	--	--	--	--	--	327.056	330.265	315.416	161.846	211.1	182.673	0.807448	8.91e-05	0.00330834	up
novel.18192	PF14599:Zinc-ribbon|PF13639:Ring finger domain|PF05495:CHY zinc finger	zf-CHY	-	NC_025209.1	9677956	9683171	+	2306	-	15.4564	15.8234	57.2319	4.8421	5.65685	8.97411	2.17864	0.00360955	0.0441129	up	--	--	--	--	--	--	--	--	--	--	14.5358	15.0121	53.748	5.1929	0.784759	1.98558	3.37949	0.000311986	0.00769333	up
103980562	D-3-phosphoglycerate dehydrogenase 1%2C chloroplastic	2-Hacid_dh_C	LOC103980562	NC_025205.1	3290388	3295470	-	2065	protein_coding	134.691	175.047	129.525	232.421	224.153	251.275	-0.682081	0.00361809	0.0441917	down	--	--	--	--	--	--	--	--	--	--	--	--	--	--	--	--	--	--	--	--
103978112	cation/H(+) antiporter 15-like	Na_H_E--changer	LOC103978112	NC_025204.1	8485802	8489034	+	2487	protein_coding	16.5604	40.5476	42.1709	7.26314	14.1421	4.98561	1.88411	0.00362142	0.0441942	up	--	--	--	--	--	--	--	--	--	--	--	--	--	--	--	--	--	--	--	--
103999448	uncharacterized LOC103999448%2C transcript variant --2	DnaJ	LOC103999448	NC_025202.1	23621350	23632019	-	1295	protein_coding	723.137	530.085	710.881	410.771	389.616	466.654	0.632109	0.00365918	0.0445657	up	--	--	--	--	--	--	--	--	--	--	--	--	--	--	--	--	--	--	--	--
103996179	STS14 protein-like	SCP	LOC103996179	NC_025209.1	30068009	30068917	-	909	protein_coding	26.4966	73.1834	27.1099	64.5613	243.952	114.669	-1.73073	0.00366912	0.0446164	down	--	--	--	--	--	--	--	--	--	--	24.9185	69.4308	25.4596	186.945	63.5655	123.106	-1.62937	0.00330788	0.0383383	down
103980649	protein DETO--IFICATION 33-like	MatE	LOC103980649	NC_025205.1	3942647	3949567	+	1869	protein_coding	19.8725	19.7793	25.6037	75.0525	43.8406	40.882	-1.30428	0.00366963	0.0446164	down	--	--	--	--	--	--	--	--	--	--	--	--	--	--	--	--	--	--	--	--
103984644	cytochrome P450 704C1-like	p450	LOC103984644	NC_025206.1	7418976	7421465	+	1697	protein_coding	273.798	189.881	280.135	74.2455	171.12	107.689	1.07092	0.00368912	0.0447555	up	--	--	--	--	--	--	--	--	--	--	257.491	180.145	263.082	122.899	106.727	93.322	1.11336	3.65e-05	0.00179557	up
103974055	nuclear transcription factor Y subunit A-3-like%2C transcript variant --9	CBFB_NFYA	LOC103974055	NW_008991852.1	41906	57240	+	3099	protein_coding	645.855	557.776	444.3	918.384	784.181	847.555	-0.627803	0.00368949	0.0447555	down	--	--	--	--	--	--	--	--	--	--	--	--	--	--	--	--	--	--	--	--
103980770	homeobo---leucine zipper protein HO--3-like	Homeobo--	LOC103980770	NC_025205.1	4900984	4902396	-	971	protein_coding	37.5369	23.7352	33.1343	129.123	97.5807	37.8907	-1.49421	0.00370024	0.0448349	down	--	--	--	--	--	--	--	--	--	--	35.3012	22.5181	31.1172	78.759	96.5253	90.3437	-1.58604	4.65e-06	0.000446809	down
103998271	se-- determination protein tasselseed-2	adh_short	LOC103998271	NC_025210.1	12475981	12477290	-	1198	protein_coding	289.255	541.953	1378.08	102.491	390.323	137.603	1.80708	0.00372147	0.0449702	up	--	--	--	--	--	--	--	--	--	--	272.027	514.163	1294.19	215.506	177.356	153.882	1.92631	0.000129634	0.00428525	up
103983216	V-type proton ATPase subunit D-like	ATP-synt_D	LOC103983216	NC_025202.1	12937809	12943133	-	1352	protein_coding	1555.57	1289.61	1372.06	982.945	1013.28	1034.02	0.476965	0.00372409	0.0449702	up	--	--	--	--	--	--	--	--	--	--	--	--	--	--	--	--	--	--	--	--
104000939	protein IQ-DOMAIN 1%2C transcript variant --2	IQ	LOC104000939	NC_025211.1	21974279	21978701	-	1883	protein_coding	100.466	99.8855	88.8601	203.368	125.158	200.422	-0.865966	0.0037384	0.0450407	down	--	--	--	--	--	--	--	--	--	--	--	--	--	--	--	--	--	--	--	--
103988905	calcium/calmodulin-dependent serine/threonine-protein kinase 1-like%2C transcript variant --2	Pkinase	LOC103988905	NC_025207.1	23971975	23979902	-	2735	protein_coding	163.396	217.572	105.427	357.508	266.579	303.125	-0.923585	0.00375267	0.0451105	down	--	--	--	--	--	--	--	--	--	--	--	--	--	--	--	--	--	--	--	--
103969643	elongation factor 1-alpha-like%2C transcript variant --1	GTP_EFTU_D2	LOC103969643	NC_025211.1	32660364	32664354	+	1830	protein_coding	2189.28	2090.67	2348.01	3066.66	2994.6	2840.8	-0.426101	0.00377256	0.0452984	down	--	--	--	--	--	--	--	--	--	--	--	--	--	--	--	--	--	--	--	--
103970620	methionine aminopeptidase 1B%2C chloroplastic-like%2C transcript variant --1	Peptidase_M24	LOC103970620	NC_025203.1	8769056	8779058	-	1874	protein_coding	55.2013	79.1172	34.6404	123.473	113.137	113.672	-1.03515	0.00377558	0.0453006	down	--	--	--	--	--	--	--	--	--	--	--	--	--	--	--	--	--	--	--	--
103978242	GEM-like protein 4	GRAM	LOC103978242	NC_025204.1	13325602	13328376	-	2513	protein_coding	124.755	282.844	896.131	55.6841	195.869	79.7698	1.9731	0.00378428	0.0453352	up	--	--	--	--	--	--	--	--	--	--	117.325	268.341	841.58	84.8174	49.4398	54.6033	2.69814	1.16e-05	0.000855966	up
103999675	mitogen-activated protein kinase 1	Pkinase	LOC103999675	NC_025211.1	1660083	1665282	-	1576	protein_coding	861.14	706.121	1066.32	547.964	589.02	551.409	0.639473	0.00378628	0.0453352	up	--	--	--	--	--	--	--	--	--	--	--	--	--	--	--	--	--	--	--	--
103978494	B-bo-- zinc finger protein 22-like%2C transcript variant --2	zf-B_bo--	LOC103978494	NC_025204.1	18004007	18006275	+	1339	protein_coding	13.2483	32.6359	9.03662	66.9823	75.6604	35.8964	-1.67682	0.00378987	0.0453515	down	--	--	--	--	--	--	--	--	--	--	12.4593	30.9624	8.48652	79.6245	65.135	43.6827	-1.83282	0.00103657	0.0174484	down
103978154	pentatricopeptide repeat-containing protein At3g16610-like	PPR	LOC103978154	NC_025204.1	9714159	9717257	-	3099	protein_coding	246.198	210.65	316.282	123.473	171.12	153.557	0.782139	0.0037919	0.0453515	up	--	--	--	--	--	--	--	--	--	--	--	--	--	--	--	--	--	--	--	--
103992341	metalloendoproteinase 2-MMP	PG_binding_1	LOC103992341	NC_025208.1	22915824	22917231	-	1408	protein_coding	2837.34	3606.76	5031.89	1421.96	2775.39	1595.4	0.985868	0.00379994	0.0453988	up	--	--	--	--	--	--	--	--	--	--	--	--	--	--	--	--	--	--	--	--
103995297	mitochondrial thiamine pyrophosphate carrier-like%2C transcript variant --1	Mito_carr	LOC103995297	NC_025209.1	27072278	27086630	+	1457	protein_coding	418.426	409.432	719.917	264.701	304.056	295.148	0.838399	0.00380365	0.0454154	up	--	--	--	--	--	--	--	--	--	--	--	--	--	--	--	--	--	--	--	--
103998784	luminal-binding protein 2-like	HSP70	LOC103998784	NC_025210.1	28554893	28559876	-	2286	protein_coding	6349.25	4610.56	6033.45	3863.99	3839.59	3868.84	0.554123	0.00380863	0.0454494	up	5885.37	6150.32	6044.08	4353.28	4399.71	4396.35	0.4594	1.85e-05	0.00617863	up	--	--	--	--	--	--	--	--	--	--
103998485	transcription factor TGA2.1-like%2C transcript variant --5	bZIP_1	LOC103998485	NC_025210.1	23606804	23616977	-	2006	protein_coding	76.1777	47.4703	40.6648	25.8245	22.6274	22.9338	1.20867	0.00381957	0.0455544	up	--	--	--	--	--	--	--	--	--	--	--	--	--	--	--	--	--	--	--	--
103983163	pumilio homolog 5-like%2C transcript variant --1	PUF	LOC103983163	NC_025205.1	21227016	21242828	+	3921	protein_coding	3171.86	2678.12	3578.5	1958.63	2270.52	2206.63	0.550481	0.0038513	0.04583	up	--	--	--	--	--	--	--	--	--	--	--	--	--	--	--	--	--	--	--	--
103982549	protein translation factor SUI1 homolog 2	SUI1	LOC103982549	NC_025205.1	26446827	26449243	-	731	protein_coding	2551.4	1994.74	2191.38	1605.96	1567.66	1592.41	0.499425	0.00385822	0.045866	up	--	--	--	--	--	--	--	--	--	--	--	--	--	--	--	--	--	--	--	--
novel.18212	PF00076:RNA recognition motif. (a.k.a. RRM, RBD, or RNP domain)|PF00226:DnaJ domain	RRM_1	-	NC_025209.1	9911824	9918523	+	5450	-	99.3623	94.9407	126.513	174.315	166.877	176.491	-0.6982	0.00386801	0.0459448	down	--	--	--	--	--	--	--	--	--	--	--	--	--	--	--	--	--	--	--	--
103969558	PHD finger protein ALFIN-LIKE 3	PHD	LOC103969558	NC_025211.1	32049669	32058152	+	1197	protein_coding	178.852	154.279	239.47	122.666	106.066	99.7123	0.795036	0.00387163	0.0459448	up	--	--	--	--	--	--	--	--	--	--	168.2	146.368	224.893	113.378	106.727	88.3581	0.79925	0.00413437	0.0440145	up
103979447	chaperone protein ClpC1%2C chloroplastic%2C transcript variant --1	UVR	LOC103979447	NC_025204.1	20035306	20044118	+	3242	protein_coding	7831.96	6676.5	11148.2	4655.67	5859.09	4935.76	0.731453	0.00387734	0.0459856	up	--	--	--	--	--	--	--	--	--	--	7365.5	6334.15	10469.5	4392.33	4780.75	3832.16	0.89383	0.000255102	0.00667493	up
103968544	U-bo-- domain-containing protein 21-like	U-bo--	LOC103968544	NC_025211.1	24916294	24918081	+	1788	protein_coding	270.486	256.142	254.531	113.789	147.785	194.439	0.780081	0.0038806	0.0459932	up	--	--	--	--	--	--	--	--	--	--	254.377	243.008	239.037	107.32	122.422	107.221	1.12681	7.28e-08	1.99e-05	up
103997957	outer envelope protein 64%2C mitochondrial	Amidase	LOC103997957	NC_025210.1	9727062	9740417	+	2264	protein_coding	193.204	181.97	138.561	267.929	276.479	265.235	-0.650625	0.00388231	0.0459932	down	--	--	--	--	--	--	--	--	--	--	181.698	172.639	130.127	295.996	330.384	324.642	-0.967111	1.69e-05	0.00107989	down
novel.24788	PF00078:Reverse transcriptase (RNA-dependent DNA polymerase)	RVT_1	-	NC_025211.1	31015767	31061229	-	6689	-	69.5536	61.3158	30.1221	71.8244	211.425	148.571	-1.415	0.0038883	0.046013	down	--	--	--	--	--	--	--	--	--	--	65.4111	58.1717	28.2884	111.647	142.041	85.3797	-1.14742	0.0044151	0.045818	down
103976946	ethylene-responsive transcription factor RAP2-13-like	AP2	LOC103976946	NC_025204.1	2815375	2817181	-	1807	protein_coding	285.943	211.639	292.184	358.315	452.548	458.677	-0.687441	0.00394009	0.0464965	down	--	--	--	--	--	--	--	--	--	--	268.912	200.786	274.398	630.938	621.529	518.235	-1.25434	1.46e-08	5.67e-06	down
103970282	NAC domain-containing protein 37-like%2C transcript variant --3	NAM	LOC103970282	NC_025212.1	2201762	2205613	-	1512	protein_coding	16.5604	22.7462	15.061	41.9648	55.8614	35.8964	-1.28903	0.00396173	0.046726	down	--	--	--	--	--	--	--	--	--	--	--	--	--	--	--	--	--	--	--	--
103975847	putative GEM-like protein 8	GRAM	LOC103975847	NC_025203.1	13707119	13708456	+	1018	protein_coding	1398.8	1227.31	1561.83	952.279	960.958	601.265	0.734679	0.00397056	0.0467782	up	--	--	--	--	--	--	--	--	--	--	1315.49	1164.37	1466.75	903.565	729.041	971.939	0.599432	0.00296205	0.0358519	up
103983070	oligopeptide transporter 4-like	OPT	LOC103983070	NC_025205.1	22013030	22018556	+	2400	protein_coding	12.1443	12.8565	34.6404	54.0701	39.598	84.7555	-1.60936	0.00401559	0.0471782	down	--	--	--	--	--	--	--	--	--	--	--	--	--	--	--	--	--	--	--	--
103998042	kinesin-like protein KIN-7D%2C chloroplastic%2C transcript variant --1	Kinesin	LOC103998042	NC_025210.1	10638457	10675342	-	3445	protein_coding	69.5536	89.9958	106.933	275.999	135.765	149.568	-1.07912	0.00401861	0.047182	down	--	--	--	--	--	--	--	--	--	--	--	--	--	--	--	--	--	--	--	--
103992443	pentatricopeptide repeat-containing protein At2g41720%2C transcript variant --2	PPR	LOC103992443	NC_025208.1	24013895	24029254	-	3809	protein_coding	136.899	101.863	85.8479	179.965	199.404	178.485	-0.776165	0.00402035	0.047182	down	--	--	--	--	--	--	--	--	--	--	--	--	--	--	--	--	--	--	--	--
novel.7087	PF03765:CRAL/TRIO, N-terminal domain|PF00650:CRAL/TRIO domain	CRAL_TRIO_N	-	NC_025205.1	2564314	2566485	-	1319	-	26.4966	32.6359	51.2075	15.3333	9.89949	14.9568	1.45293	0.00404532	0.0473966	up	--	--	--	--	--	--	--	--	--	--	--	--	--	--	--	--	--	--	--	--
novel.18515	PF00999:Sodium/hydrogen e--changer family	Na_H_E--changer	-	NC_025209.1	14678062	14699311	+	8208	-	94.9462	78.1283	91.8723	128.316	150.614	162.531	-0.738439	0.00409452	0.0477889	down	--	--	--	--	--	--	--	--	--	--	89.2913	74.1221	86.2796	118.571	161.66	216.428	-0.992243	0.00175742	0.025106	down
103980619	cell division control protein 2 homolog A-like%2C transcript variant --2	Pkinase	LOC103980619	NC_025205.1	3716804	3723104	-	1314	protein_coding	215.285	228.451	210.854	453.543	306.177	314.094	-0.713447	0.00410419	0.0478754	down	--	--	--	--	--	--	--	--	--	--	--	--	--	--	--	--	--	--	--	--
novel.15188	PF04564:U-bo-- domain	U-bo--	-	NC_025208.1	2568814	2580622	+	1873	-	407.385	411.41	623.527	259.859	299.106	308.111	0.731574	0.00413116	0.0480847	up	--	--	--	--	--	--	--	--	--	--	--	--	--	--	--	--	--	--	--	--
103981973	plasma membrane ATPase-like	E1-E2_ATPase	LOC103981973	NC_025202.1	7821908	7827984	+	3245	protein_coding	4665.61	3660.16	6301.53	2787.43	3055.41	3101.05	0.70938	0.00414303	0.0481701	up	--	--	--	--	--	--	--	--	--	--	4387.74	3472.48	5917.93	2161.11	2939.71	2275.47	0.90103	0.000561573	0.0115806	up
103995647	protein HIRA-like	WD40	LOC103995647	NC_025209.1	34201642	34210133	-	3347	protein_coding	213.077	202.738	188.263	282.456	298.399	306.117	-0.551594	0.00416025	0.0483175	down	--	--	--	--	--	--	--	--	--	--	--	--	--	--	--	--	--	--	--	--
103977886	ADP%2CATP carrier protein 1%2C mitochondrial-like%2C transcript variant --1	Mito_carr	LOC103977886	NC_025204.1	8164565	8169464	-	1759	protein_coding	2074.46	1411.25	1945.88	1070.1	1131.37	1288.28	0.638106	0.00417014	0.0484059	up	--	--	--	--	--	--	--	--	--	--	--	--	--	--	--	--	--	--	--	--
103986893	probable protein phosphatase 2C 59	PP2C	LOC103986893	NC_025207.1	2614812	2619125	+	1409	protein_coding	1940.88	1678.27	1938.35	1242	1399.36	1370.05	0.469935	0.0042197	0.0488544	up	--	--	--	--	--	--	--	--	--	--	1825.28	1592.22	1820.36	1198.7	1325.46	1140.71	0.514539	0.00152633	0.0225813	up
103995072	cytochrome P450 710A1-like	p450	LOC103995072	NC_025209.1	25088738	25091138	-	2401	protein_coding	3896.11	5454.14	12719	1853.72	3853.02	3164.87	1.31461	0.00422185	0.0488544	up	--	--	--	--	--	--	--	--	--	--	3664.06	5174.47	11944.8	2148.13	2979.73	1372.03	1.67668	0.00023464	0.00637889	up
103996004	au--in-induced protein 6B-like	Au--in_inducible	LOC103996004	NC_025202.1	18115615	18117683	+	2069	protein_coding	3.31208	4.94483	1.5061	13.7193	27.5772	11.9655	-2.40094	0.00422603	0.048868	down	--	--	--	--	--	--	--	--	--	--	--	--	--	--	--	--	--	--	--	--
103994692	rop guanine nucleotide e--change factor 1-like	DUF315	LOC103994692	NC_025202.1	13575114	13579196	+	2216	protein_coding	44.161	114.72	31.6282	186.421	166.17	143.586	-1.36871	0.00423489	0.0489174	down	--	--	--	--	--	--	--	--	--	--	41.5309	108.837	29.7028	187.81	167.938	163.81	-1.51612	0.00136915	0.0211537	down
103981493	PF02701:Dof domain, zinc finger	zf-Dof	LOC103981493	NC_025205.1	11399831	11402007	-	1496	pseudogene	79.4898	84.062	149.104	59.7192	43.1335	43.8734	1.08188	0.00424873	0.049024	up	--	--	--	--	--	--	--	--	--	--	--	--	--	--	--	--	--	--	--	--
103971054	uncharacterized LOC103971054%2C transcript variant --1	Myb_DNA-binding	LOC103971054	NC_025212.1	8300796	8303904	+	2371	protein_coding	173.332	167.135	534.666	88.7718	141.421	99.7123	1.40261	0.00426111	0.0491402	up	--	--	--	--	--	--	--	--	--	--	--	--	--	--	--	--	--	--	--	--
103974420	inactive protein kinase SELMODRAFT_444075-like	Pkinase_Tyr	LOC103974420	NC_025202.1	4060574	4066835	+	3516	protein_coding	17.6644	29.669	13.5549	117.017	32.5269	51.8504	-1.71022	0.00429765	0.0493743	down	--	--	--	--	--	--	--	--	--	--	--	--	--	--	--	--	--	--	--	--
103978229	inactive leucine-rich repeat receptor-like serine/threonine-protein kinase At1g60630	Pkinase	LOC103978229	NC_025204.1	13186533	13190441	+	2785	protein_coding	6.62415	71.2055	27.1099	94.4209	142.128	160.537	-1.91098	0.00432728	0.0496075	down	--	--	--	--	--	--	--	--	--	--	--	--	--	--	--	--	--	--	--	--
103975686	glucan endo-1%2C3-beta-glucosidase 8-like	Glyco_hydro_17	LOC103975686	NC_025203.1	15118921	15121146	-	2148	protein_coding	2599.98	2420.99	5147.86	1329.96	2119.91	1621.32	1.00327	0.00434568	0.049738	up	--	--	--	--	--	--	--	--	--	--	2445.13	2296.85	4834.49	1739.62	1673.89	1104.97	1.08311	0.00181061	0.0255515	up
novel.23668	PF00481:Protein phosphatase 2C	PP2C	-	NC_025211.1	23058656	23065803	+	5297	-	112.611	96.9186	103.921	156.561	156.978	204.41	-0.722368	0.00437444	0.0499565	down	--	--	--	--	--	--	--	--	--	--	--	--	--	--	--	--	--	--	--	--
103997162	transcription factor bHLH78-like	HLH	LOC103997162	NC_025210.1	4618890	4620885	+	1557	protein_coding	19.8725	13.8455	10.5427	58.9122	42.4264	25.9252	-1.5147	0.00437651	0.0499565	down	--	--	--	--	--	--	--	--	--	--	--	--	--	--	--	--	--	--	--	--
103987214	cytochrome P450 94C1-like	p450	LOC103987214	NC_025207.1	5077457	5079308	+	1852	protein_coding	--	--	--	--	--	--	--	--	--	--	37.5058	35.4539	34.7361	140.018	171.775	235.681	-2.34171	2.15e-14	1.13e-10	down	85.1383	277.723	289.956	32.0229	29.8208	28.7908	2.84674	3.24e-09	1.74e-06	up
103972494	premnaspirodiene o--ygenase-like%2C transcript variant --2	p450	LOC103972494	NC_025212.1	25272071	25291678	-	2043	protein_coding	--	--	--	--	--	--	--	--	--	--	31.4238	32.6549	14.3736	109.105	87.5081	112.175	-1.95813	6.75e-08	7.64e-05	down	--	--	--	--	--	--	--	--	--	--
103991835	cytochrome P450 71A1-like	p450	LOC103991835	NC_025202.1	16016977	16018845	-	1768	protein_coding	--	--	--	--	--	--	--	--	--	--	34.4648	24.2579	28.7471	100.013	131.262	75.9164	-1.81955	1.87e-07	0.00017559	down	89.2913	70.369	65.0633	29.4265	20.4037	23.8269	1.61431	9.85e-06	0.000757178	up
103984678	AP2/ERF and B3 domain-containing transcription repressor RAV2-like	AP2	LOC103984678	NC_025206.1	7117997	7119430	-	1434	protein_coding	--	--	--	--	--	--	--	--	--	--	127.722	101.697	123.373	235.484	509.654	351.255	-1.63786	2.46e-07	0.000216321	down	--	--	--	--	--	--	--	--	--	--
104000968	bZIP transcription factor 44-like	bZIP_1	LOC104000968	NC_025211.1	21778685	21780373	-	1689	protein_coding	--	--	--	--	--	--	--	--	--	--	311.197	339.611	349.757	140.927	187.17	117.84	1.15989	5.51e-07	0.000403049	up	74.7555	94.7636	31.1172	265.704	285.652	289.894	-2.05279	7.87e-08	2.02e-05	down
103974158	ATP-dependent 6-phosphofructokinase 6	PFK	LOC103974158	NC_025202.1	4088767	4095244	-	2061	protein_coding	--	--	--	--	--	--	--	--	--	--	3521.49	3173.12	3877.27	1474.73	1905.73	2134.72	0.938924	1.54e-06	0.00096313	up	1873.04	1394.25	517.678	3006.69	2668.97	3213.65	-1.23105	0.00292234	0.0355468	down
103972057	dehydration-responsive element-binding protein 1G-like	AP2	LOC103972057	NC_025212.1	22163349	22164429	-	1081	protein_coding	--	--	--	--	--	--	--	--	--	--	665.981	619.51	742.634	1219.24	1055.77	1393.69	-0.855101	1.61e-06	0.00096313	down	--	--	--	--	--	--	--	--	--	--
103984820	probable sulfate transporter 3.5	STAS	LOC103984820	NC_025206.1	6990690	6993745	+	1922	protein_coding	--	--	--	--	--	--	--	--	--	--	0	0	0	23.6393	5.67182	31.7263	-6.72121	4.58e-06	0.00236875	down	--	--	--	--	--	--	--	--	--	--
103987477	phosphomethylethanolamine N-methyltransferase	Methyltransf_11	LOC103987477	NC_025202.1	9730682	9737012	+	1872	protein_coding	--	--	--	--	--	--	--	--	--	--	2322.32	2344.62	2396.79	1554.74	1037.13	1025.44	0.965249	5.11e-06	0.00251662	up	953.133	816.281	1203.67	1982.82	1972.1	1986.57	-1.00044	8.57e-07	0.00012184	down
103997814	disease resistance RPP13-like protein 4	NB-ARC	LOC103997814	NC_025210.1	7915357	7917446	-	2090	protein_coding	--	--	--	--	--	--	--	--	--	--	545.354	576.592	668.371	967.395	919.646	1075.29	-0.726843	8.4e-06	0.00335527	down	--	--	--	--	--	--	--	--	--	--
103996369	phosphatidylinositol/phosphatidylcholine transfer protein SFH6-like%2C transcript variant --4	CRAL_TRIO_N	LOC103996369	NC_025209.1	28610324	28618071	-	3149	protein_coding	--	--	--	--	--	--	--	--	--	--	158.133	182.867	174.878	308.221	281.16	302.532	-0.7889	8.97e-06	0.00352909	down	193.118	252.39	326.731	135.015	153.813	144.947	0.828146	0.00228676	0.0299385	up
103987814	epidermis-specific secreted glycoprotein EP1	B_lectin	LOC103987814	NC_025207.1	9618249	9619807	+	1559	protein_coding	--	--	--	--	--	--	--	--	--	--	546.368	234.182	255.131	2233.92	789.194	1051.5	-1.9759	9.82e-06	0.0037495	down	655.149	639.889	1678.92	466.496	196.974	211.464	1.76416	0.00021387	0.00597761	up
103989962	heat shock 70 kDa protein%2C mitochondrial-like	HSP70	LOC103989962	NC_025207.1	34373872	34377317	-	2433	protein_coding	--	--	--	--	--	--	--	--	--	--	3556.97	3519.26	4041.37	2133	2578.25	2025.95	0.722081	1.01e-05	0.00377786	up	--	--	--	--	--	--	--	--	--	--
103980152	AP2/ERF and B3 domain-containing transcription factor RAV1-like	B3	LOC103980152	NC_025205.1	2927910	2929471	+	1562	protein_coding	--	--	--	--	--	--	--	--	--	--	0	0	0	7.27365	22.6873	10.1977	-6.13267	3.15e-05	0.00912672	down	--	--	--	--	--	--	--	--	--	--
novel.24157	PF00195:Chalcone and stilbene synthases, N-terminal domain|PF02797:Chalcone and stilbene synthases, C-terminal domain	Chal_sti_synt_N	-	NC_025211.1	26517151	26527303	+	3520	-	--	--	--	--	--	--	--	--	--	--	202.734	341.477	225.186	408.233	955.297	694.578	-1.41878	4.97e-05	0.012922	down	451.648	385.622	731.255	173.097	287.222	186.644	1.27448	0.000158537	0.0049065	up
103986867	60S ribosomal protein L31	Ribosomal_L31e	LOC103986867	NC_025207.1	2376416	2378645	-	666	protein_coding	--	--	--	--	--	--	--	--	--	--	4058.73	3461.42	3994.65	2779.44	2445.37	2371.54	0.599865	5.82e-05	0.013827	up	--	--	--	--	--	--	--	--	--	--
103984535	putative disease resistance protein RGA1	NB-ARC	LOC103984535	NC_025206.1	8316292	8320140	-	3849	protein_coding	--	--	--	--	--	--	--	--	--	--	48.6562	33.5879	32.3405	73.6457	123.97	98.578	-1.36951	6.69e-05	0.014814	down	--	--	--	--	--	--	--	--	--	--
novel.19756	PF01490:Transmembrane amino acid transporter protein	Aa_trans	-	NC_025209.1	33539471	33549366	-	2338	-	--	--	--	--	--	--	--	--	--	--	3.04101	5.59798	2.39559	14.5473	43.7541	26.0609	-2.91292	7.38e-05	0.0159458	down	--	--	--	--	--	--	--	--	--	--
103980382	transcription factor RA--2	Myb_DNA-binding	LOC103980382	NC_025205.1	862214	863479	-	1090	protein_coding	--	--	--	--	--	--	--	--	--	--	46.6288	49.4488	35.9339	100.922	89.1287	91.7795	-1.08668	9.15e-05	0.0188448	down	93.4444	51.604	110.325	39.8123	41.5922	29.7836	1.18852	0.0034431	0.0391155	up
103983662	ubiquitin-60S ribosomal protein L40	ubiquitin	LOC103983662	NC_025206.1	558975	560896	-	715	protein_coding	--	--	--	--	--	--	--	--	--	--	2476.4	2162.69	2455.48	1726.58	1609.18	1574.98	0.530413	9.74e-05	0.0192939	up	--	--	--	--	--	--	--	--	--	--
103978143	transcription factor MYB44-like	Myb_DNA-binding	LOC103978143	NC_025204.1	9593976	9595856	-	1881	protein_coding	--	--	--	--	--	--	--	--	--	--	650.776	714.676	806.117	1179.24	1012.02	1224.86	-0.653731	0.000103846	0.0202707	down	876.301	1041.46	841.58	555.641	601.125	668.146	0.597867	0.00132341	0.0206718	up
103993208	dehydration-responsive element-binding protein 1G	AP2	LOC103993208	NC_025209.1	8692331	8693524	+	1194	protein_coding	--	--	--	--	--	--	--	--	--	--	305.115	512.215	663.579	1057.41	942.333	1760.81	-1.34462	0.000104963	0.0203382	down	1052.81	1776.11	1567.18	260.511	430.833	550.004	1.82485	4.8e-08	1.42e-05	up
103995302	sucrose synthase 4	Glycos_transf_1	LOC103995302	NC_025209.1	27039251	27048155	-	2992	protein_coding	--	--	--	--	--	--	--	--	--	--	1023.81	1308.99	1163.06	2516.68	1709.65	1913.77	-0.812468	0.000106669	0.0205178	down	--	--	--	--	--	--	--	--	--	--
103977945	zinc finger A20 and AN1 domain-containing stress-associated protein 8-like	zf-A20	LOC103977945	NC_025204.1	8767348	8769220	-	1118	protein_coding	--	--	--	--	--	--	--	--	--	--	4916.3	5053.11	4496.53	6601.74	8660.06	7174.67	-0.633185	0.000111293	0.0212521	down	--	--	--	--	--	--	--	--	--	--
103973370	cytochrome P450 78A6-like	p450	LOC103973370	NW_008991524.1	293597	295598	-	1852	protein_coding	--	--	--	--	--	--	--	--	--	--	3.04101	1.86599	0	16.3657	17.0155	20.3954	-3.39085	0.000118062	0.0222227	down	--	--	--	--	--	--	--	--	--	--
103972312	short-chain dehydrogenase TIC 32%2C chloroplastic%2C transcript variant --2	adh_short	LOC103972312	NC_025212.1	23990006	23991646	+	1129	protein_coding	--	--	--	--	--	--	--	--	--	--	15.205	5.59798	11.978	93.6482	24.3078	53.2548	-2.39144	0.000120054	0.0223657	down	--	--	--	--	--	--	--	--	--	--
novel.892	PF01846:FF domain	FF	-	NC_025202.1	8009547	8032149	+	8067	-	--	--	--	--	--	--	--	--	--	--	164.215	178.202	171.285	251.85	313.571	282.137	-0.722835	0.000131044	0.0236526	down	--	--	--	--	--	--	--	--	--	--
103997088	CBL-interacting protein kinase 19-like	Pkinase	LOC103997088	NC_025210.1	4075976	4079667	+	1709	protein_coding	--	--	--	--	--	--	--	--	--	--	117.586	171.671	122.175	75.4641	64.8208	54.3879	1.07801	0.000137452	0.0243096	up	--	--	--	--	--	--	--	--	--	--
103994725	ethylene-responsive transcription factor ERF038-like	AP2	LOC103994725	NC_025209.1	14057627	14058506	-	880	protein_coding	--	--	--	--	--	--	--	--	--	--	156.105	147.414	204.823	529.158	221.201	671.917	-1.48419	0.000148903	0.0256314	down	307.328	685.864	189.532	133.285	123.992	169.767	1.47266	0.00120916	0.0192344	up
103985796	rhodanese-like domain-containing protein 17%2C transcript variant --2	Rhodanese	LOC103985796	NC_025206.1	20390372	20393087	+	825	protein_coding	--	--	--	--	--	--	--	--	--	--	138.873	85.8357	137.747	157.293	428.628	582.403	-1.68902	0.000159278	0.0267344	down	--	--	--	--	--	--	--	--	--	--
103980195	transcription factor bHLH18	HLH	LOC103980195	NC_025205.1	2550422	2552589	-	1434	protein_coding	--	--	--	--	--	--	--	--	--	--	26.3554	30.7889	21.5603	52.7339	65.6311	89.5134	-1.38793	0.0001633	0.0270647	down	--	--	--	--	--	--	--	--	--	--
103986234	putative disease resistance protein RGA4	NB-ARC	LOC103986234	NC_025202.1	10704371	10708062	+	3692	protein_coding	--	--	--	--	--	--	--	--	--	--	98.326	69.9748	80.2524	153.656	150.708	152.966	-0.88053	0.000174511	0.0283871	down	--	--	--	--	--	--	--	--	--	--
103970104	au--in-induced protein 15A-like	Au--in_inducible	LOC103970104	NC_025212.1	674697	675679	+	983	protein_coding	--	--	--	--	--	--	--	--	--	--	144.955	144.615	80.2524	46.3695	61.5798	30.5932	1.4094	0.000183959	0.0289538	up	--	--	--	--	--	--	--	--	--	--
103971067	ethylene-responsive transcription factor ERF069-like	AP2	LOC103971067	NC_025212.1	8380509	8382110	-	1602	protein_coding	--	--	--	--	--	--	--	--	--	--	70.9569	63.4438	67.0766	160.929	101.283	164.297	-1.07858	0.000186489	0.0289538	down	--	--	--	--	--	--	--	--	--	--
103982612	au--in-responsive protein SAUR36-like	Au--in_inducible	LOC103982612	NC_025205.1	26039988	26040935	+	948	protein_coding	--	--	--	--	--	--	--	--	--	--	487.575	512.215	404.855	293.673	274.678	316.129	0.670327	0.000190393	0.0293406	up	235.688	273.032	220.65	416.298	430.833	335.562	-0.695688	0.00122019	0.0193944	down
103983246	dehydration-responsive element-binding protein 1G-like	AP2	LOC103983246	NC_025205.1	20544403	20545525	-	1123	protein_coding	--	--	--	--	--	--	--	--	--	--	728.829	1301.53	1358.3	1847.51	2340.03	3187.36	-1.12186	0.000238361	0.0331342	down	2556.22	2416	2052.32	622.283	1094.74	1125.82	1.30536	2.15e-06	0.000249871	up
103971288	dehydration-responsive element-binding protein 1F-like%2C transcript variant --1	AP2	LOC103971288	NC_025212.1	11500555	11501712	-	1073	protein_coding	--	--	--	--	--	--	--	--	--	--	17.2324	7.46398	17.967	84.5561	32.4104	49.8555	-1.97884	0.000239978	0.0331342	down	--	--	--	--	--	--	--	--	--	--
103986486	cation/H(+) antiporter 19-like	Na_H_E--changer	LOC103986486	NC_025206.1	27863266	27866480	+	2375	protein_coding	--	--	--	--	--	--	--	--	--	--	0	0	0	8.18285	8.91287	7.93156	-5.44469	0.000279291	0.0371711	down	--	--	--	--	--	--	--	--	--	--
103991498	protein ODORANT1-like	Myb_DNA-binding	LOC103991498	NC_025208.1	9997715	9999304	+	1280	protein_coding	--	--	--	--	--	--	--	--	--	--	24.3281	21.4589	29.9449	42.7327	106.144	74.7833	-1.57039	0.000303244	0.0395598	down	--	--	--	--	--	--	--	--	--	--
103968801	transmembrane protein 136-like%2C transcript variant --1	LAG1	LOC103968801	NC_025211.1	26605321	26607550	+	1315	protein_coding	--	--	--	--	--	--	--	--	--	--	0	0	0	10.9105	2.43078	19.2624	-5.8128	0.000333805	0.0422905	down	--	--	--	--	--	--	--	--	--	--
novel.10355	PF00043:Glutathione S-transferase, C-terminal domain	GST_C	-	NC_025206.1	7399418	7407092	+	1343	-	--	--	--	--	--	--	--	--	--	--	33.4511	28.9229	16.7692	99.1034	63.2003	55.5209	-1.45317	0.000387572	0.0465215	down	--	--	--	--	--	--	--	--	--	--
novel.15370	PF13855:Leucine rich repeat|PF07714:Protein tyrosine kinase	Pkinase_Tyr	-	NC_025208.1	3910468	3928550	+	8621	-	--	--	--	--	--	--	--	--	--	--	183.474	307.889	228.779	447.329	499.931	382.981	-0.885022	0.00039757	0.0474061	down	--	--	--	--	--	--	--	--	--	--
103981504	two pore calcium channel protein 1	Ion_trans	LOC103981504	NC_025205.1	11497409	11528720	-	2377	protein_coding	--	--	--	--	--	--	--	--	--	--	340.593	323.75	349.757	582.801	440.782	616.396	-0.692411	0.000409411	0.0481642	down	505.638	337.771	615.273	290.803	272.311	289.894	0.771763	0.00434536	0.0453924	up
103980789	AP2/ERF and B3 domain-containing transcription repressor RAV2-like	B3	LOC103980789	NC_025205.1	5028210	5029634	+	1425	protein_coding	--	--	--	--	--	--	--	--	--	--	249.363	183.8	306.636	380.957	468.331	687.78	-1.05566	0.000419862	0.0490167	down	--	--	--	--	--	--	--	--	--	--
103975616	cytochrome P450 85A%2C transcript variant --2	p450	LOC103975616	NC_025203.1	15686813	15690994	+	1920	protein_coding	--	--	--	--	--	--	--	--	--	--	--	--	--	--	--	--	--	--	--	--	369.625	334.018	403.11	741.72	919.737	978.889	-1.25607	5.5e-10	3.77e-07	down
103987937	WUSCHEL-related homeobo-- 6-like%2C transcript variant --1	Homeobo--	LOC103987937	NC_025207.1	10630872	10632927	+	1193	protein_coding	--	--	--	--	--	--	--	--	--	--	--	--	--	--	--	--	--	--	--	--	3.11481	9.38254	4.24326	51.0636	40.8075	61.5528	-3.15484	8.5e-08	2.07e-05	down
103970293	dehydration-responsive element-binding protein 1G-like	AP2	LOC103970293	NC_025212.1	2310484	2311748	-	1265	protein_coding	--	--	--	--	--	--	--	--	--	--	--	--	--	--	--	--	--	--	--	--	281.372	388.437	393.209	86.5484	144.396	133.034	1.54531	1.04e-07	2.36e-05	up
104000739	cytochrome P450 94C1-like	p450	LOC104000739	NC_025211.1	20685695	20687385	+	1691	protein_coding	--	--	--	--	--	--	--	--	--	--	--	--	--	--	--	--	--	--	--	--	1155.6	1574.39	1076.37	569.488	543.838	610.564	1.14395	1.37e-07	2.97e-05	up
103985373	cytochrome P450 71A1-like	p450	LOC103985373	NC_025206.1	25530730	25532644	-	1833	protein_coding	--	--	--	--	--	--	--	--	--	--	--	--	--	--	--	--	--	--	--	--	1784.79	2614.91	2250.34	1075.8	1178.71	1030.51	1.01736	9.49e-07	0.000132956	up
104000502	GEM-like protein 7	GRAM	LOC104000502	NC_025211.1	17166465	17167857	+	1007	protein_coding	--	--	--	--	--	--	--	--	--	--	--	--	--	--	--	--	--	--	--	--	21.8037	14.0738	21.2163	69.2387	64.3502	75.4519	-1.88445	1.1e-06	0.000148861	down
103992287	tetraspanin-8-like	Tetraspannin	LOC103992287	NC_025208.1	22280897	22283016	+	1105	protein_coding	--	--	--	--	--	--	--	--	--	--	--	--	--	--	--	--	--	--	--	--	9844.89	8593.47	10575.6	4937.59	5991.63	5418.63	0.827503	1.63e-06	0.000200472	up
103994648	tubulin alpha-3 chain-like	Tubulin_C	LOC103994648	NC_025209.1	13078695	13082268	-	1685	protein_coding	--	--	--	--	--	--	--	--	--	--	--	--	--	--	--	--	--	--	--	--	7027.02	6857.7	5889.65	11961.9	10397.3	11307.8	-0.767513	1.64e-06	0.000200472	down
103987645	fructokinase-1-like	PfkB	LOC103987645	NC_025207.1	8344923	8346474	+	1304	protein_coding	--	--	--	--	--	--	--	--	--	--	--	--	--	--	--	--	--	--	--	--	2423.33	3054.95	2073.54	5797.88	5146.45	4427.83	-1.025	3.79e-06	0.000391186	down
103981398	polyol transporter 5-like	Sugar_tr	LOC103981398	NC_025205.1	10441384	10443703	-	1846	protein_coding	--	--	--	--	--	--	--	--	--	--	--	--	--	--	--	--	--	--	--	--	2200.1	986.105	3456.84	472.554	720.409	302.8	2.15007	4.08e-06	0.000413922	up
103976280	phospholipase A1-Ibeta2%2C chloroplastic-like	Lipase_3	LOC103976280	NC_025202.1	442523	444356	+	1834	protein_coding	--	--	--	--	--	--	--	--	--	--	--	--	--	--	--	--	--	--	--	--	1534.57	1721.7	1821.77	694.984	1037.45	671.124	1.07826	5.66e-06	0.000517126	up
103980702	F-bo-- protein SKIP23-like	DUF295	LOC103980702	NC_025202.1	6428122	6429745	-	1624	protein_coding	--	--	--	--	--	--	--	--	--	--	--	--	--	--	--	--	--	--	--	--	55.0284	220.49	864.211	34.6194	40.8075	36.7331	3.34303	6.04e-06	0.000539059	up
103997063	receptor-like protein kinase HSL1	Pkinase	LOC103997063	NC_025210.1	3874488	3878751	-	4181	protein_coding	--	--	--	--	--	--	--	--	--	--	--	--	--	--	--	--	--	--	--	--	2154.41	2099.81	3458.26	1015.21	1322.32	896.487	1.25306	7.76e-06	0.000645907	up
103970467	ethylene-responsive transcription factor ERF071-like%2C transcript variant --1	AP2	LOC103970467	NC_025212.1	4065325	4066672	+	1290	protein_coding	--	--	--	--	--	--	--	--	--	--	--	--	--	--	--	--	--	--	--	--	121.478	310.562	1127.29	83.9519	54.1484	71.4807	2.89434	8.97e-06	0.000703122	up
103998477	G-type lectin S-receptor-like serine/threonine-protein kinase LECRK3	Pkinase	LOC103998477	NC_025210.1	23453806	23456336	+	2531	protein_coding	--	--	--	--	--	--	--	--	--	--	--	--	--	--	--	--	--	--	--	--	26.9951	24.3946	52.3335	4.32742	5.49331	0.992788	3.21558	9.72e-06	0.000752994	up
103984082	probable WRKY transcription factor 13	WRKY	LOC103984082	NC_025206.1	4610550	4613580	+	1025	protein_coding	--	--	--	--	--	--	--	--	--	--	--	--	--	--	--	--	--	--	--	--	19.7272	19.7033	8.48652	66.6423	54.1484	68.5023	-1.94775	1.07e-05	0.000812843	down
103977324	trans-cinnamate 4-monoo--ygenase-like	p450	LOC103977324	NC_025204.1	3581764	3586842	+	1450	protein_coding	--	--	--	--	--	--	--	--	--	--	--	--	--	--	--	--	--	--	--	--	575.202	936.377	3288.53	246.663	338.231	313.721	2.41665	1.21e-05	0.000878476	up
103996200	transcription factor bHLH13-like	HLH	LOC103996200	NC_025209.1	29903984	29906608	-	2625	protein_coding	--	--	--	--	--	--	--	--	--	--	--	--	--	--	--	--	--	--	--	--	3206.18	3287.64	3611.01	1720.58	2263.24	1893.25	0.78152	1.46e-05	0.000991647	up
103983693	BTB/POZ domain-containing protein At1g30440	BTB	LOC103983693	NC_025206.1	320610	326972	-	3176	protein_coding	--	--	--	--	--	--	--	--	--	--	--	--	--	--	--	--	--	--	--	--	608.427	571.397	490.804	887.987	1017.05	948.112	-0.770577	1.46e-05	0.000992205	down
103996189	protein DETO--IFICATION 48-like	MatE	LOC103996189	NC_025209.1	29992559	29994565	-	1842	protein_coding	--	--	--	--	--	--	--	--	--	--	--	--	--	--	--	--	--	--	--	--	202.463	159.503	178.217	304.65	363.343	360.382	-0.929402	1.47e-05	0.000994403	down
104000685	non-specific phospholipase C6-like	Phosphoesterase	LOC104000685	NC_025211.1	21076096	21080421	+	2425	protein_coding	--	--	--	--	--	--	--	--	--	--	--	--	--	--	--	--	--	--	--	--	229.458	281.476	267.325	443.993	455.945	451.718	-0.796598	1.68e-05	0.00107989	down
103987507	oligopeptide transporter 3-like	OPT	LOC103987507	NC_025207.1	7291389	7294909	+	2570	protein_coding	--	--	--	--	--	--	--	--	--	--	--	--	--	--	--	--	--	--	--	--	184.812	200.786	169.73	450.917	346.079	319.678	-1.00574	1.69e-05	0.00107989	down
103980220	probable WRKY transcription factor 71	WRKY	LOC103980220	NC_025205.1	2325495	2327347	+	1351	protein_coding	--	--	--	--	--	--	--	--	--	--	--	--	--	--	--	--	--	--	--	--	1051.77	1295.73	2571.42	532.273	624.668	275.995	1.77818	2e-05	0.00121686	up
103971262	ABC transporter G family member 25-like	ABC2_membrane	LOC103971262	NC_025212.1	10805380	10809473	+	2428	protein_coding	--	--	--	--	--	--	--	--	--	--	--	--	--	--	--	--	--	--	--	--	435.036	452.238	422.912	198.196	267.603	161.824	1.05961	2.22e-05	0.00131605	up
103994507	myb-related protein 308	Myb_DNA-binding	LOC103994507	NC_025209.1	10769718	10771659	+	1595	protein_coding	--	--	--	--	--	--	--	--	--	--	--	--	--	--	--	--	--	--	--	--	111.095	131.356	127.298	239.739	222.872	227.348	-0.900421	2.36e-05	0.00136239	down
103971767	probable potassium transporter 11	K_trans	LOC103971767	NC_025212.1	19606305	19613700	+	3223	protein_coding	--	--	--	--	--	--	--	--	--	--	--	--	--	--	--	--	--	--	--	--	438.151	228.934	408.767	95.2032	156.167	145.94	1.43562	2.71e-05	0.00149358	up
103977930	kinesin-4%2C transcript variant --2	CH	LOC103977930	NC_025202.1	2121553	2129442	-	4190	protein_coding	--	--	--	--	--	--	--	--	--	--	--	--	--	--	--	--	--	--	--	--	202.463	244.884	281.47	85.6829	97.3101	30.7764	1.76343	3e-05	0.00159209	up
103986610	1-aminocyclopropane-1-carbo--ylate o--idase 1-like	2OG-FeII_O--y	LOC103986610	NC_025207.1	598616	599834	+	1074	protein_coding	--	--	--	--	--	--	--	--	--	--	--	--	--	--	--	--	--	--	--	--	1114.07	2244.3	5251.74	686.329	769.064	711.829	1.98981	3.01e-05	0.00159209	up
103996983	WUSCHEL-related homeobo-- 11-like	Homeobo--	LOC103996983	NC_025210.1	3260014	3262049	+	1299	protein_coding	--	--	--	--	--	--	--	--	--	--	--	--	--	--	--	--	--	--	--	--	10.3827	14.0738	15.5586	78.759	43.1617	43.6827	-2.05864	3.14e-05	0.00162216	down
103991953	putative leucine-rich repeat receptor-like serine/threonine-protein kinase At2g24130	LRRNT_2	LOC103991953	NC_025208.1	13309041	13312567	-	3414	protein_coding	--	--	--	--	--	--	--	--	--	--	--	--	--	--	--	--	--	--	--	--	339.515	281.476	523.335	167.038	175.001	127.077	1.28191	3.28e-05	0.00166644	up
103991161	AP2-like ethylene-responsive transcription factor ANT	AP2	LOC103991161	NC_025208.1	613829	617185	+	2275	protein_coding	--	--	--	--	--	--	--	--	--	--	--	--	--	--	--	--	--	--	--	--	3.11481	8.44428	18.3875	57.1219	61.996	42.6899	-2.48674	3.46e-05	0.00173057	down
103985797	butyrate--CoA ligase AAE11%2C pero--isomal-like	AMP-binding	LOC103985797	NC_025206.1	20372176	20374127	-	1871	protein_coding	--	--	--	--	--	--	--	--	--	--	--	--	--	--	--	--	--	--	--	--	88.2531	80.6898	50.9191	20.7716	26.6818	24.8197	1.61221	3.64e-05	0.00179503	up
novel.5350	PF07714:Protein tyrosine kinase	Pkinase_Tyr	-	NC_025204.1	15523423	15537164	-	5419	-	--	--	--	--	--	--	--	--	--	--	--	--	--	--	--	--	--	--	--	--	136.014	87.2576	115.982	31.1574	49.4398	45.6682	1.42368	3.98e-05	0.00190826	up
103992615	cystathionine beta-lyase%2C chloroplastic	Cys_Met_Meta_PP	LOC103992615	NC_025208.1	25497097	25501922	+	1788	protein_coding	--	--	--	--	--	--	--	--	--	--	--	--	--	--	--	--	--	--	--	--	353.012	410.017	272.983	625.745	657.628	633.398	-0.883856	4.49e-05	0.00206969	down
novel.10587	PF00179:Ubiquitin-conjugating enzyme	UQ_con	-	NC_025206.1	9454921	9459693	-	1609	-	--	--	--	--	--	--	--	--	--	--	--	--	--	--	--	--	--	--	--	--	295.907	348.092	465.344	198.196	165.584	177.709	1.03203	4.52e-05	0.00207393	up
103986499	ethylene-responsive transcription factor 11-like	AP2	LOC103986499	NC_025206.1	27534240	27535106	-	867	protein_coding	--	--	--	--	--	--	--	--	--	--	--	--	--	--	--	--	--	--	--	--	1756.76	2032.26	1598.29	869.811	1047.65	1154.61	0.81109	5.01e-05	0.00223464	up
103969924	ethylene-responsive transcription factor ERF017-like	AP2	LOC103969924	NC_025211.1	29677221	29678131	+	911	protein_coding	--	--	--	--	--	--	--	--	--	--	--	--	--	--	--	--	--	--	--	--	640.613	647.395	575.669	349.656	344.509	418.956	0.74571	5.16e-05	0.00229038	up
103984294	protein DETO--IFICATION 49-like	MatE	LOC103984294	NC_025202.1	12114454	12116157	+	1704	protein_coding	--	--	--	--	--	--	--	--	--	--	--	--	--	--	--	--	--	--	--	--	6.22963	5.62952	4.24326	36.3503	29.8208	23.8269	-2.46607	5.59e-05	0.00242032	down
103990205	au--in transporter-like protein 2%2C transcript variant --1	Aa_trans	LOC103990205	NC_025207.1	32646120	32649635	+	2343	protein_coding	--	--	--	--	--	--	--	--	--	--	--	--	--	--	--	--	--	--	--	--	185.851	183.898	209.334	370.427	352.357	299.822	-0.824084	5.87e-05	0.00249945	down
103976618	protein NSP-INTERACTING KINASE 3-like%2C transcript variant --3	LRRNT_2	LOC103976618	NC_025203.1	22001721	22015243	-	3163	protein_coding	--	--	--	--	--	--	--	--	--	--	--	--	--	--	--	--	--	--	--	--	493.179	481.324	407.353	732.199	724.333	774.374	-0.688564	6.58e-05	0.00272913	down
103992477	phosphate transporter PHO1 homolog 1	SP--	LOC103992477	NC_025202.1	15547868	15552674	-	2618	protein_coding	--	--	--	--	--	--	--	--	--	--	--	--	--	--	--	--	--	--	--	--	23.8802	6.56778	15.5586	57.1219	60.4264	68.5023	-2.02488	6.78e-05	0.002786	down
103981601	probable WRKY transcription factor 71	WRKY	LOC103981601	NC_025205.1	5890571	5892307	-	1237	protein_coding	--	--	--	--	--	--	--	--	--	--	--	--	--	--	--	--	--	--	--	--	241.917	207.354	359.263	118.571	114.575	57.5817	1.46964	6.95e-05	0.00282705	up
103974142	ethylene-responsive transcription factor 11-like	AP2	LOC103974142	NW_008991879.1	2001	3028	-	1028	protein_coding	--	--	--	--	--	--	--	--	--	--	--	--	--	--	--	--	--	--	--	--	4619.27	4798.23	5181.02	2840.52	3412.13	3200.75	0.626735	7.01e-05	0.00284833	up
103999556	cyclic nucleotide-gated ion channel 4-like	Ion_trans	LOC103999556	NC_025210.1	33410169	33413529	+	2092	protein_coding	--	--	--	--	--	--	--	--	--	--	--	--	--	--	--	--	--	--	--	--	4.15309	19.7033	2.82884	73.5661	40.0227	74.4591	-2.7683	7.55e-05	0.00300076	down
103989710	putative serine/threonine-protein kinase-like protein CCR3	Pkinase	LOC103989710	NC_025207.1	32129153	32132643	-	3491	protein_coding	--	--	--	--	--	--	--	--	--	--	--	--	--	--	--	--	--	--	--	--	516.021	533.866	483.732	270.896	338.231	310.742	0.737948	7.78e-05	0.00306712	up
103968788	curcumin synthase 3-like	Chal_sti_synt_N	LOC103968788	NC_025211.1	26525833	26527303	+	1391	protein_coding	--	--	--	--	--	--	--	--	--	--	--	--	--	--	--	--	--	--	--	--	1807.63	1447.73	2018.38	639.593	944.85	1033.49	1.01016	8.13e-05	0.00316899	up
103989063	NAC domain-containing protein 2-like	NAM	LOC103989063	NC_025207.1	26468003	26469390	+	1193	protein_coding	--	--	--	--	--	--	--	--	--	--	--	--	--	--	--	--	--	--	--	--	7355.11	8134.66	7581.29	3776.97	4800.37	5220.08	0.741769	8.27e-05	0.00319749	up
103977116	amino acid transporter ANTL2-like	Aa_trans	LOC103977116	NC_025202.1	2272719	2274472	-	1754	protein_coding	--	--	--	--	--	--	--	--	--	--	--	--	--	--	--	--	--	--	--	--	1031	937.316	1364.92	590.26	662.337	462.639	0.95676	8.61e-05	0.00328346	up
103985616	bZIP transcription factor 53-like	bZIP_1	LOC103985616	NC_025206.1	23028134	23029277	-	1144	protein_coding	--	--	--	--	--	--	--	--	--	--	--	--	--	--	--	--	--	--	--	--	3890.4	3353.32	4649.2	2271.9	2532.42	2264.55	0.750097	8.65e-05	0.00328363	up
103994112	transcription factor bHLH128	HLH	LOC103994112	NC_025209.1	1153307	1157975	-	1234	protein_coding	--	--	--	--	--	--	--	--	--	--	--	--	--	--	--	--	--	--	--	--	288.639	324.636	288.542	639.593	492.829	475.545	-0.833456	8.76e-05	0.00330146	down
103982654	uncharacterized calcium-binding protein At1g02270%2C transcript variant --1	E--o_endo_phos	LOC103982654	NC_025205.1	25742052	25746179	+	1658	protein_coding	--	--	--	--	--	--	--	--	--	--	--	--	--	--	--	--	--	--	--	--	172.353	77.8751	183.875	45.8707	52.5788	21.8413	1.84233	8.78e-05	0.00330146	up
103981781	glycine-rich RNA-binding protein 4%2C mitochondrial-like	RRM_1	LOC103981781	NC_025205.1	14261398	14263853	-	811	protein_coding	--	--	--	--	--	--	--	--	--	--	--	--	--	--	--	--	--	--	--	--	919.908	1217.85	496.461	2093.61	2005.06	2287.38	-1.27608	9.29e-05	0.00341236	down
104000682	acetolactate synthase 1%2C chloroplastic-like	TPP_enzyme_N	LOC104000682	NC_025211.1	21091197	21093364	-	2168	protein_coding	--	--	--	--	--	--	--	--	--	--	--	--	--	--	--	--	--	--	--	--	408.041	455.991	602.543	283.879	259.755	218.413	0.941426	0.000101315	0.00363087	up
103977761	WUSCHEL-related homeobo-- 11-like%2C transcript variant --2	Homeobo--	LOC103977761	NC_025204.1	6834550	6836695	-	1478	protein_coding	--	--	--	--	--	--	--	--	--	--	--	--	--	--	--	--	--	--	--	--	20.7654	16.8886	15.5586	59.7184	50.2246	48.6466	-1.56891	0.000106834	0.0037829	down
103980689	dihydro--y-acid dehydratase%2C chloroplastic	ILVD_EDD	LOC103980689	NC_025205.1	4207510	4215650	+	2128	protein_coding	--	--	--	--	--	--	--	--	--	--	--	--	--	--	--	--	--	--	--	--	563.781	583.594	379.065	945.108	937.002	918.328	-0.87274	0.000109113	0.00381855	down
novel.23633	PF00270:DEAD/DEAH bo-- helicase|PF00271:Helicase conserved C-terminal domain	DEAD	-	NC_025211.1	22808989	22816039	+	2636	-	--	--	--	--	--	--	--	--	--	--	--	--	--	--	--	--	--	--	--	--	1603.09	1693.55	1698.72	1198.7	1034.31	960.026	0.645349	0.000110066	0.00383591	up
103991749	mitochondrial succinate-fumarate transporter 1-like	Mito_carr	LOC103991749	NC_025208.1	12524630	12527443	+	1309	protein_coding	--	--	--	--	--	--	--	--	--	--	--	--	--	--	--	--	--	--	--	--	443.342	316.192	534.651	217.236	228.365	166.788	1.0758	0.000110807	0.00385454	up
103974773	ethylene-responsive transcription factor ERF071-like	AP2	LOC103974773	NW_008993976.1	126	1180	-	956	protein_coding	--	--	--	--	--	--	--	--	--	--	--	--	--	--	--	--	--	--	--	--	258.53	395.005	1108.91	149.729	166.369	157.853	1.89294	0.000114742	0.003936	up
103981788	probable carbo--ylesterase 16	Abhydrolase_3	LOC103981788	NC_025205.1	14351505	14356137	+	1671	protein_coding	--	--	--	--	--	--	--	--	--	--	--	--	--	--	--	--	--	--	--	--	1312.38	1105.26	1670.43	655.171	856.172	625.456	0.934604	0.000122264	0.00409604	up
103994556	uncharacterized LOC103994556	Usp	LOC103994556	NC_025209.1	11331089	11332772	+	905	protein_coding	--	--	--	--	--	--	--	--	--	--	--	--	--	--	--	--	--	--	--	--	34.263	54.4187	25.4596	83.9519	122.422	116.156	-1.48146	0.000133546	0.0043554	down
103977144	probable inactive receptor kinase At1g48480	Pkinase	LOC103977144	NC_025204.1	1434366	1436755	-	2317	protein_coding	--	--	--	--	--	--	--	--	--	--	--	--	--	--	--	--	--	--	--	--	1503.42	1935.62	2783.58	958.091	1152.03	768.418	1.11133	0.000133726	0.0043554	up
103974271	homoserine kinase%2C transcript variant --2	GHMP_kinases	LOC103974271	NW_008992698.1	108094	112596	+	1765	protein_coding	--	--	--	--	--	--	--	--	--	--	--	--	--	--	--	--	--	--	--	--	349.897	403.449	314.001	602.377	637.224	545.04	-0.739358	0.000139536	0.00448147	down
103973488	shaggy-related protein kinase alpha-like	Pkinase	LOC103973488	NW_008991739.1	27465	32650	+	1926	protein_coding	--	--	--	--	--	--	--	--	--	--	--	--	--	--	--	--	--	--	--	--	3370.23	3086.86	4527.56	2064.18	2198.11	2107.69	0.785652	0.000141616	0.00453811	up
103978155	ESCRT-related protein CHMP1-like%2C transcript variant --1	ESCRT-III	LOC103978155	NC_025204.1	9723077	9728102	-	990	protein_coding	--	--	--	--	--	--	--	--	--	--	--	--	--	--	--	--	--	--	--	--	2826.17	2679.65	2980.18	1526.71	2044.3	1595.41	0.715484	0.000142453	0.00455759	up
103991860	WAT1-related protein At1g21890-like	DUF6	LOC103991860	NC_025208.1	10534396	10536563	+	1371	protein_coding	--	--	--	--	--	--	--	--	--	--	--	--	--	--	--	--	--	--	--	--	106.942	168.886	73.5498	392.064	293.5	237.276	-1.39426	0.000143496	0.00456416	down
103968512	probable lipo--ygenase 6	Lipo--ygenase	LOC103968512	NC_025211.1	24699129	24703570	-	3132	protein_coding	--	--	--	--	--	--	--	--	--	--	--	--	--	--	--	--	--	--	--	--	4338.94	4857.34	11210.7	2422.49	3022.11	1873.39	1.47928	0.000153155	0.00478458	up
103968345	dehydration-responsive element-binding protein 1F-like	AP2	LOC103968345	NC_025211.1	23420203	23421104	-	902	protein_coding	--	--	--	--	--	--	--	--	--	--	--	--	--	--	--	--	--	--	--	--	423.615	524.484	428.569	199.061	193.835	302.8	0.987651	0.00016003	0.00494502	up
103991068	ethylene-responsive transcription factor ERF038-like	AP2	LOC103991068	NC_025208.1	5128333	5129435	+	1103	protein_coding	--	--	--	--	--	--	--	--	--	--	--	--	--	--	--	--	--	--	--	--	4.15309	31.9006	164.073	6.05839	0.784759	3.97115	4.21468	0.000165649	0.00507921	up
103968790	curcumin synthase 3-like	Chal_sti_synt_C	LOC103968790	NC_025211.1	26517151	26518694	+	1441	protein_coding	--	--	--	--	--	--	--	--	--	--	--	--	--	--	--	--	--	--	--	--	321.864	320.883	602.543	158.384	213.454	123.106	1.32685	0.000173859	0.00527406	up
103980159	sugar transport protein 13-like	Sugar_tr	LOC103980159	NC_025205.1	2882552	2886425	+	1831	protein_coding	--	--	--	--	--	--	--	--	--	--	--	--	--	--	--	--	--	--	--	--	3761.66	4501.74	3560.1	1868.58	2396.65	2612.02	0.782041	0.000182662	0.00543344	up
103990280	disease resistance protein RPS2-like	NB-ARC	LOC103990280	NC_025208.1	6374479	6377440	+	2962	protein_coding	--	--	--	--	--	--	--	--	--	--	--	--	--	--	--	--	--	--	--	--	39.4543	63.8013	49.5047	148.863	127.916	94.3148	-1.27839	0.000186839	0.00551646	down
103972439	1-acyl-sn-glycerol-3-phosphate acyltransferase-like%2C transcript variant --1	Acyltransferase	LOC103972439	NC_025212.1	24822192	24824091	+	1574	protein_coding	--	--	--	--	--	--	--	--	--	--	--	--	--	--	--	--	--	--	--	--	25.9568	41.2832	63.6489	11.2513	9.41711	11.9135	1.99976	0.000188535	0.00554779	up
103990332	putative serine/threonine-protein kinase%2C transcript variant --1	Pkinase	LOC103990332	NC_025208.1	5952130	5957631	+	1647	protein_coding	--	--	--	--	--	--	--	--	--	--	--	--	--	--	--	--	--	--	--	--	273.065	343.401	396.038	173.962	157.737	205.507	0.914006	0.000190418	0.00558896	up
103996322	uncharacterized LOC103996322%2C transcript variant --1	C2	LOC103996322	NC_025209.1	28880786	28895777	+	6913	protein_coding	--	--	--	--	--	--	--	--	--	--	--	--	--	--	--	--	--	--	--	--	1217.89	1393.31	1195.19	2142.07	1769.63	2013.37	-0.637723	0.000191008	0.00559801	down
103992001	uncharacterized LOC103992001%2C transcript variant --1	zf-CHY	LOC103992001	NC_025202.1	15873606	15901195	-	4275	protein_coding	--	--	--	--	--	--	--	--	--	--	--	--	--	--	--	--	--	--	--	--	208.693	205.478	328.145	100.396	125.561	125.091	1.07595	0.000199905	0.00575703	up
103975725	tubulin alpha-3 chain-like	Tubulin	LOC103975725	NC_025203.1	14853783	14857069	-	1738	protein_coding	--	--	--	--	--	--	--	--	--	--	--	--	--	--	--	--	--	--	--	--	2853.17	2507.01	2094.76	3924.1	3834.33	4171.69	-0.677817	0.000207865	0.00590088	down
novel.15564	PF00170:bZIP transcription factor	bZIP_1	-	NC_025208.1	5708587	5717755	+	6034	-	--	--	--	--	--	--	--	--	--	--	--	--	--	--	--	--	--	--	--	--	292.793	211.107	248.938	84.8174	153.813	94.3148	1.17375	0.000208411	0.00590795	up
103982191	allene o--ide synthase 1%2C chloroplastic-like	p450	LOC103982191	NC_025205.1	29171576	29173394	+	1819	protein_coding	--	--	--	--	--	--	--	--	--	--	--	--	--	--	--	--	--	--	--	--	2534.42	2783.8	2623.75	1432.38	1774.34	1854.53	0.65018	0.000230507	0.00630093	up
103984643	cytochrome P450 704C1-like	p450	LOC103984643	NC_025206.1	7428584	7431041	+	1578	protein_coding	--	--	--	--	--	--	--	--	--	--	--	--	--	--	--	--	--	--	--	--	125.631	83.5046	113.154	29.4265	57.2874	33.7548	1.41193	0.000235253	0.00638263	up
103988054	probable protein phosphatase 2C 74	PP2C	LOC103988054	NC_025207.1	11748370	11750926	+	1686	protein_coding	--	--	--	--	--	--	--	--	--	--	--	--	--	--	--	--	--	--	--	--	99.6741	173.577	193.776	43.2742	54.9331	78.4302	1.40384	0.000236061	0.00638263	up
103984951	myb-related protein Myb4-like	Myb_DNA-binding	LOC103984951	NC_025206.1	10539462	10540814	-	1128	protein_coding	--	--	--	--	--	--	--	--	--	--	--	--	--	--	--	--	--	--	--	--	2484.58	2093.24	1933.51	1381.31	1281.51	1470.32	0.656291	0.000237851	0.00639666	up
103981042	phosphatidylinositol/phosphatidylcholine transfer protein SFH6-like%2C transcript variant --1	CRAL_TRIO_N	LOC103981042	NC_025205.1	7069724	7084443	+	2970	protein_coding	--	--	--	--	--	--	--	--	--	--	--	--	--	--	--	--	--	--	--	--	161.97	150.121	162.658	249.259	256.616	281.952	-0.731494	0.000253042	0.00665821	down
103999464	E3 ubiquitin-protein ligase PUB23-like	U-bo--	LOC103999464	NC_025210.1	33249401	33250908	+	1508	protein_coding	--	--	--	--	--	--	--	--	--	--	--	--	--	--	--	--	--	--	--	--	34.263	85.3811	147.1	6.05839	14.9104	27.7981	2.4553	0.000253098	0.00665821	up
103982012	serine/threonine-protein kinase HT1-like	Pkinase_Tyr	LOC103982012	NC_025205.1	19511500	19520293	-	1875	protein_coding	--	--	--	--	--	--	--	--	--	--	--	--	--	--	--	--	--	--	--	--	845.153	831.293	1190.94	456.976	617.605	458.668	0.90129	0.000257263	0.00668346	up
103975414	UDP-glycosyltransferase 73C6-like	UDPGT	LOC103975414	NC_025203.1	17083290	17084988	-	1699	protein_coding	--	--	--	--	--	--	--	--	--	--	--	--	--	--	--	--	--	--	--	--	60.2197	101.331	90.5229	146.267	230.719	193.594	-1.17961	0.000258165	0.00669815	down
103968382	calcium-dependent protein kinase 24-like	Pkinase	LOC103968382	NC_025211.1	23675582	23680950	-	2484	protein_coding	--	--	--	--	--	--	--	--	--	--	--	--	--	--	--	--	--	--	--	--	754.823	736.529	492.218	1047.24	1236	1514.99	-0.935391	0.00027065	0.00692988	down
103986685	NAC domain-containing protein 92-like	NAM	LOC103986685	NC_025207.1	1147957	1149540	-	1402	protein_coding	--	--	--	--	--	--	--	--	--	--	--	--	--	--	--	--	--	--	--	--	647.881	487.892	821.778	267.435	393.949	306.771	1.01347	0.00027418	0.0069951	up
103968580	serine carbo--ypeptidase-like 45%2C transcript variant --3	Peptidase_S10	LOC103968580	NC_025211.1	25120243	25124005	-	1843	protein_coding	--	--	--	--	--	--	--	--	--	--	--	--	--	--	--	--	--	--	--	--	19.7272	61.9248	5.65768	160.98	115.36	180.687	-2.36697	0.00029095	0.00731049	down
103980733	probable sucrose-phosphate synthase 1	Glycos_transf_1	LOC103980733	NC_025205.1	4615406	4624176	+	3555	protein_coding	--	--	--	--	--	--	--	--	--	--	--	--	--	--	--	--	--	--	--	--	222.19	323.698	199.433	450.052	488.905	458.668	-0.902856	0.000301568	0.00749215	down
103991271	S-adenosylmethionine carrier 1%2C chloroplastic/mitochondrial-like	Mito_carr	LOC103991271	NC_025208.1	7933163	7943447	+	1536	protein_coding	--	--	--	--	--	--	--	--	--	--	--	--	--	--	--	--	--	--	--	--	71.6407	72.2455	42.4326	137.612	123.992	143.954	-1.10764	0.000306154	0.00756828	down
103968371	E3 ubiquitin-protein ligase PUB23-like	U-bo--	LOC103968371	NC_025211.1	23598165	23599669	-	1505	protein_coding	--	--	--	--	--	--	--	--	--	--	--	--	--	--	--	--	--	--	--	--	333.285	318.068	581.327	213.775	168.723	191.608	1.09963	0.000323797	0.00792567	up
103974360	ADP-ribosylation factor-like protein 8A	Arf	LOC103974360	NW_008992752.1	3473	7226	-	860	protein_coding	--	--	--	--	--	--	--	--	--	--	--	--	--	--	--	--	--	--	--	--	190.004	166.071	233.379	109.051	99.6644	109.207	0.886678	0.00032783	0.00799584	up
103975356	heat shock factor protein HSF30-like	HSF_DNA-bind	LOC103975356	NC_025203.1	17459368	17460826	+	1262	protein_coding	--	--	--	--	--	--	--	--	--	--	--	--	--	--	--	--	--	--	--	--	672.8	947.636	738.327	312.44	397.088	512.278	0.95035	0.000333368	0.00810014	up
103991898	WUSCHEL-related homeobo-- 9-like	Homeobo--	LOC103991898	NC_025208.1	11917695	11918637	+	729	protein_coding	--	--	--	--	--	--	--	--	--	--	--	--	--	--	--	--	--	--	--	--	2.07654	6.56778	0	37.2158	25.1123	17.8702	-3.11245	0.000339289	0.00821182	down
103996302	uncharacterized LOC103996302	SAM_2	LOC103996302	NC_025209.1	29066282	29067249	-	968	protein_coding	--	--	--	--	--	--	--	--	--	--	--	--	--	--	--	--	--	--	--	--	4.15309	14.0738	8.48652	38.0813	32.9599	40.7043	-2.04814	0.000343841	0.00830393	down
103978202	putative serine/threonine-protein kinase-like protein CCR3	Pkinase	LOC103978202	NC_025204.1	12389801	12393219	-	3419	protein_coding	--	--	--	--	--	--	--	--	--	--	--	--	--	--	--	--	--	--	--	--	4374.24	4777.59	5487.95	2671.75	3520.43	2798.67	0.703062	0.000353084	0.00841482	up
103983897	probable WRKY transcription factor 2%2C transcript variant --1	WRKY	LOC103983897	NC_025206.1	2973732	2980705	+	2837	protein_coding	--	--	--	--	--	--	--	--	--	--	--	--	--	--	--	--	--	--	--	--	4.15309	15.0121	0	54.5255	36.0989	52.6177	-2.83443	0.000354851	0.00844682	down
103971919	neurogenic protein mastermind-like	HMA	LOC103971919	NC_025212.1	21011567	21013952	+	2109	protein_coding	--	--	--	--	--	--	--	--	--	--	--	--	--	--	--	--	--	--	--	--	66.4494	132.294	42.4326	237.143	229.15	205.507	-1.46701	0.000373003	0.00880588	down
103984592	2-hydro--yisoflavanone dehydratase-like	Abhydrolase_3	LOC103984592	NC_025206.1	7959814	7960982	-	1169	protein_coding	--	--	--	--	--	--	--	--	--	--	--	--	--	--	--	--	--	--	--	--	138.09	151.059	162.658	79.6245	89.4625	81.4086	0.847394	0.000404461	0.00938085	up
103982471	phosphoenolpyruvate carbo--ylase kinase 2-like	Pkinase	LOC103982471	NC_025205.1	27017917	27019829	+	1607	protein_coding	--	--	--	--	--	--	--	--	--	--	--	--	--	--	--	--	--	--	--	--	35.3012	41.2832	55.1624	119.437	79.2607	103.25	-1.20685	0.000449076	0.0100979	down
103989689	uncharacterized LOC103989689	Methyltransf_11	LOC103989689	NC_025207.1	31998068	32000219	+	2152	protein_coding	--	--	--	--	--	--	--	--	--	--	--	--	--	--	--	--	--	--	--	--	1940.53	2748.15	2039.59	1246.3	1433.75	1383.95	0.727705	0.00045665	0.0101941	up
novel.27045	PF00067:Cytochrome P450	p450	-	NC_025212.1	24212065	24259739	+	3961	-	--	--	--	--	--	--	--	--	--	--	--	--	--	--	--	--	--	--	--	--	29.0716	37.5302	48.0903	12.9823	7.84759	12.9062	1.7668	0.000458364	0.0101941	up
103971374	nucleolin 2-like%2C transcript variant --2	RRM_1	LOC103971374	NC_025212.1	16292459	16306546	-	2246	protein_coding	--	--	--	--	--	--	--	--	--	--	--	--	--	--	--	--	--	--	--	--	3239.41	4209.95	2715.69	5472.46	5535.69	6451.13	-0.779946	0.000458759	0.0101941	down
104000137	WRKY transcription factor WRKY71-like	WRKY	LOC104000137	NC_025211.1	16529858	16531151	-	1060	protein_coding	--	--	--	--	--	--	--	--	--	--	--	--	--	--	--	--	--	--	--	--	1951.95	2079.17	2359.25	1202.16	1538.91	1345.23	0.644535	0.000459266	0.0101941	up
103982932	protein DA1-related 1-like%2C transcript variant --2	LIM	LOC103982932	NC_025205.1	23324557	23334412	-	2122	protein_coding	--	--	--	--	--	--	--	--	--	--	--	--	--	--	--	--	--	--	--	--	18.6889	18.7651	21.2163	52.7945	42.377	62.5456	-1.42899	0.000460049	0.0101941	down
103976564	galactokinase	GHMP_kinases	LOC103976564	NC_025202.1	2808143	2818644	-	1839	protein_coding	--	--	--	--	--	--	--	--	--	--	--	--	--	--	--	--	--	--	--	--	2818.91	1963.77	3318.23	1643.55	1482.41	1272.75	0.880428	0.000460261	0.0101941	up
103995809	nudi-- hydrolase 17%2C mitochondrial-like	NUDI--	LOC103995809	NC_025209.1	32793752	32794899	+	785	protein_coding	--	--	--	--	--	--	--	--	--	--	--	--	--	--	--	--	--	--	--	--	11.421	40.3449	53.748	6.92387	3.92379	6.94951	2.56925	0.000460529	0.0101941	up
103992642	phosphate transporter PHO1-2-like	SP--	LOC103992642	NC_025202.1	15415154	15420329	+	2497	protein_coding	--	--	--	--	--	--	--	--	--	--	--	--	--	--	--	--	--	--	--	--	1879.27	2066.04	1575.66	2681.27	2942.85	2833.42	-0.614567	0.000474161	0.0104148	down
103974288	thaumatin-like protein 1b	Thaumatin	LOC103974288	NW_008992713.1	12637	13538	+	813	protein_coding	--	--	--	--	--	--	--	--	--	--	--	--	--	--	--	--	--	--	--	--	33.2247	45.9744	60.8201	19.9061	10.9866	8.93509	1.80257	0.000478243	0.0104813	up
103978383	ras-related protein RABA1f-like%2C transcript variant --2	Ras	LOC103978383	NC_025204.1	16572568	16577603	-	852	protein_coding	--	--	--	--	--	--	--	--	--	--	--	--	--	--	--	--	--	--	--	--	138.09	136.985	213.577	77.8936	77.6911	84.3869	1.02028	0.000483716	0.0105896	up
103993879	CTP synthase-like%2C transcript variant --1	GATase	LOC103993879	NC_025209.1	2855042	2860747	-	2490	protein_coding	--	--	--	--	--	--	--	--	--	--	--	--	--	--	--	--	--	--	--	--	965.592	1232.87	2500.69	591.991	634.87	727.713	1.26488	0.000490593	0.0107048	up
103990445	probable receptor-like protein kinase At1g33260	Pkinase	LOC103990445	NC_025208.1	4839016	4841105	-	1827	protein_coding	--	--	--	--	--	--	--	--	--	--	--	--	--	--	--	--	--	--	--	--	66.4494	68.4925	57.9912	142.805	142.826	102.257	-1.0051	0.000503885	0.0108638	down
103997976	cyclin-D4-1-like	Cyclin_C	LOC103997976	NC_025210.1	9876910	9879631	-	1834	protein_coding	--	--	--	--	--	--	--	--	--	--	--	--	--	--	--	--	--	--	--	--	13.4975	39.4067	11.3154	107.32	57.2874	82.4014	-1.9191	0.000512171	0.0109948	down
103995872	ethylene-responsive transcription factor ERF086	AP2	LOC103995872	NC_025209.1	32336948	32338360	-	1413	protein_coding	--	--	--	--	--	--	--	--	--	--	--	--	--	--	--	--	--	--	--	--	5.19136	75.9986	7.0721	262.242	194.62	163.81	-2.79937	0.000516812	0.0110825	down
103982945	protein kinase PINOID-like	Pkinase	LOC103982945	NC_025205.1	23228412	23230712	+	2010	protein_coding	--	--	--	--	--	--	--	--	--	--	--	--	--	--	--	--	--	--	--	--	6.22963	72.2455	9.90094	280.417	174.216	115.163	-2.67478	0.00053568	0.0112684	down
103978885	anthocyanidin 3-O-glucosyltransferase 4-like	UDPGT	LOC103978885	NC_025204.1	25289342	25290723	+	1382	protein_coding	--	--	--	--	--	--	--	--	--	--	--	--	--	--	--	--	--	--	--	--	1033.08	824.725	1118.81	463.034	693.727	446.754	0.890929	0.000537372	0.0112684	up
103975431	probable LRR receptor-like serine/threonine-protein kinase At1g14390	Pkinase_Tyr	LOC103975431	NC_025203.1	16957326	16961451	+	2720	protein_coding	--	--	--	--	--	--	--	--	--	--	--	--	--	--	--	--	--	--	--	--	141.205	411.893	96.1806	824.806	561.103	742.605	-1.70913	0.000543946	0.0113772	down
novel.18825	PF00012:Hsp70 protein	HSP70	-	NC_025209.1	25921817	25928865	+	4589	-	--	--	--	--	--	--	--	--	--	--	--	--	--	--	--	--	--	--	--	--	181.698	109.776	179.631	56.2565	72.9826	84.3869	1.13931	0.000544274	0.0113772	up
103996722	serine/threonine-protein kinase HT1-like	Pkinase_Tyr	LOC103996722	NC_025210.1	1445720	1452179	+	1961	protein_coding	--	--	--	--	--	--	--	--	--	--	--	--	--	--	--	--	--	--	--	--	1018.54	779.689	1106.08	588.529	622.314	462.639	0.793684	0.000548188	0.0114031	up
103973179	serine carbo--ypeptidase-like 35	Peptidase_S10	LOC103973179	NW_008991502.1	128832	133691	-	1815	protein_coding	--	--	--	--	--	--	--	--	--	--	--	--	--	--	--	--	--	--	--	--	41.5309	84.4428	28.2884	156.653	131.055	140.976	-1.45878	0.000555749	0.0115202	down
103971172	au--in-responsive protein SAUR72-like	Au--in_inducible	LOC103971172	NC_025212.1	9044779	9045228	+	450	protein_coding	--	--	--	--	--	--	--	--	--	--	--	--	--	--	--	--	--	--	--	--	89.2913	60.0482	63.6489	140.208	164.015	126.084	-1.01405	0.000560465	0.0115806	down
103999541	kinesin-5-like	Kinesin	LOC103999541	NC_025210.1	33531539	33537468	+	3187	protein_coding	--	--	--	--	--	--	--	--	--	--	--	--	--	--	--	--	--	--	--	--	15.5741	23.4563	8.48652	91.7413	30.6056	72.4735	-2.00999	0.000564099	0.0116146	down
103986337	calcium/calmodulin-regulated receptor-like kinase 1%2C transcript variant --1	Pkinase_Tyr	LOC103986337	NC_025206.1	27207946	27212791	-	1902	protein_coding	--	--	--	--	--	--	--	--	--	--	--	--	--	--	--	--	--	--	--	--	484.873	355.598	489.389	279.551	262.894	245.219	0.753331	0.000613929	0.0122786	up
103980439	histone-lysine N-methyltransferase ASHR2	SET	LOC103980439	NC_025205.1	324262	328365	-	1628	protein_coding	--	--	--	--	--	--	--	--	--	--	--	--	--	--	--	--	--	--	--	--	76.8321	134.17	43.847	231.95	214.239	214.442	-1.36303	0.000623781	0.0123885	down
103996254	probable receptor-like protein kinase At5g24010	Pkinase_Tyr	LOC103996254	NC_025202.1	18519450	18522285	-	2836	protein_coding	--	--	--	--	--	--	--	--	--	--	--	--	--	--	--	--	--	--	--	--	424.653	351.845	314.001	147.998	229.15	209.478	0.895515	0.000626834	0.012429	up
103987395	pathogenesis-related genes transcriptional activator PTI6-like	AP2	LOC103987395	NC_025207.1	6526839	6528778	-	1843	protein_coding	--	--	--	--	--	--	--	--	--	--	--	--	--	--	--	--	--	--	--	--	547.169	672.728	564.354	873.273	1172.43	900.458	-0.723125	0.000630288	0.0124803	down
103982083	probable galacturonosyltransferase 12	Glyco_transf_8	LOC103982083	NC_025205.1	29958408	29962370	+	2056	protein_coding	--	--	--	--	--	--	--	--	--	--	--	--	--	--	--	--	--	--	--	--	5.19136	13.1356	1.41442	98.6652	7.06283	93.322	-3.29568	0.000632877	0.0125191	down
novel.18287	PF00847:AP2 domain	AP2	-	NC_025209.1	10707921	10711828	+	3908	-	--	--	--	--	--	--	--	--	--	--	--	--	--	--	--	--	--	--	--	--	56.0667	66.616	41.0182	18.1752	19.619	24.8197	1.40045	0.000637982	0.0125826	up
103982338	RNA polymerase sigma factor sigA%2C transcript variant --1	Sigma70_r4	LOC103982338	NC_025202.1	8083938	8091484	-	2828	protein_coding	--	--	--	--	--	--	--	--	--	--	--	--	--	--	--	--	--	--	--	--	382.084	309.624	878.355	192.137	194.62	219.406	1.37096	0.000644482	0.0126857	up
103975323	cytochrome P450 734A6-like	p450	LOC103975323	NC_025203.1	17724788	17728108	+	2267	protein_coding	--	--	--	--	--	--	--	--	--	--	--	--	--	--	--	--	--	--	--	--	99.6741	247.699	213.577	453.514	652.135	334.569	-1.36138	0.000645679	0.0126967	down
103996950	serine/threonine-protein kinase TNNI3K-like	Pkinase_Tyr	LOC103996950	NC_025210.1	3009277	3012365	-	2146	protein_coding	--	--	--	--	--	--	--	--	--	--	--	--	--	--	--	--	--	--	--	--	19.7272	61.9248	22.6307	157.518	94.9558	97.2932	-1.73166	0.000648101	0.0127317	down
103968601	ethylene-responsive transcription factor 1-like	AP2	LOC103968601	NC_025211.1	25297949	25300124	-	1411	protein_coding	--	--	--	--	--	--	--	--	--	--	--	--	--	--	--	--	--	--	--	--	1008.16	1020.82	1401.69	748.644	682.74	552.983	0.788326	0.00064994	0.0127552	up
103998205	serine/threonine-protein kinase-like protein At5g23170%2C transcript variant --2	Pkinase	LOC103998205	NC_025210.1	11773354	11784779	-	1933	protein_coding	--	--	--	--	--	--	--	--	--	--	--	--	--	--	--	--	--	--	--	--	95.521	88.1959	117.397	42.4087	56.5026	46.661	1.04035	0.000654593	0.0127961	up
103976117	ethylene-responsive transcription factor 1-like	AP2	LOC103976117	NC_025203.1	11835240	11837742	-	1402	protein_coding	--	--	--	--	--	--	--	--	--	--	--	--	--	--	--	--	--	--	--	--	7622.99	6178.4	9178.17	3723.31	5211.58	4358.34	0.789461	0.000670757	0.012992	up
103992617	protein DETO--IFICATION 54-like	MatE	LOC103992617	NC_025208.1	25512282	25514957	+	2310	protein_coding	--	--	--	--	--	--	--	--	--	--	--	--	--	--	--	--	--	--	--	--	96.5592	161.38	63.6489	394.661	300.563	181.68	-1.44111	0.000684852	0.0131423	down
103989122	serine/threonine-protein kinase HT1	Pkinase_Tyr	LOC103989122	NC_025207.1	27029176	27034159	+	2297	protein_coding	--	--	--	--	--	--	--	--	--	--	--	--	--	--	--	--	--	--	--	--	1877.19	1678.54	1548.79	763.357	1069.63	1167.52	0.767023	0.000699823	0.0133201	up
103995058	probable inactive receptor kinase At4g23740%2C transcript variant --1	LRRNT_2	LOC103995058	NC_025209.1	24973008	24975831	+	2700	protein_coding	--	--	--	--	--	--	--	--	--	--	--	--	--	--	--	--	--	--	--	--	0	7.50603	0	36.3503	29.0361	22.8341	-3.45205	0.000732827	0.0137105	down
103994024	probable mannose-1-phosphate guanylyltransferase 3	He--apep	LOC103994024	NC_025209.1	1808640	1811845	-	1518	protein_coding	--	--	--	--	--	--	--	--	--	--	--	--	--	--	--	--	--	--	--	--	1942.61	1841.79	3560.1	1236.78	1324.67	1077.17	1.01254	0.000735709	0.0137342	up
103987982	long chain base biosynthesis protein 2a-like	Aminotran_1_2	LOC103987982	NC_025207.1	10992055	10996600	-	1988	protein_coding	--	--	--	--	--	--	--	--	--	--	--	--	--	--	--	--	--	--	--	--	441.265	337.771	785.003	197.33	276.235	208.485	1.19436	0.000754416	0.0139785	up
103992519	U-bo-- domain-containing protein 16-like	Arm	LOC103992519	NC_025208.1	24687879	24690511	-	2633	protein_coding	--	--	--	--	--	--	--	--	--	--	--	--	--	--	--	--	--	--	--	--	8636.34	9897.64	9724.14	6069.64	6923.14	6801.59	0.513553	0.000766819	0.0141163	up
103968625	ABC transporter F family member 5-like	ABC_tran	LOC103968625	NC_025211.1	25461762	25466952	-	2589	protein_coding	--	--	--	--	--	--	--	--	--	--	--	--	--	--	--	--	--	--	--	--	5.19136	52.5422	108.91	3.46194	7.06283	8.93509	3.09687	0.000770513	0.0141712	up
103978498	uncharacterized LOC103978498	Methyltransf_11	LOC103978498	NC_025204.1	18034544	18035918	-	1375	protein_coding	--	--	--	--	--	--	--	--	--	--	--	--	--	--	--	--	--	--	--	--	831.655	891.341	1670.43	439.666	645.857	279.966	1.31175	0.000773453	0.0141859	up
novel.7998	PF00010:Heli---loop-heli-- DNA-binding domain	HLH	-	NC_025205.1	10909738	10912534	+	2270	-	--	--	--	--	--	--	--	--	--	--	--	--	--	--	--	--	--	--	--	--	20.7654	32.8389	24.0451	7.78936	4.70855	6.94951	2.00999	0.000780177	0.0142627	up
103971151	galactolipase DONGLE%2C chloroplastic-like	Lipase_3	LOC103971151	NC_025212.1	8804637	8806201	-	1565	protein_coding	--	--	--	--	--	--	--	--	--	--	--	--	--	--	--	--	--	--	--	--	32.1864	32.8389	144.271	12.1168	19.619	6.94951	2.41733	0.000785049	0.0143113	up
103995443	short-chain dehydrogenase TIC 32%2C chloroplastic	adh_short	LOC103995443	NC_025209.1	25968971	25971664	+	1176	protein_coding	--	--	--	--	--	--	--	--	--	--	--	--	--	--	--	--	--	--	--	--	72.679	48.7892	45.2614	127.226	104.373	116.156	-1.05405	0.000785585	0.0143113	down
103983547	transcription factor PIF4-like	HLH	LOC103983547	NC_025206.1	1450540	1454130	+	2102	protein_coding	--	--	--	--	--	--	--	--	--	--	--	--	--	--	--	--	--	--	--	--	95.521	97.5784	264.497	48.4671	57.2874	49.6394	1.55073	0.000793764	0.0143992	up
103990508	dehydration-responsive element-binding protein 1G-like	AP2	LOC103990508	NC_025208.1	4373157	4374270	+	1114	protein_coding	--	--	--	--	--	--	--	--	--	--	--	--	--	--	--	--	--	--	--	--	10654.7	11643.7	12111.7	5793.55	8501.29	7193.74	0.679203	0.000795516	0.0144178	up
103998815	ATP-dependent zinc metalloprotease FTSH 1%2C chloroplastic-like	AAA	LOC103998815	NC_025210.1	28870803	28875597	+	2385	protein_coding	--	--	--	--	--	--	--	--	--	--	--	--	--	--	--	--	--	--	--	--	327.056	338.71	444.128	231.95	226.795	204.514	0.738936	0.000796389	0.0144205	up
104001039	probable WRKY transcription factor 31	WRKY	LOC104001039	NC_025211.1	23296670	23299072	+	1989	protein_coding	--	--	--	--	--	--	--	--	--	--	--	--	--	--	--	--	--	--	--	--	14663.5	13530.6	18328.1	9786.03	10807.7	8271.91	0.688435	0.000799189	0.0144581	up
103982525	probable serine/threonine-protein kinase At1g54610	Pkinase	LOC103982525	NC_025205.1	26617738	26622657	+	2827	protein_coding	--	--	--	--	--	--	--	--	--	--	--	--	--	--	--	--	--	--	--	--	129.784	325.574	90.5229	552.179	437.111	562.911	-1.50273	0.000815144	0.0146534	down
103989776	probable linoleate 9S-lipo--ygenase 4	Lipo--ygenase	LOC103989776	NC_025207.1	26070480	26123108	+	3476	protein_coding	--	--	--	--	--	--	--	--	--	--	--	--	--	--	--	--	--	--	--	--	610.504	569.52	442.714	306.381	349.218	343.504	0.701773	0.000838888	0.014999	up
104000071	potassium transporter 7	K_trans	LOC104000071	NC_025211.1	15082454	15118797	+	2912	protein_coding	--	--	--	--	--	--	--	--	--	--	--	--	--	--	--	--	--	--	--	--	1653.97	1334.2	2091.93	987.517	1097.88	893.509	0.768988	0.000846044	0.0151056	up
103977710	E3 ubiquitin-protein ligase MIEL1-like	zf-CHY	LOC103977710	NC_025204.1	6427423	6431632	-	2266	protein_coding	--	--	--	--	--	--	--	--	--	--	--	--	--	--	--	--	--	--	--	--	11.421	11.259	4.24326	26.83	35.3142	39.7115	-1.87884	0.000847127	0.0151056	down
103972254	dof zinc finger protein DOF5.3-like%2C transcript variant --1	zf-Dof	LOC103972254	NC_025212.1	23612221	23614453	-	1329	protein_coding	--	--	--	--	--	--	--	--	--	--	--	--	--	--	--	--	--	--	--	--	77.8704	86.3194	49.5047	141.074	134.979	154.875	-0.998337	0.000858347	0.0152646	down
103998887	homeobo---DDT domain protein RLT3	DDT	LOC103998887	NC_025210.1	29503741	29516383	-	4282	protein_coding	--	--	--	--	--	--	--	--	--	--	--	--	--	--	--	--	--	--	--	--	441.265	549.817	278.641	749.509	819.288	869.682	-0.938306	0.000875832	0.0154925	down
103988028	mitogen-activated protein kinase kinase kinase A-like	Pkinase	LOC103988028	NC_025207.1	11482531	11484026	-	1496	protein_coding	--	--	--	--	--	--	--	--	--	--	--	--	--	--	--	--	--	--	--	--	514.983	618.309	1041.01	314.171	419.061	312.728	1.05353	0.000913544	0.0159835	up
103973202	glutamate receptor 2.9-like	Lig_chan	LOC103973202	NW_008991503.1	625876	629499	-	2929	protein_coding	--	--	--	--	--	--	--	--	--	--	--	--	--	--	--	--	--	--	--	--	74.7555	54.4187	164.073	13.8477	42.377	20.8485	1.91569	0.000914029	0.0159835	up
103992337	au--in-responsive protein SAUR36-like	Au--in_inducible	LOC103992337	NC_025208.1	22880756	22882403	-	1370	protein_coding	--	--	--	--	--	--	--	--	--	--	--	--	--	--	--	--	--	--	--	--	16.6123	21.5798	4.24326	51.0636	58.0722	44.6754	-1.81882	0.000916131	0.0160062	down
103991240	two-component response regulator ARR18-like%2C transcript variant --1	Myb_DNA-binding	LOC103991240	NC_025208.1	7677823	7680121	-	1556	protein_coding	--	--	--	--	--	--	--	--	--	--	--	--	--	--	--	--	--	--	--	--	52.9518	39.4067	31.1172	96.0687	89.4625	81.4086	-1.10243	0.000963591	0.0166087	down
103995384	ETHYLENE INSENSITIVE 3-like 1 protein%2C transcript variant --3	EIN3	LOC103995384	NC_025209.1	26409101	26413163	-	3256	protein_coding	--	--	--	--	--	--	--	--	--	--	--	--	--	--	--	--	--	--	--	--	8295.79	6413.9	8193.74	4242.6	5526.27	4744.53	0.658033	0.000974042	0.0167243	up
103999080	NAC domain-containing protein 21/22%2C transcript variant --2	NAM	LOC103999080	NC_025210.1	30647698	30651090	-	1502	protein_coding	--	--	--	--	--	--	--	--	--	--	--	--	--	--	--	--	--	--	--	--	214.922	128.541	261.668	77.8936	112.221	81.4086	1.15015	0.0009771	0.0167623	up
103979733	tubby-like F-bo-- protein 1%2C transcript variant --2	Tub	LOC103979733	NC_025204.1	29771466	29775862	-	1708	protein_coding	--	--	--	--	--	--	--	--	--	--	--	--	--	--	--	--	--	--	--	--	553.399	566.705	557.282	383.409	402.581	387.187	0.515668	0.00100349	0.017093	up
103985989	bZIP transcription factor TRAB1-like%2C transcript variant --2	bZIP_1	LOC103985989	NC_025206.1	25886003	25892763	+	2088	protein_coding	--	--	--	--	--	--	--	--	--	--	--	--	--	--	--	--	--	--	--	--	2226.05	2394.42	2663.35	1690.29	1775.12	1652	0.508731	0.00102111	0.0173085	up
novel.20655	PF08240:Alcohol dehydrogenase GroES-like domain|PF00107:Zinc-binding dehydrogenase	ADH_N	-	NC_025210.1	5412705	5416141	+	1857	-	--	--	--	--	--	--	--	--	--	--	--	--	--	--	--	--	--	--	--	--	36.3395	24.3946	16.973	59.7184	66.7045	69.4951	-1.31747	0.00102318	0.0173212	down
103972929	probable serine/threonine-protein kinase At1g54610	Pkinase	LOC103972929	NC_025203.1	10695213	10701153	+	2652	protein_coding	--	--	--	--	--	--	--	--	--	--	--	--	--	--	--	--	--	--	--	--	2.07654	14.0738	0	36.3503	38.4532	48.6466	-2.86444	0.0010236	0.0173212	down
103993738	probable carbo--ylesterase 15	Abhydrolase_3	LOC103993738	NC_025209.1	3829580	3830859	+	1280	protein_coding	--	--	--	--	--	--	--	--	--	--	--	--	--	--	--	--	--	--	--	--	9764.94	7132.61	9422.87	4952.3	6242.76	5293.54	0.674584	0.00103151	0.0173992	up
103969411	heat stress transcription factor C-2b-like	HSF_DNA-bind	LOC103969411	NC_025211.1	30791943	30793352	-	1316	protein_coding	--	--	--	--	--	--	--	--	--	--	--	--	--	--	--	--	--	--	--	--	64.3728	122.911	144.271	54.5255	41.5922	30.7764	1.3792	0.00104572	0.0175463	up
103992888	BTB/POZ domain-containing protein NPY4-like%2C transcript variant --2	BTB	LOC103992888	NC_025208.1	27595320	27600314	+	2865	protein_coding	--	--	--	--	--	--	--	--	--	--	--	--	--	--	--	--	--	--	--	--	31.1481	110.714	12.7298	219.833	175.786	258.125	-2.0676	0.00105091	0.0176185	down
103991437	transcription initiation factor IIB-like	TFIIB_Zn_Ribbon	LOC103991437	NC_025208.1	9439993	9445751	-	1541	protein_coding	--	--	--	--	--	--	--	--	--	--	--	--	--	--	--	--	--	--	--	--	3252.9	3972.57	7756.68	2323.82	2613.25	1792.97	1.15422	0.00105386	0.0176234	up
103995303	glucan endo-1%2C3-beta-glucosidase-like	Glyco_hydro_17	LOC103995303	NC_025209.1	27034179	27035422	-	1157	protein_coding	--	--	--	--	--	--	--	--	--	--	--	--	--	--	--	--	--	--	--	--	251.262	213.922	349.362	173.097	117.714	96.3004	1.06906	0.00107514	0.0178538	up
103993867	U-bo-- domain-containing protein 43-like%2C transcript variant --2	U-bo--	LOC103993867	NC_025209.1	2950942	2957727	+	3829	protein_coding	--	--	--	--	--	--	--	--	--	--	--	--	--	--	--	--	--	--	--	--	487.988	613.618	554.453	349.656	387.671	339.533	0.620569	0.00107535	0.0178538	up
103968786	phenylpropanoylacetyl-CoA synthase-like	Chal_sti_synt_N	LOC103968786	NC_025211.1	26507239	26508973	+	1578	protein_coding	--	--	--	--	--	--	--	--	--	--	--	--	--	--	--	--	--	--	--	--	9771.17	9188.32	16165.4	5875.77	7324.16	5567.55	0.904098	0.00109123	0.0180211	up
103994763	actin-related protein 4	Actin	LOC103994763	NC_025209.1	14926740	14949077	-	1715	protein_coding	--	--	--	--	--	--	--	--	--	--	--	--	--	--	--	--	--	--	--	--	440.227	472.88	391.794	619.687	645.072	663.182	-0.560687	0.00109625	0.0180741	down
novel.23145	PF10533:Plant zinc cluster domain|PF03106:WRKY DNA -binding domain	WRKY	-	NC_025211.1	18633698	18638484	+	3438	-	--	--	--	--	--	--	--	--	--	--	--	--	--	--	--	--	--	--	--	--	18.6889	18.7651	59.4056	1.73097	2.35428	9.92788	2.80861	0.00110802	0.018155	up
103976920	formin-like protein 13	FH2	LOC103976920	NC_025204.1	3021688	3033712	+	4284	protein_coding	--	--	--	--	--	--	--	--	--	--	--	--	--	--	--	--	--	--	--	--	571.049	530.113	571.426	399.854	370.406	388.18	0.529508	0.00111201	0.0181925	up
103985659	rop guanine nucleotide e--change factor 3%2C transcript variant --1	DUF315	LOC103985659	NC_025206.1	22383281	22387985	-	2935	protein_coding	--	--	--	--	--	--	--	--	--	--	--	--	--	--	--	--	--	--	--	--	29.0716	41.2832	9.90094	102.127	58.8569	105.235	-1.70486	0.00111601	0.0182188	down
103995730	lysine histidine transporter 1-like	Aa_trans	LOC103995730	NC_025209.1	33545812	33549366	-	1740	protein_coding	--	--	--	--	--	--	--	--	--	--	--	--	--	--	--	--	--	--	--	--	114.21	88.1959	134.37	52.7945	63.5655	35.7404	1.13599	0.00115064	0.0186767	up
103984231	protein BONZAI 3%2C transcript variant --1	C2	LOC103984231	NC_025206.1	5803229	5825798	+	2026	protein_coding	--	--	--	--	--	--	--	--	--	--	--	--	--	--	--	--	--	--	--	--	1510.68	1520.91	1944.83	1151.09	1089.25	1051.36	0.595313	0.00115752	0.0187261	up
novel.16274	PF00995:Sec1 family	Sec1	-	NC_025208.1	14666437	14705433	-	7219	-	--	--	--	--	--	--	--	--	--	--	--	--	--	--	--	--	--	--	--	--	206.616	243.946	376.236	144.536	151.458	124.098	0.971648	0.00115838	0.0187261	up
103999227	universal stress protein A-like protein	Usp	LOC103999227	NC_025202.1	22657792	22668154	-	886	protein_coding	--	--	--	--	--	--	--	--	--	--	--	--	--	--	--	--	--	--	--	--	583.509	450.362	513.435	343.597	308.41	344.497	0.634973	0.00116324	0.0187523	up
103999795	transcription factor PCL1-like	Myb_DNA-binding	LOC103999795	NC_025211.1	7137231	7138521	-	1291	protein_coding	--	--	--	--	--	--	--	--	--	--	--	--	--	--	--	--	--	--	--	--	28.0333	28.1476	62.2345	124.63	117.714	72.4735	-1.43219	0.0011711	0.0188094	down
103975530	phosphatidylinositol 4-phosphate 5-kinase 1-like%2C transcript variant --1	MORN	LOC103975530	NC_025203.1	16319396	16324290	+	3148	protein_coding	--	--	--	--	--	--	--	--	--	--	--	--	--	--	--	--	--	--	--	--	88.2531	147.306	84.8652	223.295	195.405	212.457	-0.970192	0.00118975	0.0190414	down
103985569	tubulin beta-1 chain	Tubulin_C	LOC103985569	NC_025206.1	23880566	23885239	+	1687	protein_coding	--	--	--	--	--	--	--	--	--	--	--	--	--	--	--	--	--	--	--	--	161.97	259.896	120.226	441.397	330.384	365.346	-1.06306	0.001192	0.0190414	down
103974998	lysM domain-containing GPI-anchored protein 1-like	LysM	LOC103974998	NW_008995248.1	933	4622	-	1651	protein_coding	--	--	--	--	--	--	--	--	--	--	--	--	--	--	--	--	--	--	--	--	67.4876	115.405	36.7749	247.528	200.898	142.961	-1.4185	0.00122692	0.0194809	down
103990068	glycerol kinase	FGGY_N	LOC103990068	NC_025207.1	33477970	33481099	+	2003	protein_coding	--	--	--	--	--	--	--	--	--	--	--	--	--	--	--	--	--	--	--	--	4486.37	4283.13	5595.45	3066.41	3279.51	2170.23	0.753906	0.00122759	0.0194809	up
103995821	anaphase-promoting comple-- subunit 6%2C transcript variant --2	TPR_1	LOC103995821	NC_025209.1	32670103	32687615	-	1977	protein_coding	--	--	--	--	--	--	--	--	--	--	--	--	--	--	--	--	--	--	--	--	140.167	162.318	101.838	231.95	228.365	265.074	-0.834763	0.00123574	0.019579	down
103982340	au--in-responsive protein SAUR32-like	Au--in_inducible	LOC103982340	NC_025205.1	28025731	28026672	-	942	protein_coding	--	--	--	--	--	--	--	--	--	--	--	--	--	--	--	--	--	--	--	--	2340.26	2465.73	2534.64	1607.2	1596.2	1915.09	0.520366	0.00124595	0.0196938	up
103982996	purple acid phosphatase 2-like	Metallophos	LOC103982996	NC_025205.1	22697426	22703279	+	1746	protein_coding	--	--	--	--	--	--	--	--	--	--	--	--	--	--	--	--	--	--	--	--	123.554	95.7019	50.9191	166.173	204.822	250.182	-1.19185	0.00127	0.0199629	down
103977943	ras-related protein RGP1-like	Ras	LOC103977943	NC_025204.1	8753645	8757713	-	1160	protein_coding	--	--	--	--	--	--	--	--	--	--	--	--	--	--	--	--	--	--	--	--	291.754	267.402	469.587	157.518	201.683	172.745	0.947261	0.00129793	0.0203057	up
103998439	probable LRR receptor-like serine/threonine-protein kinase At4g26540	Pkinase	LOC103998439	NC_025210.1	22311241	22314863	+	3517	protein_coding	--	--	--	--	--	--	--	--	--	--	--	--	--	--	--	--	--	--	--	--	6.22963	31.9006	24.0451	119.437	49.4398	71.4807	-1.95049	0.00136137	0.0210663	down
103976892	beta-1%2C3-galactosyltransferase pvg3-like	Galactosyl_T	LOC103976892	NC_025204.1	3302154	3303249	-	1096	protein_coding	--	--	--	--	--	--	--	--	--	--	--	--	--	--	--	--	--	--	--	--	241.917	274.908	708.625	183.483	155.382	126.084	1.39495	0.00137374	0.0211773	up
103999072	probable glutathione S-transferase	GST_C	LOC103999072	NC_025210.1	30565158	30566211	-	939	protein_coding	--	--	--	--	--	--	--	--	--	--	--	--	--	--	--	--	--	--	--	--	46.7222	26.2711	12.7298	63.1803	91.032	106.228	-1.58579	0.00141738	0.0215807	down
104000458	B-bo-- zinc finger protein 19-like%2C transcript variant --2	zf-B_bo--	LOC104000458	NC_025211.1	17773343	17778568	-	1053	protein_coding	--	--	--	--	--	--	--	--	--	--	--	--	--	--	--	--	--	--	--	--	581.432	470.065	537.48	286.475	390.025	301.807	0.698217	0.00143728	0.0217642	up
103974343	PF00201:UDP-glucoronosyl and UDP-glucosyl transferase	UDPGT	LOC103974343	NW_008992744.1	60932	65120	+	1984	pseudogene	--	--	--	--	--	--	--	--	--	--	--	--	--	--	--	--	--	--	--	--	193.118	241.131	288.542	117.706	158.521	92.3292	0.966265	0.00144966	0.0218622	up
103997646	phospholipase A1-Ibeta2%2C chloroplastic-like	Lipase_3	LOC103997646	NC_025202.1	4869111	4871100	-	1990	protein_coding	--	--	--	--	--	--	--	--	--	--	--	--	--	--	--	--	--	--	--	--	56.0667	134.17	57.9912	27.6955	19.619	36.7331	1.57433	0.00145943	0.0219043	up
103976152	serine/threonine-protein kinase CDL1-like	Pkinase	LOC103976152	NC_025203.1	11547829	11552088	+	1785	protein_coding	--	--	--	--	--	--	--	--	--	--	--	--	--	--	--	--	--	--	--	--	36.3395	39.4067	67.8922	17.3097	19.619	8.93509	1.62546	0.00146266	0.0219345	up
103991594	ATP-dependent 6-phosphofructokinase 3	PFK	LOC103991594	NC_025208.1	10966691	10971115	-	2122	protein_coding	--	--	--	--	--	--	--	--	--	--	--	--	--	--	--	--	--	--	--	--	2283.16	1790.19	3394.61	1206.48	1564.02	1225.1	0.901596	0.00147312	0.0220643	up
103983155	serine/threonine-protein kinase HT1-like%2C transcript variant --1	Pkinase_Tyr	LOC103983155	NC_025205.1	21277387	21282000	+	1972	protein_coding	--	--	--	--	--	--	--	--	--	--	--	--	--	--	--	--	--	--	--	--	994.664	799.392	1055.16	647.382	603.48	635.384	0.594023	0.00147788	0.0220961	up
104000447	frata--in%2C mitochondrial%2C transcript variant --1	Frata--in_Cyay	LOC104000447	NC_025211.1	17884496	17888975	-	887	protein_coding	--	--	--	--	--	--	--	--	--	--	--	--	--	--	--	--	--	--	--	--	202.463	201.725	178.217	274.358	314.688	312.728	-0.627857	0.00153972	0.0227134	down
103993210	protein DETO--IFICATION 49-like	MatE	LOC103993210	NC_025209.1	8682004	8683960	+	1957	protein_coding	--	--	--	--	--	--	--	--	--	--	--	--	--	--	--	--	--	--	--	--	56.0667	103.208	55.1624	32.0229	30.6056	20.8485	1.36321	0.001543	0.0227449	up
103993827	serine/threonine receptor-like kinase NFP	Pkinase_Tyr	LOC103993827	NC_025209.1	3235487	3237522	+	2036	protein_coding	--	--	--	--	--	--	--	--	--	--	--	--	--	--	--	--	--	--	--	--	76.8321	65.6778	91.9373	123.764	177.356	139.983	-0.920843	0.00154652	0.0227799	down
103975941	serine/threonine-protein kinase STY8%2C transcript variant --2	Pkinase_Tyr	LOC103975941	NC_025203.1	13043789	13052126	-	2004	protein_coding	--	--	--	--	--	--	--	--	--	--	--	--	--	--	--	--	--	--	--	--	299.022	242.069	220.65	152.325	160.091	153.882	0.710037	0.00155032	0.0228191	up
103986557	ethylene-responsive transcription factor 4-like	AP2	LOC103986557	NC_025207.1	181759	182752	-	994	protein_coding	--	--	--	--	--	--	--	--	--	--	--	--	--	--	--	--	--	--	--	--	1197.13	1628.81	1521.92	982.324	933.078	667.153	0.750966	0.00155768	0.0228935	up
103976053	calcium-dependent protein kinase 24-like	Pkinase	LOC103976053	NC_025203.1	12237546	12243854	+	2133	protein_coding	--	--	--	--	--	--	--	--	--	--	--	--	--	--	--	--	--	--	--	--	2283.16	2212.4	2640.72	1595.09	1741.38	1252.9	0.636175	0.00156424	0.0229728	up
103993175	protein DOWNY MILDEW RESISTANCE 6	2OG-FeII_O--y	LOC103993175	NC_025209.1	9104318	9107020	+	1366	protein_coding	--	--	--	--	--	--	--	--	--	--	--	--	--	--	--	--	--	--	--	--	163.009	136.047	292.785	53.66	107.512	80.4158	1.28688	0.00157983	0.0231363	up
103988982	PF00641:Zn-finger in Ran binding protein and others	zf-RanBP	LOC103988982	NC_025207.1	24486508	24491867	-	1593	pseudogene	--	--	--	--	--	--	--	--	--	--	--	--	--	--	--	--	--	--	--	--	106.942	136.047	100.424	182.617	189.127	226.356	-0.793664	0.00158001	0.0231363	down
novel.25314	PF14226:non-haem dio--ygenase in morphine synthesis N-terminal|PF03171:2OG-Fe(II) o--ygenase superfamily	2OG-FeII_O--y	-	NC_025212.1	1951218	1954315	-	2092	-	--	--	--	--	--	--	--	--	--	--	--	--	--	--	--	--	--	--	--	--	1.03827	7.50603	0	12.9823	32.9599	31.7692	-3.09099	0.00165416	0.0240451	down
103977410	NAC domain-containing protein 35-like	NAM	LOC103977410	NC_025204.1	443949	445101	+	985	protein_coding	--	--	--	--	--	--	--	--	--	--	--	--	--	--	--	--	--	--	--	--	0	26.2711	63.6489	1.73097	0.784759	1.98558	4.32961	0.00167988	0.0243833	up
103994417	beta-glucosidase-like SFR2%2C chloroplastic%2C transcript variant --1	Glyco_hydro_1	LOC103994417	NC_025202.1	13803063	13811495	+	2417	protein_coding	--	--	--	--	--	--	--	--	--	--	--	--	--	--	--	--	--	--	--	--	29.0716	33.7771	29.7028	8.65484	7.84759	13.899	1.62251	0.00169033	0.0244993	up
103987956	BTB/POZ and MATH domain-containing protein 1-like	BTB	LOC103987956	NC_025207.1	10754775	10761121	-	1716	protein_coding	--	--	--	--	--	--	--	--	--	--	--	--	--	--	--	--	--	--	--	--	1657.08	1478.69	2220.64	1165.81	1152.03	983.852	0.697027	0.00171396	0.0247236	up
103989387	serine carbo--ypeptidase-like 42	Peptidase_S10	LOC103989387	NC_025207.1	29528729	29534937	+	1760	protein_coding	--	--	--	--	--	--	--	--	--	--	--	--	--	--	--	--	--	--	--	--	70.6025	66.616	113.154	43.2742	26.6818	11.9135	1.60164	0.0017145	0.0247236	up
103986626	zinc finger CCCH domain-containing protein 35-like	zf-CCCH	LOC103986626	NC_025207.1	678470	680837	+	2368	protein_coding	--	--	--	--	--	--	--	--	--	--	--	--	--	--	--	--	--	--	--	--	38.416	856.626	4173.95	97.7997	94.9558	41.6971	4.43387	0.00171884	0.0247441	up
103980633	probable protein phosphatase 2C 60	PP2C	LOC103980633	NC_025205.1	3811934	3820977	+	1962	protein_coding	--	--	--	--	--	--	--	--	--	--	--	--	--	--	--	--	--	--	--	--	916.794	833.169	1171.14	642.189	646.641	495.401	0.709378	0.00171965	0.0247441	up
103993640	copper-transporting ATPase RAN1	Hydrolase	LOC103993640	NC_025209.1	4523614	4531538	+	3440	protein_coding	--	--	--	--	--	--	--	--	--	--	--	--	--	--	--	--	--	--	--	--	762.091	579.841	888.256	436.204	495.968	421.935	0.717731	0.0017305	0.024852	up
103983845	ATPase family AAA domain-containing protein 3	AAA	LOC103983845	NC_025206.1	2541295	2548770	+	2238	protein_coding	--	--	--	--	--	--	--	--	--	--	--	--	--	--	--	--	--	--	--	--	155.741	267.402	103.253	405.912	343.724	401.086	-1.12218	0.00173732	0.0249083	down
103995288	formin-like protein 16	FH2	LOC103995288	NC_025209.1	27179335	27183340	-	2983	protein_coding	--	--	--	--	--	--	--	--	--	--	--	--	--	--	--	--	--	--	--	--	3267.44	2672.15	3165.47	1467	2302.48	1760.21	0.719176	0.00176986	0.0252294	up
103978785	BTB/POZ domain and ankyrin repeat-containing protein NPR1-like%2C transcript variant --1	BTB	LOC103978785	NC_025204.1	25921580	25927721	+	2312	protein_coding	--	--	--	--	--	--	--	--	--	--	--	--	--	--	--	--	--	--	--	--	79.9469	75.9986	115.982	45.0052	40.0227	47.6538	1.02903	0.00177464	0.0252613	up
103974334	transcription factor RA--2	Myb_DNA-binding	LOC103974334	NC_025202.1	4071217	4072314	+	925	protein_coding	--	--	--	--	--	--	--	--	--	--	--	--	--	--	--	--	--	--	--	--	136.014	152.935	138.613	220.698	231.504	215.435	-0.641651	0.0017831	0.0253113	down
104000422	myb-related protein Myb4-like	Myb_DNA-binding	LOC104000422	NC_025211.1	18096583	18098061	-	1234	protein_coding	--	--	--	--	--	--	--	--	--	--	--	--	--	--	--	--	--	--	--	--	0	0	4.24326	52.7945	4.70855	16.8774	-4.31284	0.00178977	0.0253382	down
103976080	ethylene-responsive transcription factor ERF027-like	AP2	LOC103976080	NC_025202.1	3183039	3184068	-	1030	protein_coding	--	--	--	--	--	--	--	--	--	--	--	--	--	--	--	--	--	--	--	--	274.104	218.613	575.669	62.3148	151.458	165.796	1.49128	0.00179023	0.0253382	up
103998250	acyl carrier protein 2%2C mitochondrial-like	PP-binding	LOC103998250	NC_025210.1	12385834	12390529	+	712	protein_coding	--	--	--	--	--	--	--	--	--	--	--	--	--	--	--	--	--	--	--	--	323.941	292.735	281.47	435.338	418.277	500.365	-0.590157	0.0017928	0.0253566	down
103992540	e--ocyst comple-- component E--O70B1-like	E--o70	LOC103992540	NC_025208.1	24833574	24836140	+	2567	protein_coding	--	--	--	--	--	--	--	--	--	--	--	--	--	--	--	--	--	--	--	--	4235.11	4385.4	4537.46	3148.63	3456.86	2924.75	0.4651	0.00180732	0.0255257	up
103980383	ATP-dependent 6-phosphofructokinase 6%2C transcript variant --1	PFK	LOC103980383	NC_025205.1	851529	859097	+	2404	protein_coding	--	--	--	--	--	--	--	--	--	--	--	--	--	--	--	--	--	--	--	--	987.396	989.858	1001.41	1420.26	1261.89	1438.55	-0.468052	0.00181172	0.0255515	down
novel.18982	PF01565:FAD binding domain|PF09265:Cytokinin dehydrogenase 1, FAD and cytokinin binding	FAD_binding_4	-	NC_025209.1	27261118	27263659	+	2444	-	--	--	--	--	--	--	--	--	--	--	--	--	--	--	--	--	--	--	--	--	191.042	133.232	209.334	104.724	97.3101	89.3509	0.867428	0.00181386	0.0255584	up
103975844	LRR receptor-like serine/threonine-protein kinase GSO1	LRRNT_2	LOC103975844	NC_025203.1	13746117	13749217	+	3101	protein_coding	--	--	--	--	--	--	--	--	--	--	--	--	--	--	--	--	--	--	--	--	415.309	735.591	751.057	308.112	335.877	381.23	0.891245	0.00182576	0.0256586	up
103968928	putative E3 ubiquitin-protein ligase LIN	U-bo--	LOC103968928	NC_025211.1	27439290	27448318	-	4340	protein_coding	--	--	--	--	--	--	--	--	--	--	--	--	--	--	--	--	--	--	--	--	1280.19	1150.3	1531.82	724.41	987.227	740.619	0.691005	0.0018483	0.0259205	up
103968972	mitochondrial substrate carrier family protein B-like	Mito_carr	LOC103968972	NC_025211.1	27699897	27704384	+	1483	protein_coding	--	--	--	--	--	--	--	--	--	--	--	--	--	--	--	--	--	--	--	--	23.8802	41.2832	15.5586	75.2971	61.2112	74.4591	-1.36112	0.00185723	0.0259907	down
103972967	70 kDa peptidyl-prolyl isomerase	TPR_1	LOC103972967	NW_008991492.1	397362	401501	+	2115	protein_coding	--	--	--	--	--	--	--	--	--	--	--	--	--	--	--	--	--	--	--	--	3120.01	3310.16	2949.07	4045.27	4341.29	4305.72	-0.436115	0.00186849	0.0261116	down
103998718	probable 4-coumarate--CoA ligase 3	AMP-binding	LOC103998718	NC_025210.1	27895723	27898098	-	1995	protein_coding	--	--	--	--	--	--	--	--	--	--	--	--	--	--	--	--	--	--	--	--	1258.38	1210.35	2562.93	829.134	911.89	461.646	1.19075	0.00187467	0.0261612	up
103969439	transcription factor MYB86-like	Myb_DNA-binding	LOC103969439	NC_025203.1	7701413	7703038	+	1475	protein_coding	--	--	--	--	--	--	--	--	--	--	--	--	--	--	--	--	--	--	--	--	6.22963	13.1356	7.0721	87.4139	18.8342	26.8053	-2.3169	0.00190592	0.0263755	down
103996929	mitogen-activated protein kinase 5-like	Pkinase	LOC103996929	NC_025210.1	2865946	2868277	-	1282	protein_coding	--	--	--	--	--	--	--	--	--	--	--	--	--	--	--	--	--	--	--	--	1037.23	1032.08	1714.28	784.994	720.409	594.68	0.847947	0.00191558	0.0264907	up
103994883	F-bo--/kelch-repeat protein SKIP11-like	Kelch_1	LOC103994883	NC_025209.1	20189585	20192076	+	1918	protein_coding	--	--	--	--	--	--	--	--	--	--	--	--	--	--	--	--	--	--	--	--	370.663	290.859	388.966	215.506	239.351	187.637	0.705627	0.00192426	0.0265901	up
103969118	protein SODIUM POTASSIUM ROOT DEFECTIVE 1	HMA	LOC103969118	NC_025211.1	28914188	28915650	+	963	protein_coding	--	--	--	--	--	--	--	--	--	--	--	--	--	--	--	--	--	--	--	--	113.172	46.9127	144.271	31.1574	44.7313	12.9062	1.76522	0.00192544	0.0265901	up
103999131	mitochondrial import inner membrane translocase subunit TIM50-like%2C transcript variant --1	NIF	LOC103999131	NC_025210.1	31014816	31025974	+	1531	protein_coding	--	--	--	--	--	--	--	--	--	--	--	--	--	--	--	--	--	--	--	--	55.0284	103.208	26.874	155.787	160.091	179.695	-1.40666	0.00193206	0.0266445	down
103997353	subtilisin-like protease SBT1.7	Peptidase_S8	LOC103997353	NC_025210.1	6207953	6210605	-	2653	protein_coding	--	--	--	--	--	--	--	--	--	--	--	--	--	--	--	--	--	--	--	--	1059.04	698.999	867.04	356.579	615.251	258.125	1.09251	0.00195113	0.0268517	up
103971451	uncharacterized LOC103971451	zf-RanBP	LOC103971451	NC_025212.1	14823918	14829547	-	3376	protein_coding	--	--	--	--	--	--	--	--	--	--	--	--	--	--	--	--	--	--	--	--	53.9901	95.7019	48.0903	122.033	154.598	145.94	-1.08422	0.00197989	0.027191	down
103981912	subtilisin-like protease SBT4.3%2C transcript variant --2	Peptidase_S8	LOC103981912	NC_025205.1	17317950	17321123	-	2406	protein_coding	--	--	--	--	--	--	--	--	--	--	--	--	--	--	--	--	--	--	--	--	2.07654	1.87651	26.874	502.846	44.7313	105.235	-4.42577	0.00198426	0.0272323	down
103996230	homeobo---leucine zipper protein HO--16	Homeobo--	LOC103996230	NC_025209.1	29664209	29666732	-	1692	protein_coding	--	--	--	--	--	--	--	--	--	--	--	--	--	--	--	--	--	--	--	--	959.363	1060.23	558.696	1524.98	1622.88	1482.23	-0.843086	0.00200181	0.0273651	down
103998741	probable protein phosphatase 2C 60%2C transcript variant --3	PP2C	LOC103998741	NC_025202.1	21730027	21735134	-	2082	protein_coding	--	--	--	--	--	--	--	--	--	--	--	--	--	--	--	--	--	--	--	--	1295.76	1195.34	1386.13	871.542	985.657	762.461	0.564503	0.00200357	0.0273651	up
103981963	ATP-dependent DNA helicase 2 subunit KU70%2C transcript variant --1	SAP	LOC103981963	NC_025205.1	18032677	18071880	-	2393	protein_coding	--	--	--	--	--	--	--	--	--	--	--	--	--	--	--	--	--	--	--	--	88.2531	108.837	62.2345	174.828	134.979	220.399	-1.02134	0.00201839	0.0275487	down
103973401	ADP-ribosylation factor	Arf	LOC103973401	NW_008991525.1	341648	346928	-	1081	protein_coding	--	--	--	--	--	--	--	--	--	--	--	--	--	--	--	--	--	--	--	--	254.377	210.169	311.172	168.769	145.965	139.983	0.766066	0.00203199	0.0276774	up
104000677	ACT domain-containing protein ACR4-like	ACT	LOC104000677	NC_025211.1	21114883	21117799	+	1927	protein_coding	--	--	--	--	--	--	--	--	--	--	--	--	--	--	--	--	--	--	--	--	153.664	223.304	186.703	299.457	293.5	331.591	-0.711929	0.00207134	0.0280268	down
103976634	curcumin synthase 2	Chal_sti_synt_C	LOC103976634	NC_025203.1	21851544	21853157	+	1442	protein_coding	--	--	--	--	--	--	--	--	--	--	--	--	--	--	--	--	--	--	--	--	4815.5	3096.24	6404.49	2228.62	3032.31	2223.84	0.935283	0.0020921	0.0282275	up
103996416	E3 ubiquitin-protein ligase PUB23-like	U-bo--	LOC103996416	NC_025209.1	34117741	34119005	+	1265	protein_coding	--	--	--	--	--	--	--	--	--	--	--	--	--	--	--	--	--	--	--	--	32.1864	31.9006	19.8019	10.3858	6.27807	8.93509	1.72903	0.00209224	0.0282275	up
103985304	blue copper protein-like	Cu_bind_like	LOC103985304	NC_025206.1	19181366	19182222	+	639	protein_coding	--	--	--	--	--	--	--	--	--	--	--	--	--	--	--	--	--	--	--	--	1578.17	655.839	2398.86	546.986	802.808	430.87	1.37857	0.00214648	0.0287643	up
103992686	serine/threonine-protein phosphatase PP2A-1 catalytic subunit	Metallophos	LOC103992686	NC_025208.1	26014994	26021557	-	1655	protein_coding	--	--	--	--	--	--	--	--	--	--	--	--	--	--	--	--	--	--	--	--	1020.62	878.206	1086.27	693.253	714.131	671.124	0.52094	0.00215325	0.0287919	up
103990026	GDSL esterase/lipase At1g28650-like	Lipase_GDSL	LOC103990026	NC_025207.1	33844078	33845971	-	1330	protein_coding	--	--	--	--	--	--	--	--	--	--	--	--	--	--	--	--	--	--	--	--	1592.71	1582.83	1885.42	1226.39	1222.65	1054.34	0.529687	0.00217534	0.0289754	up
103977080	monosaccharide-sensing protein 2	Sugar_tr	LOC103977080	NC_025202.1	2308433	2315535	+	3685	protein_coding	--	--	--	--	--	--	--	--	--	--	--	--	--	--	--	--	--	--	--	--	1017.51	1104.32	923.616	1367.46	1447.88	1442.52	-0.48236	0.00220548	0.0292878	down
103980327	chaperone protein dnaJ 11%2C chloroplastic-like	DnaJ	LOC103980327	NC_025205.1	1430256	1430867	+	612	protein_coding	--	--	--	--	--	--	--	--	--	--	--	--	--	--	--	--	--	--	--	--	248.147	454.115	1715.69	222.429	264.464	202.529	1.80899	0.00223005	0.0295066	up
103995070	transcription factor PCF5-like	TCP	LOC103995070	NC_025209.1	25077752	25080436	+	2600	protein_coding	--	--	--	--	--	--	--	--	--	--	--	--	--	--	--	--	--	--	--	--	21.8037	40.3449	22.6307	102.127	65.9198	53.6105	-1.37549	0.00223531	0.0295369	down
103969614	uncharacterized o--idoreductase Yo--D-like	adh_short	LOC103969614	NC_025211.1	32433821	32435382	+	1219	protein_coding	--	--	--	--	--	--	--	--	--	--	--	--	--	--	--	--	--	--	--	--	32.1864	21.5798	38.1893	12.1168	9.41711	6.94951	1.67413	0.00226371	0.0298132	up
103993562	uncharacterized LOC103993562%2C transcript variant --1	FYVE	LOC103993562	NC_025209.1	5244056	5260405	-	4324	protein_coding	--	--	--	--	--	--	--	--	--	--	--	--	--	--	--	--	--	--	--	--	1788.94	1881.2	2745.39	1312.94	1407.07	1225.1	0.700661	0.00227688	0.0299076	up
novel.26623	PF07714:Protein tyrosine kinase	Pkinase_Tyr	-	NC_025212.1	20984007	20992253	-	3308	-	--	--	--	--	--	--	--	--	--	--	--	--	--	--	--	--	--	--	--	--	358.204	230.81	418.668	157.518	200.898	185.651	0.885977	0.00227933	0.02992	up
103989394	G-type lectin S-receptor-like serine/threonine-protein kinase At4g27290%2C transcript variant --2	B_lectin	LOC103989394	NC_025207.1	29581277	29584805	-	2894	protein_coding	--	--	--	--	--	--	--	--	--	--	--	--	--	--	--	--	--	--	--	--	122.516	76.9368	106.082	133.285	310.765	236.283	-1.15721	0.00230072	0.0300644	down
103971681	ABC transporter G family member 3%2C transcript variant --1	ABC2_membrane	LOC103971681	NC_025212.1	18707027	18716932	-	2756	protein_coding	--	--	--	--	--	--	--	--	--	--	--	--	--	--	--	--	--	--	--	--	114.21	235.502	74.9643	378.216	286.437	360.382	-1.26456	0.00232219	0.0303226	down
103994758	glutathione S-transferase U17-like	GST_N	LOC103994758	NC_025202.1	17622110	17623024	-	753	protein_coding	--	--	--	--	--	--	--	--	--	--	--	--	--	--	--	--	--	--	--	--	92.4062	76.9368	52.3335	106.455	168.723	215.435	-1.13817	0.00234657	0.0305484	down
103977592	N-alpha-acetyltransferase 40-like%2C transcript variant --2	Acetyltransf_1	LOC103977592	NC_025204.1	5257872	5263509	+	1322	protein_coding	--	--	--	--	--	--	--	--	--	--	--	--	--	--	--	--	--	--	--	--	39.4543	42.2214	25.4596	72.7007	71.4131	80.4158	-1.04952	0.00236	0.0306754	down
103994172	probable serine/threonine-protein kinase At1g54610	Pkinase	LOC103994172	NC_025209.1	529702	534935	+	2130	protein_coding	--	--	--	--	--	--	--	--	--	--	--	--	--	--	--	--	--	--	--	--	172.353	185.774	250.352	98.6652	137.333	91.3365	0.887758	0.00237112	0.0307797	up
103979911	receptor protein kinase-like protein ZAR1	Pkinase	LOC103979911	NC_025204.1	28568488	28572255	-	3102	protein_coding	--	--	--	--	--	--	--	--	--	--	--	--	--	--	--	--	--	--	--	--	40.4926	96.6401	29.7028	144.536	134.979	155.868	-1.36976	0.00238855	0.0309051	down
103971697	ammonium transporter 1 member 1-like	Ammonium_transp	LOC103971697	NC_025212.1	18882549	18884468	+	1823	protein_coding	--	--	--	--	--	--	--	--	--	--	--	--	--	--	--	--	--	--	--	--	5094.8	4051.38	4514.83	7199.1	8919.57	5789.94	-0.681537	0.00241108	0.031136	down
103975935	calcium-transporting ATPase%2C endoplasmic reticulum-type-like%2C transcript variant --1	Hydrolase	LOC103975935	NC_025202.1	3320788	3328122	+	4033	protein_coding	--	--	--	--	--	--	--	--	--	--	--	--	--	--	--	--	--	--	--	--	66.4494	72.2455	38.1893	115.975	106.727	139.983	-1.02049	0.00246548	0.0316226	down
103969492	outer envelope protein 61	TPR_1	LOC103969492	NC_025211.1	31548720	31557682	-	2327	protein_coding	--	--	--	--	--	--	--	--	--	--	--	--	--	--	--	--	--	--	--	--	1228.28	1052.72	1456.85	834.327	869.513	777.353	0.589807	0.00246881	0.0316351	up
103997937	U-bo-- domain-containing protein 19-like	U-bo--	LOC103997937	NC_025210.1	9502281	9504659	-	2379	protein_coding	--	--	--	--	--	--	--	--	--	--	--	--	--	--	--	--	--	--	--	--	1642.55	1622.24	2222.05	1140.71	1102.59	1309.49	0.626493	0.00251544	0.0321227	up
103976708	putative pumilio homolog 7%2C chloroplastic%2C transcript variant --2	PUF	LOC103976708	NC_025203.1	21355999	21361327	+	2596	protein_coding	--	--	--	--	--	--	--	--	--	--	--	--	--	--	--	--	--	--	--	--	202.463	239.255	128.712	287.341	438.68	367.331	-0.933735	0.00252268	0.0321803	down
103989657	DEAD-bo-- ATP-dependent RNA helicase 47B%2C transcript variant --1	Helicase_C	LOC103989657	NC_025202.1	1563819	1565996	+	2048	protein_coding	--	--	--	--	--	--	--	--	--	--	--	--	--	--	--	--	--	--	--	--	87.2148	140.738	63.6489	224.16	199.329	177.709	-1.03463	0.00252798	0.0322066	down
103971613	ethylene-responsive transcription factor 5-like	AP2	LOC103971613	NC_025212.1	17875668	17876409	+	742	protein_coding	--	--	--	--	--	--	--	--	--	--	--	--	--	--	--	--	--	--	--	--	171.315	119.158	342.29	43.2742	113.79	66.5168	1.49519	0.00252959	0.0322066	up
103993746	flavonoid 3'%2C5'-hydro--ylase 1-like	p450	LOC103993746	NC_025209.1	3777713	3779688	-	1727	protein_coding	--	--	--	--	--	--	--	--	--	--	--	--	--	--	--	--	--	--	--	--	124.593	280.538	155.586	402.45	368.837	360.382	-1.00966	0.00259717	0.0328643	down
103983131	tobamovirus multiplication protein 2A-like	Tetraspannin	LOC103983131	NC_025205.1	21471212	21479150	-	1301	protein_coding	--	--	--	--	--	--	--	--	--	--	--	--	--	--	--	--	--	--	--	--	1039.31	1096.82	1046.67	711.428	736.104	835.927	0.479805	0.00260162	0.0328702	up
103985509	serine/threonine-protein kinase UCN-like	Pkinase	LOC103985509	NC_025206.1	24417320	24419000	-	1681	protein_coding	--	--	--	--	--	--	--	--	--	--	--	--	--	--	--	--	--	--	--	--	13.4975	47.8509	5.65768	178.29	102.803	42.6899	-2.254	0.00260798	0.032889	down
103971853	fructokinase-1-like	PfkB	LOC103971853	NC_025212.1	20435504	20436992	+	1258	protein_coding	--	--	--	--	--	--	--	--	--	--	--	--	--	--	--	--	--	--	--	--	22.842	26.2711	9.90094	122.899	21.9733	95.3076	-2.00826	0.00270466	0.0337043	down
103991825	transcription factor bHLH30-like	HLH	LOC103991825	NC_025202.1	16020909	16024561	+	2510	protein_coding	--	--	--	--	--	--	--	--	--	--	--	--	--	--	--	--	--	--	--	--	3.11481	6.56778	0	32.8884	16.4799	15.8846	-2.66524	0.00270481	0.0337043	down
103985033	AT-rich interactive domain-containing protein 2-like	ARID	LOC103985033	NC_025206.1	11577302	11590842	+	2176	protein_coding	--	--	--	--	--	--	--	--	--	--	--	--	--	--	--	--	--	--	--	--	471.375	446.609	456.858	605.839	750.23	637.37	-0.536561	0.00272618	0.0338435	down
103994614	pentatricopeptide repeat-containing protein At3g16610-like	PPR	LOC103994614	NC_025209.1	12646954	12652150	-	3700	protein_coding	--	--	--	--	--	--	--	--	--	--	--	--	--	--	--	--	--	--	--	--	40.4926	36.5919	33.9461	186.945	51.0093	85.3797	-1.53978	0.00274447	0.0339926	down
103976456	uncharacterized LOC103976456	Glycos_transf_1	LOC103976456	NC_025203.1	19657960	19663396	+	3039	protein_coding	--	--	--	--	--	--	--	--	--	--	--	--	--	--	--	--	--	--	--	--	207.654	214.86	203.677	338.404	285.652	310.742	-0.576685	0.00275448	0.0340804	down
103995772	calcium-dependent protein kinase 20%2C transcript variant --4	Pkinase	LOC103995772	NC_025209.1	33108201	33113352	-	2610	protein_coding	--	--	--	--	--	--	--	--	--	--	--	--	--	--	--	--	--	--	--	--	644.767	664.284	861.382	501.981	468.501	465.617	0.593894	0.00275554	0.0340804	up
novel.13927	PF00305:Lipo--ygenase|PF01477:PLAT/LH2 domain	Lipo--ygenase	-	NC_025207.1	26004067	26149388	+	8796	-	--	--	--	--	--	--	--	--	--	--	--	--	--	--	--	--	--	--	--	--	1138.98	1901.84	1311.17	862.888	957.406	687.009	0.795591	0.00278417	0.034349	up
103997026	ras-related protein Rab11D%2C transcript variant --4	Ras	LOC103997026	NC_025210.1	3581611	3586846	-	1784	protein_coding	--	--	--	--	--	--	--	--	--	--	--	--	--	--	--	--	--	--	--	--	1389.21	1263.83	2052.32	1031.66	945.635	837.913	0.73996	0.00282284	0.0347615	up
103984685	acyl-protein thioesterase 2-like	Abhydrolase_2	LOC103984685	NC_025206.1	7078253	7080644	+	997	protein_coding	--	--	--	--	--	--	--	--	--	--	--	--	--	--	--	--	--	--	--	--	26.9951	18.7651	11.3154	53.66	34.5294	86.3725	-1.59277	0.00286572	0.035159	down
103987799	long chain acyl-CoA synthetase 4	AMP-binding	LOC103987799	NC_025207.1	9478139	9489105	-	2405	protein_coding	--	--	--	--	--	--	--	--	--	--	--	--	--	--	--	--	--	--	--	--	3179.19	2953.62	4370.56	2340.27	2350.35	1931.96	0.664839	0.0028675	0.0351591	up
103980996	brefeldin A-inhibited guanine nucleotide-e--change protein 1%2C transcript variant --2	Sec7	LOC103980996	NC_025202.1	7128498	7146220	-	5640	protein_coding	--	--	--	--	--	--	--	--	--	--	--	--	--	--	--	--	--	--	--	--	1273.96	1107.14	1514.84	867.215	931.509	796.216	0.584912	0.0028753	0.0352105	up
103995698	tetraspanin-8	Tetraspannin	LOC103995698	NC_025202.1	17683700	17686968	+	1175	protein_coding	--	--	--	--	--	--	--	--	--	--	--	--	--	--	--	--	--	--	--	--	932.368	686.802	831.679	593.722	520.295	496.394	0.605188	0.00290292	0.0354272	up
103968952	C2 domain-containing protein At1g53590-like%2C transcript variant --1	C2	LOC103968952	NC_025211.1	27595184	27604414	-	2572	protein_coding	--	--	--	--	--	--	--	--	--	--	--	--	--	--	--	--	--	--	--	--	2297.69	1962.83	2588.39	1333.71	1671.54	1572.58	0.580674	0.0029043	0.0354272	up
103999766	e--ocyst comple-- component E--O70A1%2C transcript variant --2	E--o70	LOC103999766	NC_025211.1	5060701	5067707	-	2633	protein_coding	--	--	--	--	--	--	--	--	--	--	--	--	--	--	--	--	--	--	--	--	1892.77	2274.33	3004.23	1463.53	1595.41	968.961	0.831523	0.00291427	0.0354703	up
103992355	sodium-coupled neutral amino acid transporter 2%2C transcript variant --1	Aa_trans	LOC103992355	NC_025208.1	23033788	23037121	+	2297	protein_coding	--	--	--	--	--	--	--	--	--	--	--	--	--	--	--	--	--	--	--	--	7741.35	7753.73	9837.29	6015.11	6097.58	4992.73	0.566307	0.00295036	0.0357898	up
103971707	transcription factor PCF2-like	TCP	LOC103971707	NC_025212.1	18954963	18956540	-	1578	protein_coding	--	--	--	--	--	--	--	--	--	--	--	--	--	--	--	--	--	--	--	--	961.439	1443.97	1714.28	800.573	836.553	434.841	0.990592	0.00296287	0.0358519	up
103995563	SKP1-like protein 1A	Skp1	LOC103995563	NC_025209.1	34837262	34840729	-	806	protein_coding	--	--	--	--	--	--	--	--	--	--	--	--	--	--	--	--	--	--	--	--	792.201	777.812	821.778	486.402	592.493	592.694	0.516599	0.00298072	0.0359929	up
103968611	cyclic dof factor 1-like	zf-Dof	LOC103968611	NC_025211.1	25356125	25358339	-	1541	protein_coding	--	--	--	--	--	--	--	--	--	--	--	--	--	--	--	--	--	--	--	--	994.664	725.27	1411.59	535.735	666.26	525.185	0.856863	0.00301056	0.0361842	up
103987637	probable aspartyl aminopeptidase	Peptidase_M18	LOC103987637	NC_025207.1	8308123	8312276	+	1645	protein_coding	--	--	--	--	--	--	--	--	--	--	--	--	--	--	--	--	--	--	--	--	132.899	184.836	144.271	407.643	191.481	329.605	-1.00498	0.00301552	0.0361842	down
103984804	protein REVEILLE 6-like%2C transcript variant --3	Myb_DNA-binding	LOC103984804	NC_025206.1	7335514	7346717	+	1808	protein_coding	--	--	--	--	--	--	--	--	--	--	--	--	--	--	--	--	--	--	--	--	102.789	48.7892	106.082	41.5432	30.6056	36.7331	1.23801	0.00301656	0.0361842	up
103982259	9-cis-epo--ycarotenoid dio--ygenase%2C chloroplastic-like	RPE65	LOC103982259	NC_025205.1	28672606	28674769	-	2164	protein_coding	--	--	--	--	--	--	--	--	--	--	--	--	--	--	--	--	--	--	--	--	126.669	104.146	89.1085	34.6194	41.5922	71.4807	1.12411	0.00301965	0.0361994	up
103991942	zinc finger protein CONSTANS-LIKE 3-like	CCT	LOC103991942	NC_025208.1	13843628	13845108	-	1383	protein_coding	--	--	--	--	--	--	--	--	--	--	--	--	--	--	--	--	--	--	--	--	42.5691	33.7771	59.4056	19.0406	18.8342	16.8774	1.29593	0.00303365	0.0362798	up
103970738	biotin synthase-like	Radical_SAM	LOC103970738	NC_025212.1	6834706	6839473	+	1390	protein_coding	--	--	--	--	--	--	--	--	--	--	--	--	--	--	--	--	--	--	--	--	904.334	713.073	1025.45	534.004	621.529	553.975	0.626867	0.00305606	0.0363597	up
103970784	casein kinase 1-like protein HD16	Pkinase	LOC103970784	NC_025212.1	7264832	7276455	+	2569	protein_coding	--	--	--	--	--	--	--	--	--	--	--	--	--	--	--	--	--	--	--	--	2157.53	2042.58	2441.29	1626.24	1662.9	1490.17	0.473944	0.00308983	0.0365998	up
103973742	probable protein phosphatase 2C 33	PP2C	LOC103973742	NW_008991785.1	181384	200286	-	1980	protein_coding	--	--	--	--	--	--	--	--	--	--	--	--	--	--	--	--	--	--	--	--	46.7222	194.219	66.4777	334.942	237.782	291.88	-1.48613	0.00310469	0.0367321	down
103994032	probable serine/threonine-protein kinase At5g41260%2C transcript variant --2	Pkinase_Tyr	LOC103994032	NC_025209.1	1742207	1746866	-	2289	protein_coding	--	--	--	--	--	--	--	--	--	--	--	--	--	--	--	--	--	--	--	--	13.4975	19.7033	9.90094	61.4494	27.4666	42.6899	-1.58789	0.00311337	0.036791	down
novel.8668	PF00069:Protein kinase domain|PF03822:NAF domain	Pkinase	-	NC_025205.1	23221133	23226359	+	3698	-	--	--	--	--	--	--	--	--	--	--	--	--	--	--	--	--	--	--	--	--	845.153	507.595	1009.9	398.988	492.829	392.151	0.878023	0.00312252	0.0368593	up
103979207	calmodulin-binding transcription activator 2	CG-1	LOC103979207	NC_025204.1	22292139	22296321	-	1098	protein_coding	--	--	--	--	--	--	--	--	--	--	--	--	--	--	--	--	--	--	--	--	388.314	367.796	537.48	238.874	302.917	231.319	0.738851	0.00315056	0.0371422	up
103973142	NADPH--cytochrome P450 reductase-like	NAD_binding_1	LOC103973142	NW_008991500.1	662099	669726	+	2890	protein_coding	--	--	--	--	--	--	--	--	--	--	--	--	--	--	--	--	--	--	--	--	2456.55	2117.64	3326.72	1472.19	1817.5	1621.22	0.685393	0.00317781	0.037397	up
103968375	2-deo--y-glucose resistant protein 2-like%2C transcript variant --4	WD40	LOC103968375	NC_025211.1	23625154	23631698	-	4360	protein_coding	--	--	--	--	--	--	--	--	--	--	--	--	--	--	--	--	--	--	--	--	441.265	243.008	454.029	215.506	221.302	161.824	0.92405	0.00319591	0.0375656	up
103970704	sorting ne--in 2B	P--	LOC103970704	NC_025212.1	6452046	6457823	+	2044	protein_coding	--	--	--	--	--	--	--	--	--	--	--	--	--	--	--	--	--	--	--	--	1201.28	1085.56	1405.93	821.344	920.522	757.497	0.56173	0.00321181	0.0376534	up
103971379	1-acyl-sn-glycerol-3-phosphate acyltransferase-like%2C transcript variant --1	Acyltransferase	LOC103971379	NC_025212.1	16264122	16269820	-	1253	protein_coding	--	--	--	--	--	--	--	--	--	--	--	--	--	--	--	--	--	--	--	--	33.2247	61.9248	21.2163	97.7997	87.893	97.2932	-1.26229	0.00327242	0.0380603	down
novel.1336	PF00168:C2 domain	C2	-	NC_025202.1	12140760	12141921	-	1162	-	--	--	--	--	--	--	--	--	--	--	--	--	--	--	--	--	--	--	--	--	532.633	590.162	1190.94	411.105	382.962	167.781	1.26442	0.00327962	0.0381217	up
103994075	SNF2 domain-containing protein CLASSY 1-like	SNF2_N	LOC103994075	NC_025209.1	1396109	1402031	+	3994	protein_coding	--	--	--	--	--	--	--	--	--	--	--	--	--	--	--	--	--	--	--	--	78.9086	80.6898	52.3335	132.419	132.624	118.142	-0.843884	0.00329995	0.0383133	down
103990496	phosphatidylinositol 4-kinase gamma 5	PI3_PI4_kinase	LOC103990496	NC_025208.1	4463562	4467118	-	2807	protein_coding	--	--	--	--	--	--	--	--	--	--	--	--	--	--	--	--	--	--	--	--	204.539	189.527	456.858	127.226	149.889	95.3076	1.18675	0.00331499	0.0383759	up
103997871	beta-1%2C3-galactosyltransferase pvg3-like	Galactosyl_T	LOC103997871	NC_025210.1	8875603	8876765	-	1163	protein_coding	--	--	--	--	--	--	--	--	--	--	--	--	--	--	--	--	--	--	--	--	170.277	112.59	338.046	75.2971	109.866	49.6394	1.39591	0.00335169	0.0386211	up
103999315	U-bo-- domain-containing protein 17-like	Arm	LOC103999315	NC_025210.1	32677072	32679575	-	2504	protein_coding	--	--	--	--	--	--	--	--	--	--	--	--	--	--	--	--	--	--	--	--	4603.7	3731.44	5521.9	2737.53	3377.6	2802.64	0.63549	0.00335524	0.0386302	up
novel.25438	PF03171:2OG-Fe(II) o--ygenase superfamily|PF14226:non-haem dio--ygenase in morphine synthesis N-terminal	2OG-FeII_O--y	-	NC_025212.1	3350259	3453595	-	3450	-	--	--	--	--	--	--	--	--	--	--	--	--	--	--	--	--	--	--	--	--	1177.4	799.392	1605.37	789.321	595.632	499.372	0.925635	0.00338433	0.0388325	up
103981003	protein LYK5	Pkinase	LOC103981003	NC_025205.1	6808202	6810462	-	2261	protein_coding	--	--	--	--	--	--	--	--	--	--	--	--	--	--	--	--	--	--	--	--	1664.35	1418.64	2039.59	1079.26	1227.36	821.035	0.710741	0.00338909	0.0388325	up
103981403	myosin-11-like%2C transcript variant --2	Myosin_head	LOC103981403	NC_025205.1	10503659	10532371	-	5573	protein_coding	--	--	--	--	--	--	--	--	--	--	--	--	--	--	--	--	--	--	--	--	46.7222	45.9744	43.847	80.49	83.9692	82.4014	-0.852325	0.00339686	0.0388389	down
103998089	acetate/butyrate--CoA ligase AAE7%2C pero--isomal-like	AMP-binding	LOC103998089	NC_025210.1	11256125	11261653	+	2108	protein_coding	--	--	--	--	--	--	--	--	--	--	--	--	--	--	--	--	--	--	--	--	5749.95	5143.51	8906.6	4389.73	3826.48	2804.62	0.84501	0.00339954	0.0388389	up
103973170	leucine-rich repeat receptor-like serine/threonine/tyrosine-protein kinase SOBIR1	Pkinase	LOC103973170	NC_025203.1	10881453	10883545	+	2093	protein_coding	--	--	--	--	--	--	--	--	--	--	--	--	--	--	--	--	--	--	--	--	3904.94	4472.66	4987.25	2803.3	3457.65	2386.66	0.627732	0.00340833	0.0389133	up
103970989	amino acid transporter ANTL1%2C transcript variant --1	Aa_trans	LOC103970989	NC_025212.1	7653877	7664400	-	2033	protein_coding	--	--	--	--	--	--	--	--	--	--	--	--	--	--	--	--	--	--	--	--	107.98	95.7019	67.8922	155.787	142.826	202.529	-0.874503	0.00342214	0.0390261	down
103984137	serine/threonine-protein kinase RHS3-like	Pkinase	LOC103984137	NC_025206.1	5041774	5047649	-	2163	protein_coding	--	--	--	--	--	--	--	--	--	--	--	--	--	--	--	--	--	--	--	--	68.5259	59.11	130.127	30.2919	44.7313	30.7764	1.27143	0.00344374	0.0391155	up
103999638	delta-1-pyrroline-5-carbo--ylate synthase	AA_kinase	LOC103999638	NC_025211.1	1117730	1140396	+	2532	protein_coding	--	--	--	--	--	--	--	--	--	--	--	--	--	--	--	--	--	--	--	--	656.188	520.731	567.182	756.433	889.132	937.191	-0.566295	0.00348694	0.0393871	down
103982119	ATP-dependent zinc metalloprotease FTSH 12%2C chloroplastic	AAA	LOC103982119	NC_025205.1	29643769	29663378	+	3600	protein_coding	--	--	--	--	--	--	--	--	--	--	--	--	--	--	--	--	--	--	--	--	403.888	392.19	272.983	536.6	552.47	600.636	-0.656688	0.00349694	0.0394496	down
103969133	tubulin beta chain-like	Tubulin_C	LOC103969133	NC_025203.1	7161549	7165496	+	1674	protein_coding	--	--	--	--	--	--	--	--	--	--	--	--	--	--	--	--	--	--	--	--	643.728	828.478	598.3	1430.65	954.267	1036.47	-0.723495	0.0035749	0.0399891	down
103970934	putative disease resistance protein RGA3	NB-ARC	LOC103970934	NC_025212.1	5824347	5829275	-	4115	transcribed_pseudogene	--	--	--	--	--	--	--	--	--	--	--	--	--	--	--	--	--	--	--	--	155.741	117.282	168.316	80.49	91.8168	83.3942	0.781684	0.00362008	0.040227	up
103983530	probable inositol transporter 2	Sugar_tr	LOC103983530	NC_025206.1	1600167	1603971	+	2222	protein_coding	--	--	--	--	--	--	--	--	--	--	--	--	--	--	--	--	--	--	--	--	361.318	320.883	536.065	561.699	899.334	729.699	-0.84947	0.00363605	0.0403238	down
103993455	aspartokinase 2%2C chloroplastic-like%2C transcript variant --1	ACT	LOC103993455	NC_025209.1	6263162	6270599	-	1937	protein_coding	--	--	--	--	--	--	--	--	--	--	--	--	--	--	--	--	--	--	--	--	47.7605	110.714	342.29	52.7945	40.0227	48.6466	1.8198	0.00364035	0.0403357	up
103978957	glyo--ysomal fatty acid beta-o--idation multifunctional protein MFP-a	ECH	LOC103978957	NC_025204.1	24728785	24733513	-	2241	protein_coding	--	--	--	--	--	--	--	--	--	--	--	--	--	--	--	--	--	--	--	--	5353.33	6628.76	7656.26	3187.58	5072.68	3374.48	0.755034	0.00365905	0.0404978	up
103982724	WUSCHEL-related homeobo-- 8-like	Homeobo--	LOC103982724	NC_025205.1	25018636	25020230	+	1116	protein_coding	--	--	--	--	--	--	--	--	--	--	--	--	--	--	--	--	--	--	--	--	165.085	364.981	110.325	512.367	461.438	514.264	-1.2119	0.00370777	0.0409208	down
103969386	mitogen-activated protein kinase kinase 2-like	Pkinase	LOC103969386	NC_025211.1	30628605	30633771	-	1476	protein_coding	--	--	--	--	--	--	--	--	--	--	--	--	--	--	--	--	--	--	--	--	266.836	190.466	222.064	100.396	145.18	145.94	0.79513	0.00373237	0.0410626	up
103999188	pantothenate kinase 1-like	Fumble	LOC103999188	NC_025210.1	31537702	31564842	-	2440	protein_coding	--	--	--	--	--	--	--	--	--	--	--	--	--	--	--	--	--	--	--	--	2436.82	1955.32	2885.42	1447.95	1787.68	1436.56	0.638647	0.00375333	0.0411976	up
103975111	3-o--oacyl-[acyl-carrier-protein] synthase%2C mitochondrial-like	Ketoacyl-synt_C	LOC103975111	NW_008996294.1	4751	5610	-	579	protein_coding	--	--	--	--	--	--	--	--	--	--	--	--	--	--	--	--	--	--	--	--	15.5741	25.3329	18.3875	37.2158	47.0855	63.5384	-1.30697	0.00375643	0.041207	down
103982137	cytochrome P450 85A1-like	p450	LOC103982137	NC_025205.1	29549694	29553420	+	2196	protein_coding	--	--	--	--	--	--	--	--	--	--	--	--	--	--	--	--	--	--	--	--	6.22963	20.6416	1.41442	86.5484	20.4037	49.6394	-2.42988	0.00379283	0.0415396	down
novel.10560	PF01553:Acyltransferase	Acyltransferase	-	NC_025206.1	9194312	9201849	+	6357	-	--	--	--	--	--	--	--	--	--	--	--	--	--	--	--	--	--	--	--	--	419.462	258.958	422.912	214.64	230.719	197.565	0.773616	0.00386022	0.0420002	up
103990285	transcriptional corepressor LEUNIG-like%2C transcript variant --1	WD40	LOC103990285	NC_025208.1	6327304	6346690	+	3291	protein_coding	--	--	--	--	--	--	--	--	--	--	--	--	--	--	--	--	--	--	--	--	96.5592	252.39	46.6759	386.006	313.119	439.805	-1.51928	0.00387576	0.0421232	down
103997876	ethylene-responsive transcription factor ERF003-like	AP2	LOC103997876	NC_025210.1	8927023	8928305	-	1198	protein_coding	--	--	--	--	--	--	--	--	--	--	--	--	--	--	--	--	--	--	--	--	7.2679	30.0241	8.48652	74.4316	41.5922	47.6538	-1.8122	0.00389993	0.0423397	down
novel.13734	PF00520:Ion transport protein|PF00027:Cyclic nucleotide-binding domain	Ion_trans	-	NC_025207.1	20427113	20439601	+	3780	-	--	--	--	--	--	--	--	--	--	--	--	--	--	--	--	--	--	--	--	--	103.827	105.084	161.244	62.3148	74.5521	59.5673	0.90448	0.00390584	0.0423399	up
103977538	ABSCISIC ACID-INSENSITIVE 5-like protein 5%2C transcript variant --1	bZIP_1	LOC103977538	NC_025204.1	4706185	4711422	-	2603	protein_coding	--	--	--	--	--	--	--	--	--	--	--	--	--	--	--	--	--	--	--	--	617.772	699.937	792.075	510.636	486.551	386.194	0.607057	0.00390738	0.0423399	up
103996875	ACT domain-containing protein ACR8-like	ACT	LOC103996875	NC_025202.1	4932417	4934597	+	1779	protein_coding	--	--	--	--	--	--	--	--	--	--	--	--	--	--	--	--	--	--	--	--	19.7272	88.1959	15.5586	114.244	171.862	140.976	-1.77635	0.00390846	0.0423399	down
103975775	CDPK-related kinase 3-like%2C transcript variant --1	Pkinase	LOC103975775	NC_025202.1	3465854	3473923	+	2122	protein_coding	--	--	--	--	--	--	--	--	--	--	--	--	--	--	--	--	--	--	--	--	118.363	151.059	239.037	97.7997	80.0454	78.4302	0.982402	0.00392919	0.0424489	up
103990983	pentatricopeptide repeat-containing protein At4g37170	PPR	LOC103990983	NC_025202.1	16566060	16568884	+	2825	protein_coding	--	--	--	--	--	--	--	--	--	--	--	--	--	--	--	--	--	--	--	--	22.842	19.7033	26.874	44.1397	53.3636	51.625	-1.11566	0.00399533	0.0430466	down
103976025	phospholipase A1-II 5-like	Lipase_3	LOC103976025	NC_025203.1	12415621	12417083	+	1463	protein_coding	--	--	--	--	--	--	--	--	--	--	--	--	--	--	--	--	--	--	--	--	1331.06	884.773	1429.98	910.489	459.869	465.617	0.989163	0.00399902	0.043063	up
103982243	homeobo---leucine zipper protein HO--32	Homeobo--	LOC103982243	NC_025205.1	28770247	28776451	+	3072	protein_coding	--	--	--	--	--	--	--	--	--	--	--	--	--	--	--	--	--	--	--	--	2199.06	2320.3	1479.48	2987.65	3372.11	3078.63	-0.653161	0.00404686	0.0434606	down
103971692	MDIS1-interacting receptor like kinase 1-like	Pkinase	LOC103971692	NC_025212.1	18825681	18829084	+	3320	protein_coding	--	--	--	--	--	--	--	--	--	--	--	--	--	--	--	--	--	--	--	--	0	3.75302	8.48652	107.32	7.06283	13.899	-3.43214	0.00405964	0.0435274	down
103996122	homeobo---leucine zipper protein GLABRA 2-like	Homeobo--	LOC103996122	NC_025209.1	30544038	30548466	-	2444	protein_coding	--	--	--	--	--	--	--	--	--	--	--	--	--	--	--	--	--	--	--	--	45.6839	56.2952	66.4777	21.6371	32.9599	17.8702	1.20293	0.00406461	0.0435572	up
104000149	D-3-phosphoglycerate dehydrogenase 1%2C chloroplastic	ACT	LOC104000149	NC_025211.1	16642556	16646427	-	2107	protein_coding	--	--	--	--	--	--	--	--	--	--	--	--	--	--	--	--	--	--	--	--	1076.69	1124.03	884.013	1600.28	1531.85	1334.31	-0.533037	0.00413824	0.0440145	down
103986688	probable protein phosphatase 2C 59	PP2C	LOC103986688	NC_025207.1	1179006	1183324	+	1460	protein_coding	--	--	--	--	--	--	--	--	--	--	--	--	--	--	--	--	--	--	--	--	798.431	805.96	893.914	546.986	652.919	575.817	0.491253	0.00414207	0.0440317	up
103989461	soluble inorganic pyrophosphatase 6%2C chloroplastic	Pyrophosphatase	LOC103989461	NC_025207.1	30189237	30195193	-	1233	protein_coding	--	--	--	--	--	--	--	--	--	--	--	--	--	--	--	--	--	--	--	--	306.29	310.562	a	427.549	420.631	433.848	-0.600114	0.00415016	0.0440471	down
103995721	transcription factor bHLH128%2C transcript variant --2	HLH	LOC103995721	NC_025209.1	33642641	33647936	-	1297	protein_coding	--	--	--	--	--	--	--	--	--	--	--	--	--	--	--	--	--	--	--	--	442.304	409.079	472.416	293.399	335.092	285.923	0.531269	0.00416627	0.0441772	up
103978890	serine/threonine-protein kinase CDL1-like%2C transcript variant --1	Pkinase_Tyr	LOC103978890	NC_025204.1	25237886	25241435	+	3097	protein_coding	--	--	--	--	--	--	--	--	--	--	--	--	--	--	--	--	--	--	--	--	9.34444	14.0738	7.0721	35.4848	32.1751	23.8269	-1.56119	0.00420021	0.0444597	down
103979882	carotenoid 9%2C10(9'%2C10')-cleavage dio--ygenase	RPE65	LOC103979882	NC_025204.1	28776531	28788283	+	2175	protein_coding	--	--	--	--	--	--	--	--	--	--	--	--	--	--	--	--	--	--	--	--	573.126	639.889	677.507	855.098	929.155	840.891	-0.474883	0.00422225	0.0446218	down
103980271	apoptosis-inducing factor homolog B-like	Pyr_redo--_2	LOC103980271	NC_025205.1	1990393	1995433	+	1335	protein_coding	--	--	--	--	--	--	--	--	--	--	--	--	--	--	--	--	--	--	--	--	486.949	486.954	421.497	361.772	289.576	270.038	0.599582	0.00424153	0.0447542	up
103969703	ethylene-responsive transcription factor 1-like	AP2	LOC103969703	NC_025211.1	33277795	33281648	+	1675	protein_coding	--	--	--	--	--	--	--	--	--	--	--	--	--	--	--	--	--	--	--	--	72.679	47.8509	107.496	32.0229	34.5294	9.92788	1.56131	0.00425255	0.044823	up
103995556	BAG family molecular chaperone regulator 2-like	ubiquitin	LOC103995556	NC_025202.1	14095055	14096743	+	1234	protein_coding	--	--	--	--	--	--	--	--	--	--	--	--	--	--	--	--	--	--	--	--	22.842	45.0362	36.7749	94.3378	61.2112	75.4519	-1.14017	0.00429794	0.0451065	down
103991779	protein ALWAYS EARLY 2-like%2C transcript variant --4	Myb_DNA-binding	LOC103991779	NC_025208.1	7543841	7560172	-	3989	protein_coding	--	--	--	--	--	--	--	--	--	--	--	--	--	--	--	--	--	--	--	--	113.172	127.603	124.469	74.4316	78.4759	69.4951	0.713645	0.00430211	0.0451065	up
103977931	kinesin-like calmodulin-binding protein homolog%2C transcript variant --1	Band_41	LOC103977931	NC_025204.1	8633915	8651256	+	4642	protein_coding	--	--	--	--	--	--	--	--	--	--	--	--	--	--	--	--	--	--	--	--	88.2531	241.131	96.1806	422.356	236.997	360.382	-1.25588	0.00431049	0.0451229	down
103995579	uncharacterized LOC103995579%2C transcript variant --1	AAA	LOC103995579	NC_025209.1	34680527	34701187	+	4329	protein_coding	--	--	--	--	--	--	--	--	--	--	--	--	--	--	--	--	--	--	--	--	3236.29	2887.95	4260.23	2151.59	2453.94	2247.67	0.599071	0.00432757	0.0452779	up
103984452	ras-related protein RABH1b	Ras	LOC103984452	NC_025206.1	9091703	9098493	+	1177	protein_coding	--	--	--	--	--	--	--	--	--	--	--	--	--	--	--	--	--	--	--	--	1214.78	897.909	1318.24	767.684	700.79	782.317	0.607359	0.00433768	0.0453598	up
103983198	ethylene-responsive transcription factor ERF011-like	AP2	LOC103983198	NC_025205.1	20950136	20951052	-	917	protein_coding	--	--	--	--	--	--	--	--	--	--	--	--	--	--	--	--	--	--	--	--	1701.73	2380.35	4094.75	1640.96	1381.18	862.732	1.07315	0.00434857	0.0454021	up
103971445	serine/threonine-protein phosphatase PP1	Metallophos	LOC103971445	NC_025212.1	14944704	14953536	+	1627	protein_coding	--	--	--	--	--	--	--	--	--	--	--	--	--	--	--	--	--	--	--	--	537.825	369.672	555.867	248.394	328.814	310.742	0.718982	0.00438761	0.0457139	up
103974549	putative aminoacrylate hydrolase RutD	Abhydrolase_1	LOC103974549	NW_008993355.1	42829	46576	+	2001	protein_coding	--	--	--	--	--	--	--	--	--	--	--	--	--	--	--	--	--	--	--	--	111.095	105.084	157.001	57.1219	54.9331	83.3942	0.931712	0.00440259	0.0457502	up
103991479	protein SULFUR DEFICIENCY-INDUCED 2-like	TPR_1	LOC103991479	NC_025208.1	9845362	9847993	-	1259	protein_coding	--	--	--	--	--	--	--	--	--	--	--	--	--	--	--	--	--	--	--	--	290.716	177.33	151.343	118.571	111.436	98.286	0.917711	0.00441507	0.045818	up
103992184	U-bo-- domain-containing protein 21-like	U-bo--	LOC103992184	NC_025208.1	21413660	21415231	+	1572	protein_coding	--	--	--	--	--	--	--	--	--	--	--	--	--	--	--	--	--	--	--	--	2158.57	1902.78	1971.7	1130.32	1608.76	1328.35	0.568568	0.00441603	0.045818	up
103977979	probable transcription factor PosF21	bZIP_1	LOC103977979	NC_025204.1	9091662	9096647	+	2045	protein_coding	--	--	--	--	--	--	--	--	--	--	--	--	--	--	--	--	--	--	--	--	1011.28	1137.16	1411.59	826.537	802.024	546.033	0.709872	0.0044268	0.0458819	up
103993102	au--in response factor 5-like%2C transcript variant --3	Au--in_resp	LOC103993102	NC_025202.1	15046743	15060075	-	5477	protein_coding	--	--	--	--	--	--	--	--	--	--	--	--	--	--	--	--	--	--	--	--	31.1481	72.2455	25.4596	111.647	82.3997	131.048	-1.31892	0.0044327	0.0458953	down
103991377	ribonuclease 3-like protein 2	Ribonuclease_3	LOC103991377	NC_025208.1	8872047	8876199	-	1383	protein_coding	--	--	--	--	--	--	--	--	--	--	--	--	--	--	--	--	--	--	--	--	520.174	522.607	814.706	381.678	393.949	227.348	0.886452	0.00450855	0.0465112	up
103996298	probable LRR receptor-like serine/threonine-protein kinase At4g37250	LRRNT_2	LOC103996298	NC_025209.1	29104548	29108456	+	3831	protein_coding	--	--	--	--	--	--	--	--	--	--	--	--	--	--	--	--	--	--	--	--	2.07654	33.7771	7.0721	201.658	22.758	59.5673	-2.71015	0.00452531	0.0466543	down
novel.15609	PF03171:2OG-Fe(II) o--ygenase superfamily|PF14226:non-haem dio--ygenase in morphine synthesis N-terminal	2OG-FeII_O--y	-	NC_025208.1	6140724	6148051	+	1870	-	--	--	--	--	--	--	--	--	--	--	--	--	--	--	--	--	--	--	--	--	38.416	51.604	28.2884	9.52032	21.1885	8.93509	1.57197	0.00455156	0.046758	up
103980335	probable WRKY transcription factor 2%2C transcript variant --2	WRKY	LOC103980335	NC_025205.1	1347727	1353531	+	3093	protein_coding	--	--	--	--	--	--	--	--	--	--	--	--	--	--	--	--	--	--	--	--	107.98	148.244	74.9643	219.833	171.862	236.283	-0.913549	0.00455597	0.046758	down
103997727	U-bo-- domain-containing protein 52-like	Pkinase	LOC103997727	NC_025202.1	18129737	18134453	-	2830	protein_coding	--	--	--	--	--	--	--	--	--	--	--	--	--	--	--	--	--	--	--	--	67.4876	60.0482	28.2884	9.52032	23.5428	20.8485	1.53906	0.00459358	0.0470592	up
103990514	oligopeptide transporter 7-like	OPT	LOC103990514	NC_025208.1	4320756	4324287	-	2476	protein_coding	--	--	--	--	--	--	--	--	--	--	--	--	--	--	--	--	--	--	--	--	88.2531	94.7636	138.613	64.9113	56.5026	39.7115	0.987184	0.00459477	0.0470592	up
103989655	uncharacterized LOC103989655	NAM	LOC103989655	NC_025207.1	31760374	31767039	-	2046	protein_coding	--	--	--	--	--	--	--	--	--	--	--	--	--	--	--	--	--	--	--	--	15948.9	15990.7	23997.1	13004.8	11877.3	8756.39	0.733586	0.00463837	0.0474081	up
103969292	DEAD-bo-- ATP-dependent RNA helicase 31	DEAD	LOC103969292	NC_025211.1	30018815	30024765	-	2770	protein_coding	--	--	--	--	--	--	--	--	--	--	--	--	--	--	--	--	--	--	--	--	134.975	233.625	72.1354	305.516	300.563	381.23	-1.15666	0.00468009	0.0476631	down
103968749	U-bo-- domain-containing protein 4-like	Arm	LOC103968749	NC_025211.1	26279891	26283234	+	1579	protein_coding	--	--	--	--	--	--	--	--	--	--	--	--	--	--	--	--	--	--	--	--	263.721	282.414	394.623	182.617	217.378	143.954	0.785396	0.00470539	0.0478229	up
103989911	au--in response factor 11-like%2C transcript variant --1	Au--in_resp	LOC103989911	NC_025207.1	34871291	34881875	+	4366	protein_coding	--	--	--	--	--	--	--	--	--	--	--	--	--	--	--	--	--	--	--	--	64.3728	99.4549	16.973	174.828	170.293	161.824	-1.47462	0.00471773	0.0479201	down
103980648	ATP-dependent zinc metalloprotease FTSH 1%2C chloroplastic	AAA	LOC103980648	NC_025205.1	3935173	3939872	-	2357	protein_coding	--	--	--	--	--	--	--	--	--	--	--	--	--	--	--	--	--	--	--	--	889.799	835.046	1213.57	597.184	694.512	617.514	0.620341	0.00471977	0.0479201	up
103987553	casein kinase 1-like protein HD16	Pkinase	LOC103987553	NC_025207.1	7620798	7629951	-	2919	protein_coding	--	--	--	--	--	--	--	--	--	--	--	--	--	--	--	--	--	--	--	--	3360.88	3434.01	4308.32	2463.17	2854.95	2311.21	0.540857	0.00472872	0.0479865	up
104000251	GABA transporter 1-like%2C transcript variant --1	Aa_trans	LOC104000251	NC_025211.1	19791983	19797717	-	2544	protein_coding	--	--	--	--	--	--	--	--	--	--	--	--	--	--	--	--	--	--	--	--	1670.58	1732.02	2350.77	1320.73	1324.67	941.163	0.680893	0.00473168	0.0479921	up
103970733	manganese-dependent ADP-ribose/CDP-alcohol diphosphatase	Metallophos	LOC103970733	NC_025212.1	6796460	6800041	+	1720	protein_coding	--	--	--	--	--	--	--	--	--	--	--	--	--	--	--	--	--	--	--	--	188.965	132.294	236.208	110.782	102.803	97.2932	0.836588	0.00474932	0.0480974	up
103986845	phosphatidylinositol/phosphatidylcholine transfer protein SFH12-like	CRAL_TRIO_N	LOC103986845	NC_025207.1	2189967	2194512	-	2581	protein_coding	--	--	--	--	--	--	--	--	--	--	--	--	--	--	--	--	--	--	--	--	6.22963	12.1973	8.48652	33.7539	21.1885	28.7908	-1.62444	0.00477122	0.0482701	down
novel.22060	PF00651:BTB/POZ domain|PF03000:NPH3 family	BTB	-	NC_025210.1	30575554	30581989	+	3503	-	--	--	--	--	--	--	--	--	--	--	--	--	--	--	--	--	--	--	--	--	3.11481	8.44428	4.24326	36.3503	10.9866	25.8125	-2.18465	0.00480115	0.0484743	down
103989026	cytochrome b561 and DOMON domain-containing protein At5g47530	Cytochrom_B561	LOC103989026	NC_025207.1	25777733	25779257	+	1347	protein_coding	--	--	--	--	--	--	--	--	--	--	--	--	--	--	--	--	--	--	--	--	1619.7	1268.52	1435.64	1012.62	1065.7	762.461	0.605394	0.0048158	0.0485617	up
103973858	cation-chloride cotransporter 1%2C transcript variant --2	AA_permease	LOC103973858	NW_008991808.1	143932	171967	-	3307	protein_coding	--	--	--	--	--	--	--	--	--	--	--	--	--	--	--	--	--	--	--	--	168.2	162.318	270.154	93.4723	134.194	85.3797	0.932919	0.00481956	0.0485617	up
103983534	phospholipase A1-Igamma1%2C chloroplastic-like	Lipase_3	LOC103983534	NC_025206.1	1575683	1586008	+	1702	protein_coding	--	--	--	--	--	--	--	--	--	--	--	--	--	--	--	--	--	--	--	--	202.463	152.935	172.559	122.899	103.588	81.4086	0.77542	0.00483276	0.0486454	up
103970673	synta--in-43-like%2C transcript variant --2	SNARE	LOC103970673	NC_025212.1	6190699	6195648	-	1437	protein_coding	--	--	--	--	--	--	--	--	--	--	--	--	--	--	--	--	--	--	--	--	192.08	162.318	206.505	111.647	121.638	124.098	0.647051	0.00485077	0.0486961	up
novel.23951	PF00067:Cytochrome P450	p450	-	NC_025211.1	25021589	25055431	-	4207	-	--	--	--	--	--	--	--	--	--	--	--	--	--	--	--	--	--	--	--	--	78.9086	71.3073	203.677	46.7361	55.7179	26.8053	1.44199	0.00485244	0.0486961	up
103976628	abscisic acid 8'-hydro--ylase 4%2C transcript variant --2	p450	LOC103976628	NC_025203.1	21894083	21898549	+	1886	protein_coding	--	--	--	--	--	--	--	--	--	--	--	--	--	--	--	--	--	--	--	--	82.0234	172.639	48.0903	266.569	234.643	220.399	-1.2445	0.00489496	0.0490482	down
103987210	chloride channel protein CLC-c%2C transcript variant --1	Voltage_CLC	LOC103987210	NC_025207.1	5038169	5046370	-	2865	protein_coding	--	--	--	--	--	--	--	--	--	--	--	--	--	--	--	--	--	--	--	--	1058	992.673	1739.74	814.42	764.355	568.867	0.818231	0.00491319	0.049206	up
103990973	au--in-responsive protein SAUR71-like	Au--in_inducible	LOC103990973	NC_025208.1	692806	693486	-	681	protein_coding	--	--	--	--	--	--	--	--	--	--	--	--	--	--	--	--	--	--	--	--	194.157	234.563	196.604	151.46	123.207	123.106	0.654405	0.00492019	0.0492096	up
103985639	scarecrow-like protein 27	GRAS	LOC103985639	NC_025206.1	22757917	22762769	+	2562	protein_coding	--	--	--	--	--	--	--	--	--	--	--	--	--	--	--	--	--	--	--	--	5.19136	40.3449	11.3154	135.015	33.7446	83.3942	-2.13327	0.00492096	0.0492096	down
103971103	ras-related protein RABA5c-like	Ras	LOC103971103	NC_025212.1	8713489	8716905	-	893	protein_coding	--	--	--	--	--	--	--	--	--	--	--	--	--	--	--	--	--	--	--	--	229.458	163.256	451.2	132.419	145.18	106.228	1.13162	0.00493255	0.0493008	up
103999371	probable receptor-like protein kinase At1g49730	Pkinase	LOC103999371	NC_025210.1	33197025	33204067	-	2399	protein_coding	--	--	--	--	--	--	--	--	--	--	--	--	--	--	--	--	--	--	--	--	15.5741	106.961	11.3154	233.681	139.687	178.702	-2.03257	0.00494231	0.0493487	down
103977911	au--in-induced protein 15A-like	Au--in_inducible	LOC103977911	NC_025204.1	8384346	8397728	-	776	protein_coding	--	--	--	--	--	--	--	--	--	--	--	--	--	--	--	--	--	--	--	--	16.6123	37.5302	14.1442	83.9519	46.3008	57.5817	-1.4387	0.00494963	0.0493742	down
103990989	probable transcription factor KAN4%2C transcript variant --1	Myb_DNA-binding	LOC103990989	NC_025208.1	566440	572390	+	3389	protein_coding	--	--	--	--	--	--	--	--	--	--	--	--	--	--	--	--	--	--	--	--	411.155	742.159	1418.66	497.653	313.904	207.493	1.33438	0.00502302	0.0499042	up
103976588	probable LRR receptor-like serine/threonine-protein kinase At1g14390	Pkinase_Tyr	LOC103976588	NC_025203.1	19641530	19646382	+	3206	protein_coding	--	--	--	--	--	--	--	--	--	--	--	--	--	--	--	--	--	--	--	--	702.91	562.952	1345.11	387.737	546.977	314.714	1.0614	0.00503919	0.0499915	up
103979901	beta-glucosidase 1	Glyco_hydro_1	LOC103979901	NC_025204.1	28640695	28643562	-	1833	protein_coding	--	--	--	--	--	--	--	--	--	--	--	--	--	--	--	--	--	--	--	--	700.833	2793.18	678.922	7576.45	2041.94	3821.24	-1.68696	0.00504744	0.0499915	down
103989146	pentatricopeptide repeat-containing protein At3g49240-like	PPR	LOC103989146	NC_025207.1	27277833	27280243	-	2411	protein_coding	--	--	--	--	--	--	--	--	--	--	--	--	--	--	--	--	--	--	--	--	167.162	340.586	111.739	472.554	424.555	446.754	-1.11244	0.00505102	0.0499915	down
novel.2203	PF00916:Sulfate permease family	Sulfate_transp	-	NC_025202.1	22739558	22743864	+	3170	-	--	--	--	--	--	--	--	--	--	--	--	--	--	--	--	--	--	--	--	--	119.401	98.5167	96.1806	32.8884	51.7941	70.4879	1.02281	0.00505191	0.0499915	up
